# Supplementary material for: Crystal structure of bis­{4-[(4-methyl­benz­yl)­oxy]-N′-(4-methyl­benzyl­idene)benzohydrazidato}nickel(II)
Source: Acta Crystallogr E Crystallogr Commun. 2022 Sep 30;78(Pt 10):1081–3. doi: 10.1107/S2056989022009392 (PMC9535816; doi:10.1107/S2056989022009392)
Supplement: Supplementary file 1 [file e-78-01081-sup1.cif]

##############################################################################
#                                                                            #
# This CIF contains the data in a paper accepted for publication in          #
# Acta Crystallographica Section E. It conforms to the requirements of       #
# Notes for Authors for Acta Crystallographica Section E, and has been       #
# peer reviewed under the auspices of the IUCr Commission on Journals.       #
#                                                                            #
# Full details of the Crystallographic Information File format               #
# are given in the paper "The Crystallographic Information File (CIF):       #
# a New Standard Archive File for Crystallography" by S. R. Hall, F. H.      #
# Allen and I. D. Brown [Acta Cryst. (1991), A47, 655-685].                  #
#                                                                            #
# The current version of the core CIF dictionary is obtainable from          #
# ftp://ftp.iucr.org/pub/cif_core.dic.                                       #
#                                                                            #
# Software is freely available for graphical display of the structure(s)     #
# in this CIF. For information consult the CIF software page                 #
# http://www.iucr.org/resources/cif/software.                                #
#                                                                            #
# This file may be used for bona fide research purposes within the           #
# scientific community so long as proper attribution is given to the journal # 
# article from which it was obtained.                                        #
#                                                                            #
##############################################################################
data_global
_audit_creation_method     'by CrystalStructure 4.3'
_journal_date_recd_electronic     2022-08-30
_journal_date_accepted     2022-09-25
_journal_name_full     'Acta Crystallographica, Section E'
_journal_year     2022
_journal_volume     78
_journal_issue     10
_journal_page_first     1081
_journal_page_last     1083
_journal_paper_category     GM
_journal_paper_doi     10.1107/S2056989022009392
_journal_coeditor_code     WM5661
_publ_contact_author_name     'Dr. Md. Belayet Hossain Howlader'
_publ_contact_author_address
; Department of Chemistry
  Rajshahi University
  Rajshahi-6205
  Bangladesh
;
_publ_contact_author_email     'mbhhowlader@yahoo.com'
_publ_contact_author_fax     '+88-0721-750064'
_publ_contact_author_phone     '+88-0721-750659'
_publ_section_title
;\
Crystal structure of
bis{4-[(4-methylbenzyl)oxy]-<i>N</i>'-(4-methylbenzylidene)benzohydrazidato}\
nickel(II)
;
_publ_section_title_footnote     .
loop_
    _publ_author_name
    _publ_author_address
    'Md. Hasan Al Banna'
;
Department of Chemistry, Rajshahi University, Rajshahi-6205, Bangladesh
;
    'Md. Belayet Hossain Howlader'
;Department of Chemistry, Rajshahi University, Rajshahi-6205, Bangladesh
;
    'Ryuta Miyatake'
; Center for Environmental Conservation and Research Safety,
University of Toyama, 3190 Gofuku, Toyama, 930-8555
Japan
;
    'Md. Chanmiya Sheikh'
;Department of Applied Science, Faculty of Science,
Okayama University of Science, Japan
;
    'Ennio Zangrando'
;Department of Chemical and Pharmaceutical SCiences, University of Trieste,
 Italy
;
_publ_section_synopsis
;
In the title compound, the mononuclear nickel(II) complex exhibits point group
symmetry \=1.
;
data_I
_audit_creation_method     'SHELXL-2019/2'
_chemical_name_systematic
;\
Bis{4-[(4-methylbenzyl)oxy]-<i>N</i>'-(4-methylbenzylidene)benzohydrazidato}\
nickel(II)
;
_chemical_name_common     ?
_chemical_formula_moiety     'C46 H42 N4 Ni O4'
_chemical_formula_sum     'C46 H42 N4 Ni O4'
_chemical_formula_iupac     '[Ni (C23 H21 N2 O2)2]'
_chemical_formula_weight     773.54
_chemical_melting_point     ?
_space_group_crystal_system     triclinic
_space_group_name_H-M_alt     'P -1'
_space_group_name_Hall     '-P 1'
loop_
    _space_group_symop_operation_xyz
    'x, y, z'
    '-x, -y, -z'
_cell_length_a     4.6914(2)
_cell_length_b     13.0677(7)
_cell_length_c     16.9923(8)
_cell_angle_alpha     68.441(5)
_cell_angle_beta     83.739(6)
_cell_angle_gamma     88.032(6)
_cell_volume     963.05(9)
_cell_formula_units_Z     1
_cell_measurement_reflns_used     8457
_cell_measurement_theta_min     1.70
_cell_measurement_theta_max     27.46
_cell_measurement_temperature     173(2)
_exptl_crystal_description     platelet
_exptl_crystal_colour     orange
_exptl_crystal_size_max     0.320
_exptl_crystal_size_mid     0.080
_exptl_crystal_size_min     0.030
_exptl_crystal_density_diffrn     1.334
_exptl_crystal_density_meas     ?
_exptl_crystal_density_method     ?
_exptl_crystal_F_000     406
_exptl_absorpt_coefficient_mu     0.554
_exptl_absorpt_correction_type     multi-scan
_exptl_absorpt_process_details
;
(ABSCOR; Rigaku, 1995)
;
_exptl_absorpt_correction_T_min     0.761
_exptl_absorpt_correction_T_max     0.984
_diffrn_ambient_temperature     173(2)
_diffrn_source     ?
_diffrn_radiation_type     MoK\a
_diffrn_radiation_wavelength     0.71075
_diffrn_measurement_device_type     'Rigaku R-AXIS RAPID'
_diffrn_measurement_method     \w
_diffrn_detector_area_resol_mean     10.000
_diffrn_reflns_number     9456
_diffrn_reflns_av_R_equivalents     0.0242
_diffrn_reflns_av_unetI/netI     0.0330
_diffrn_reflns_theta_min     2.465
_diffrn_reflns_theta_max     27.463
_diffrn_reflns_theta_full     25.242
_diffrn_measured_fraction_theta_max     0.996
_diffrn_measured_fraction_theta_full     0.997
_diffrn_reflns_limit_h_min     -6
_diffrn_reflns_limit_h_max     5
_diffrn_reflns_limit_k_min     -16
_diffrn_reflns_limit_k_max     16
_diffrn_reflns_limit_l_min     -22
_diffrn_reflns_limit_l_max     22
_refine_special_details     ?
_reflns_number_total     4375
_reflns_number_gt     3883
_reflns_threshold_expression     'I > 2\s(I)'
_refine_ls_structure_factor_coef     Fsqd
_refine_ls_matrix_type     full
_refine_ls_R_factor_all     0.0447
_refine_ls_R_factor_gt     0.0367
_refine_ls_wR_factor_gt     0.0924
_refine_ls_wR_factor_ref     0.0963
_refine_ls_goodness_of_fit_ref     1.063
_refine_ls_restrained_S_all     1.063
_refine_ls_number_reflns     4375
_refine_ls_number_parameters     252
_refine_ls_number_restraints     0
_refine_ls_hydrogen_treatment     constr
_refine_ls_weighting_scheme     calc
_refine_ls_weighting_details
              'w=1/[\s^2^(Fo^2^)+(0.0564P)^2^+0.1727P] where P=(Fo^2^+2Fc^2^)/3'
_atom_sites_solution_hydrogens     geom
_atom_sites_solution_primary     ?
_atom_sites_solution_secondary     ?
_refine_ls_shift/su_max     0.006
_refine_ls_shift/su_mean     0.000
_refine_diff_density_max     0.415
_refine_diff_density_min     -0.187
_refine_ls_extinction_method     none
_refine_ls_extinction_coef     .
loop_
    _atom_type_symbol
    _atom_type_description
    _atom_type_scat_dispersion_real
    _atom_type_scat_dispersion_imag
    _atom_type_scat_source
    'C' 'C' 0.0033 0.0016
                         'International Tables Vol C Tables 4.2.6.8 and 6.1.1.4'
    'H' 'H' 0.0000 0.0000
                         'International Tables Vol C Tables 4.2.6.8 and 6.1.1.4'
    'N' 'N' 0.0061 0.0033
                         'International Tables Vol C Tables 4.2.6.8 and 6.1.1.4'
    'Ni' 'Ni' 0.3393 1.1124
                         'International Tables Vol C Tables 4.2.6.8 and 6.1.1.4'
    'O' 'O' 0.0106 0.0060
                         'International Tables Vol C Tables 4.2.6.8 and 6.1.1.4'
_computing_data_collection
;
CrystalStructure (Rigaku, 2018)
;
_computing_cell_refinement
;
CrystalStructure (Rigaku, 2018)
;
_computing_data_reduction
;
CrystalStructure (Rigaku, 2018)
;
_computing_structure_solution
;
SHELXT (Sheldrick, 2015a)
;
_computing_structure_refinement
;
SHELXL (Sheldrick, 2015b)
;
_computing_molecular_graphics
;
DIAMOND (Brandenburg, 1999)
;
_computing_publication_material
;
WinGX (Farrugia, 2012)
;
loop_
    _atom_site_type_symbol
    _atom_site_label
    _atom_site_fract_x
    _atom_site_fract_y
    _atom_site_fract_z
    _atom_site_U_iso_or_equiv
    _atom_site_adp_type
    _atom_site_calc_flag
    _atom_site_occupancy
    _atom_site_disorder_assembly
    _atom_site_disorder_group
    Ni Ni1 1.000000 0.000000 1.000000 0.02390(10) Uani d 1 . .
    O O1 0.8708(2) 0.13421(8) 0.93185(7) 0.0267(2) Uani d 1 . .
    O O2 0.2680(3) 0.52033(9) 0.65888(7) 0.0339(3) Uani d 1 . .
    N N1 0.7701(3) -0.05385(10) 0.94061(8) 0.0250(3) Uani d 1 . .
    N N2 0.6329(3) 0.02767(10) 0.87729(8) 0.0272(3) Uani d 1 . .
    C C1 0.1840(3) -0.32649(13) 0.85447(11) 0.0313(3) Uani d 1 . .
    C C2 0.2533(4) -0.21651(14) 0.80907(11) 0.0389(4) Uani d 1 . .
    H H2 0.183365 -0.181019 0.755246 0.047 Uiso calc 1 . .
    C C3 0.4201(4) -0.15681(13) 0.83933(11) 0.0354(4) Uani d 1 . .
    H H3 0.457644 -0.081018 0.807386 0.042 Uiso calc 1 . .
    C C4 0.5340(3) -0.20830(12) 0.91727(10) 0.0267(3) Uani d 1 . .
    C C5 0.4694(4) -0.31917(12) 0.96220(10) 0.0302(3) Uani d 1 . .
    H H5 0.546693 -0.355980 1.014716 0.036 Uiso calc 1 . .
    C C6 0.2951(4) -0.37703(13) 0.93214(11) 0.0325(3) Uani d 1 . .
    H H6 0.250866 -0.452077 0.964938 0.039 Uiso calc 1 . .
    C C7 -0.0032(4) -0.38838(15) 0.82047(13) 0.0408(4) Uani d 1 . .
    H H7A -0.191485 -0.353241 0.813325 0.049 Uiso calc 1 . .
    H H7B -0.026408 -0.464591 0.860552 0.049 Uiso calc 1 . .
    H H7C 0.086306 -0.387620 0.765383 0.049 Uiso calc 1 . .
    C C8 0.7190(3) -0.15674(12) 0.95597(10) 0.0269(3) Uani d 1 . .
    H H8 0.818971 -0.207025 0.999831 0.032 Uiso calc 1 . .
    C C9 0.7016(3) 0.12306(12) 0.87971(9) 0.0248(3) Uani d 1 . .
    C C10 0.5783(3) 0.22452(12) 0.82102(9) 0.0246(3) Uani d 1 . .
    C C11 0.6537(4) 0.32665(12) 0.82264(10) 0.0285(3) Uani d 1 . .
    H H11 0.782209 0.329648 0.861251 0.034 Uiso calc 1 . .
    C C12 0.5427(4) 0.42268(12) 0.76866(10) 0.0311(3) Uani d 1 . .
    H H12 0.592488 0.491322 0.770952 0.037 Uiso calc 1 . .
    C C13 0.3584(3) 0.41942(12) 0.71090(9) 0.0272(3) Uani d 1 . .
    C C14 0.2802(4) 0.31891(13) 0.70838(10) 0.0300(3) Uani d 1 . .
    H H14 0.154229 0.316308 0.669017 0.036 Uiso calc 1 . .
    C C15 0.3889(4) 0.22253(12) 0.76416(10) 0.0289(3) Uani d 1 . .
    H H15 0.332585 0.153781 0.763416 0.035 Uiso calc 1 . .
    C C16 0.1042(4) 0.52370(13) 0.59118(10) 0.0338(4) Uani d 1 . .
    H H16A -0.077691 0.482264 0.614859 0.041 Uiso calc 1 . .
    H H16B 0.214098 0.489949 0.553892 0.041 Uiso calc 1 . .
    C C17 0.0433(4) 0.64249(13) 0.54117(10) 0.0342(4) Uani d 1 . .
    C C18 0.1936(5) 0.69725(15) 0.46333(12) 0.0467(5) Uani d 1 . .
    H H18 0.341540 0.660436 0.441520 0.056 Uiso calc 1 . .
    C C19 0.1304(6) 0.80648(16) 0.41616(13) 0.0533(5) Uani d 1 . .
    H H19 0.235121 0.842724 0.362308 0.064 Uiso calc 1 . .
    C C20 -0.0782(5) 0.86203(16) 0.44579(14) 0.0549(6) Uani d 1 . .
    C C21 -0.2279(6) 0.80699(18) 0.52500(17) 0.0641(6) Uani d 1 . .
    H H21 -0.372618 0.844499 0.547317 0.077 Uiso calc 1 . .
    C C22 -0.1685(5) 0.69813(16) 0.57170(14) 0.0490(5) Uani d 1 . .
    H H22 -0.274742 0.661553 0.625238 0.059 Uiso calc 1 . .
    C C23 -0.1500(7) 0.98005(19) 0.3935(2) 0.0871(10) Uani d 1 . .
    H H23A -0.100061 1.028406 0.422521 0.104 Uiso calc 1 . .
    H H23B -0.355632 0.985730 0.387091 0.104 Uiso calc 1 . .
    H H23C -0.040649 1.002234 0.337299 0.104 Uiso calc 1 . .
loop_
    _atom_site_aniso_label
    _atom_site_aniso_U_11
    _atom_site_aniso_U_22
    _atom_site_aniso_U_33
    _atom_site_aniso_U_12
    _atom_site_aniso_U_13
    _atom_site_aniso_U_23
    Ni1 0.02565(16) 0.01922(14) 0.02805(16) 0.00079(10) -0.01098(11)
                                                                    -0.00788(11)
    O1 0.0289(6) 0.0218(5) 0.0305(5) 0.0003(4) -0.0119(4) -0.0083(4)
    O2 0.0470(7) 0.0234(5) 0.0318(6) 0.0040(5) -0.0195(5) -0.0069(5)
    N1 0.0265(6) 0.0217(6) 0.0269(6) 0.0018(5) -0.0089(5) -0.0073(5)
    N2 0.0305(7) 0.0212(6) 0.0303(6) 0.0023(5) -0.0131(5) -0.0074(5)
    C1 0.0277(8) 0.0324(8) 0.0412(9) 0.0015(6) -0.0071(7) -0.0214(7)
    C2 0.0479(11) 0.0329(8) 0.0393(9) 0.0032(8) -0.0218(8) -0.0128(7)
    C3 0.0457(10) 0.0248(7) 0.0360(9) -0.0020(7) -0.0170(7) -0.0077(7)
    C4 0.0287(8) 0.0234(7) 0.0306(8) 0.0018(6) -0.0084(6) -0.0117(6)
    C5 0.0353(9) 0.0253(7) 0.0313(8) 0.0008(6) -0.0093(7) -0.0106(6)
    C6 0.0363(9) 0.0252(7) 0.0376(8) -0.0041(6) -0.0050(7) -0.0126(7)
    C7 0.0373(10) 0.0442(10) 0.0525(11) -0.0026(8) -0.0119(8) -0.0291(9)
    C8 0.0282(8) 0.0235(7) 0.0297(7) 0.0019(6) -0.0097(6) -0.0088(6)
    C9 0.0236(7) 0.0245(7) 0.0264(7) 0.0004(6) -0.0054(6) -0.0086(6)
    C10 0.0251(7) 0.0229(7) 0.0252(7) 0.0010(6) -0.0052(6) -0.0075(6)
    C11 0.0324(8) 0.0256(7) 0.0294(8) 0.0010(6) -0.0114(6) -0.0100(6)
    C12 0.0396(9) 0.0226(7) 0.0328(8) -0.0003(6) -0.0126(7) -0.0098(6)
    C13 0.0308(8) 0.0235(7) 0.0251(7) 0.0025(6) -0.0069(6) -0.0055(6)
    C14 0.0333(8) 0.0275(7) 0.0316(8) 0.0016(6) -0.0142(7) -0.0107(6)
    C15 0.0318(8) 0.0236(7) 0.0329(8) -0.0010(6) -0.0095(6) -0.0103(6)
    C16 0.0415(10) 0.0290(8) 0.0323(8) 0.0039(7) -0.0175(7) -0.0095(7)
    C17 0.0419(10) 0.0281(8) 0.0329(8) 0.0019(7) -0.0176(7) -0.0079(7)
    C18 0.0639(13) 0.0373(10) 0.0352(9) 0.0030(9) -0.0061(9) -0.0090(8)
    C19 0.0788(16) 0.0381(10) 0.0358(10) -0.0077(10) -0.0143(10) -0.0021(8)
    C20 0.0710(15) 0.0297(9) 0.0589(13) 0.0028(9) -0.0322(11) -0.0033(9)
    C21 0.0626(15) 0.0408(11) 0.0793(16) 0.0178(10) -0.0088(13) -0.0120(11)
    C22 0.0490(12) 0.0379(10) 0.0505(11) 0.0070(9) -0.0047(9) -0.0055(9)
    C23 0.111(2) 0.0359(12) 0.097(2) 0.0088(13) -0.0446(19) 0.0047(13)
_geom_special_details
;
 All esds (except the esd in the dihedral angle between two l.s. planes)
 are estimated using the full covariance matrix.  The cell esds are taken
 into account individually in the estimation of esds in distances, angles
 and torsion angles; correlations between esds in cell parameters are only
 used when they are defined by crystal symmetry.  An approximate (isotropic)
 treatment of cell esds is used for estimating esds involving l.s. planes.
;
loop_
    _geom_bond_atom_site_label_1
    _geom_bond_atom_site_label_2
    _geom_bond_site_symmetry_2
    _geom_bond_distance
    _geom_bond_publ_flag
    Ni1 O1 2_757 1.8363(10) ?
    Ni1 O1 . 1.8363(10) ?
    Ni1 N1 . 1.8677(12) ?
    Ni1 N1 2_757 1.8678(12) ?
    O1 C9 . 1.3009(18) ?
    O2 C13 . 1.3736(17) ?
    O2 C16 . 1.4383(18) ?
    N1 C8 . 1.2977(19) ?
    N1 N2 . 1.4030(16) ?
    N2 C9 . 1.3145(18) ?
    C1 C2 . 1.389(2) ?
    C1 C6 . 1.391(2) ?
    C1 C7 . 1.504(2) ?
    C2 C3 . 1.382(2) ?
    C2 H2 . 0.9500 ?
    C3 C4 . 1.402(2) ?
    C3 H3 . 0.9500 ?
    C4 C5 . 1.393(2) ?
    C4 C8 . 1.460(2) ?
    C5 C6 . 1.385(2) ?
    C5 H5 . 0.9500 ?
    C6 H6 . 0.9500 ?
    C7 H7A . 0.9800 ?
    C7 H7B . 0.9800 ?
    C7 H7C . 0.9800 ?
    C8 H8 . 0.9500 ?
    C9 C10 . 1.479(2) ?
    C10 C15 . 1.389(2) ?
    C10 C11 . 1.403(2) ?
    C11 C12 . 1.378(2) ?
    C11 H11 . 0.9500 ?
    C12 C13 . 1.390(2) ?
    C12 H12 . 0.9500 ?
    C13 C14 . 1.392(2) ?
    C14 C15 . 1.389(2) ?
    C14 H14 . 0.9500 ?
    C15 H15 . 0.9500 ?
    C16 C17 . 1.506(2) ?
    C16 H16A . 0.9900 ?
    C16 H16B . 0.9900 ?
    C17 C18 . 1.376(3) ?
    C17 C22 . 1.378(3) ?
    C18 C19 . 1.396(3) ?
    C18 H18 . 0.9500 ?
    C19 C20 . 1.360(3) ?
    C19 H19 . 0.9500 ?
    C20 C21 . 1.393(3) ?
    C20 C23 . 1.518(3) ?
    C21 C22 . 1.386(3) ?
    C21 H21 . 0.9500 ?
    C22 H22 . 0.9500 ?
    C23 H23A . 0.9800 ?
    C23 H23B . 0.9800 ?
    C23 H23C . 0.9800 ?
loop_
    _geom_angle_atom_site_label_1
    _geom_angle_atom_site_label_2
    _geom_angle_atom_site_label_3
    _geom_angle_site_symmetry_1
    _geom_angle_site_symmetry_3
    _geom_angle
    _geom_angle_publ_flag
    O1 Ni1 O1 2_757 . 180.0 ?
    O1 Ni1 N1 2_757 . 96.53(5) ?
    O1 Ni1 N1 . . 83.47(5) ?
    O1 Ni1 N1 2_757 2_757 83.47(5) ?
    O1 Ni1 N1 . 2_757 96.53(5) ?
    N1 Ni1 N1 . 2_757 180.00(5) ?
    C9 O1 Ni1 . . 111.02(9) ?
    C13 O2 C16 . . 117.77(12) ?
    C8 N1 N2 . . 119.42(12) ?
    C8 N1 Ni1 . . 125.97(11) ?
    N2 N1 Ni1 . . 114.52(9) ?
    C9 N2 N1 . . 107.12(12) ?
    C2 C1 C6 . . 117.53(15) ?
    C2 C1 C7 . . 121.02(16) ?
    C6 C1 C7 . . 121.45(15) ?
    C3 C2 C1 . . 122.41(16) ?
    C3 C2 H2 . . 118.8 ?
    C1 C2 H2 . . 118.8 ?
    C2 C3 C4 . . 119.88(15) ?
    C2 C3 H3 . . 120.1 ?
    C4 C3 H3 . . 120.1 ?
    C5 C4 C3 . . 117.81(14) ?
    C5 C4 C8 . . 116.21(13) ?
    C3 C4 C8 . . 125.97(14) ?
    C6 C5 C4 . . 121.58(15) ?
    C6 C5 H5 . . 119.2 ?
    C4 C5 H5 . . 119.2 ?
    C5 C6 C1 . . 120.75(15) ?
    C5 C6 H6 . . 119.6 ?
    C1 C6 H6 . . 119.6 ?
    C1 C7 H7A . . 109.5 ?
    C1 C7 H7B . . 109.5 ?
    H7A C7 H7B . . 109.5 ?
    C1 C7 H7C . . 109.5 ?
    H7A C7 H7C . . 109.5 ?
    H7B C7 H7C . . 109.5 ?
    N1 C8 C4 . . 130.93(14) ?
    N1 C8 H8 . . 114.5 ?
    C4 C8 H8 . . 114.5 ?
    O1 C9 N2 . . 123.84(13) ?
    O1 C9 C10 . . 117.23(12) ?
    N2 C9 C10 . . 118.93(13) ?
    C15 C10 C11 . . 118.51(14) ?
    C15 C10 C9 . . 122.35(13) ?
    C11 C10 C9 . . 119.15(13) ?
    C12 C11 C10 . . 120.54(14) ?
    C12 C11 H11 . . 119.7 ?
    C10 C11 H11 . . 119.7 ?
    C11 C12 C13 . . 120.22(14) ?
    C11 C12 H12 . . 119.9 ?
    C13 C12 H12 . . 119.9 ?
    O2 C13 C12 . . 114.99(13) ?
    O2 C13 C14 . . 124.86(14) ?
    C12 C13 C14 . . 120.15(14) ?
    C15 C14 C13 . . 119.15(14) ?
    C15 C14 H14 . . 120.4 ?
    C13 C14 H14 . . 120.4 ?
    C14 C15 C10 . . 121.40(14) ?
    C14 C15 H15 . . 119.3 ?
    C10 C15 H15 . . 119.3 ?
    O2 C16 C17 . . 107.78(13) ?
    O2 C16 H16A . . 110.2 ?
    C17 C16 H16A . . 110.2 ?
    O2 C16 H16B . . 110.2 ?
    C17 C16 H16B . . 110.2 ?
    H16A C16 H16B . . 108.5 ?
    C18 C17 C22 . . 118.55(17) ?
    C18 C17 C16 . . 120.82(17) ?
    C22 C17 C16 . . 120.61(16) ?
    C17 C18 C19 . . 120.5(2) ?
    C17 C18 H18 . . 119.7 ?
    C19 C18 H18 . . 119.7 ?
    C20 C19 C18 . . 121.3(2) ?
    C20 C19 H19 . . 119.3 ?
    C18 C19 H19 . . 119.3 ?
    C19 C20 C21 . . 118.14(18) ?
    C19 C20 C23 . . 121.1(2) ?
    C21 C20 C23 . . 120.7(2) ?
    C22 C21 C20 . . 120.8(2) ?
    C22 C21 H21 . . 119.6 ?
    C20 C21 H21 . . 119.6 ?
    C17 C22 C21 . . 120.6(2) ?
    C17 C22 H22 . . 119.7 ?
    C21 C22 H22 . . 119.7 ?
    C20 C23 H23A . . 109.5 ?
    C20 C23 H23B . . 109.5 ?
    H23A C23 H23B . . 109.5 ?
    C20 C23 H23C . . 109.5 ?
    H23A C23 H23C . . 109.5 ?
    H23B C23 H23C . . 109.5 ?
loop_
    _geom_torsion_atom_site_label_1
    _geom_torsion_atom_site_label_2
    _geom_torsion_atom_site_label_3
    _geom_torsion_atom_site_label_4
    _geom_torsion_site_symmetry_1
    _geom_torsion_site_symmetry_2
    _geom_torsion_site_symmetry_3
    _geom_torsion_site_symmetry_4
    _geom_torsion
    _geom_torsion_publ_flag
    N1 Ni1 O1 C9 . . . . -1.22(10) ?
    N1 Ni1 O1 C9 2_757 . . . 178.78(10) ?
    O1 Ni1 N1 C8 2_757 . . . 5.45(14) ?
    O1 Ni1 N1 C8 . . . . -174.55(14) ?
    O1 Ni1 N1 N2 2_757 . . . -178.16(10) ?
    O1 Ni1 N1 N2 . . . . 1.84(10) ?
    C8 N1 N2 C9 . . . . 174.67(14) ?
    Ni1 N1 N2 C9 . . . . -1.98(15) ?
    C6 C1 C2 C3 . . . . -1.5(3) ?
    C7 C1 C2 C3 . . . . 178.71(17) ?
    C1 C2 C3 C4 . . . . 2.2(3) ?
    C2 C3 C4 C5 . . . . -0.9(3) ?
    C2 C3 C4 C8 . . . . 178.31(16) ?
    C3 C4 C5 C6 . . . . -1.0(3) ?
    C8 C4 C5 C6 . . . . 179.76(15) ?
    C4 C5 C6 C1 . . . . 1.6(3) ?
    C2 C1 C6 C5 . . . . -0.4(3) ?
    C7 C1 C6 C5 . . . . 179.40(16) ?
    N2 N1 C8 C4 . . . . 0.3(3) ?
    Ni1 N1 C8 C4 . . . . 176.52(13) ?
    C5 C4 C8 N1 . . . . -164.03(17) ?
    C3 C4 C8 N1 . . . . 16.8(3) ?
    Ni1 O1 C9 N2 . . . . 0.40(19) ?
    Ni1 O1 C9 C10 . . . . 179.52(10) ?
    N1 N2 C9 O1 . . . . 1.0(2) ?
    N1 N2 C9 C10 . . . . -178.07(12) ?
    O1 C9 C10 C15 . . . . -178.23(14) ?
    N2 C9 C10 C15 . . . . 0.9(2) ?
    O1 C9 C10 C11 . . . . 1.6(2) ?
    N2 C9 C10 C11 . . . . -179.24(15) ?
    C15 C10 C11 C12 . . . . -0.3(2) ?
    C9 C10 C11 C12 . . . . 179.90(14) ?
    C10 C11 C12 C13 . . . . -1.1(3) ?
    C16 O2 C13 C12 . . . . 172.90(15) ?
    C16 O2 C13 C14 . . . . -6.6(2) ?
    C11 C12 C13 O2 . . . . -178.27(15) ?
    C11 C12 C13 C14 . . . . 1.3(3) ?
    O2 C13 C14 C15 . . . . 179.45(15) ?
    C12 C13 C14 C15 . . . . 0.0(3) ?
    C13 C14 C15 C10 . . . . -1.4(3) ?
    C11 C10 C15 C14 . . . . 1.5(2) ?
    C9 C10 C15 C14 . . . . -178.65(15) ?
    C13 O2 C16 C17 . . . . -177.34(14) ?
    O2 C16 C17 C18 . . . . 103.66(19) ?
    O2 C16 C17 C22 . . . . -77.6(2) ?
    C22 C17 C18 C19 . . . . -0.6(3) ?
    C16 C17 C18 C19 . . . . 178.15(17) ?
    C17 C18 C19 C20 . . . . 0.6(3) ?
    C18 C19 C20 C21 . . . . 0.1(3) ?
    C18 C19 C20 C23 . . . . -178.8(2) ?
    C19 C20 C21 C22 . . . . -0.9(4) ?
    C23 C20 C21 C22 . . . . 178.1(2) ?
    C18 C17 C22 C21 . . . . -0.2(3) ?
    C16 C17 C22 C21 . . . . -178.91(19) ?
    C20 C21 C22 C17 . . . . 0.9(4) ?
loop_
    _geom_hbond_atom_site_label_D
    _geom_hbond_atom_site_label_H
    _geom_hbond_atom_site_label_A
    _geom_hbond_site_symmetry_A
    _geom_hbond_distance_DH
    _geom_hbond_distance_HA
    _geom_hbond_distance_DA
    _geom_hbond_angle_DHA
    _geom_hbond_publ_flag
    C8 H8 O1 2_757 0.95 2.38 2.9455(18) 118.1 yes
    C3 H3 N2 . 0.95 2.37 2.945(2) 118.2 yes
    C11 H11 O1 . 0.95 2.43 2.7590(19) 99.9 yes
_shelx_space_group_comment
;
The symmetry employed for this shelxl refinement is uniquely defined
by the following loop, which should always be used as a source of
symmetry information in preference to the above space-group names.
They are only intended as comments.
;
_shelx_estimated_absorpt_T_min     0.843
_shelx_estimated_absorpt_T_max     0.984
_shelx_hkl_file
;
   0   0   2 1007.39   16.91
   0   0  -2 1037.23   17.21
   0   0   3  168.50    1.75
   0   0  -3  163.71    1.68
   0   0   4   10.73    0.30
   0   0  -4    9.61    0.27
   0   0   5  439.05    6.10
   0   0  -5  432.24    6.08
   0   0   6    8.01    0.34
   0   0  -6    7.11    0.29
   0   0   7  134.59    1.78
   0   0  -7  136.78    1.88
   0   0   8  187.96    2.56
   0   0  -8  179.68    2.40
   0   0   9    4.73    0.39
   0   0  -9    5.34    0.51
   0   0  10    5.58    0.44
   0   0 -10    6.32    0.38
   0   0  11   40.54    1.49
   0   0  11   38.41    1.16
   0   0  12   35.70    1.61
   0   0  12   38.07    0.93
   0   0 -12   36.99    0.83
   0   0  13   41.94    1.85
   0   0  13   46.08    1.45
   0   0 -13   42.21    0.93
   0   0  14   20.16    1.58
   0   0  14   21.23    0.85
   0   0 -14   19.49    0.73
   0   0  15   41.58    2.18
   0   0  15   42.96    1.67
   0   0 -15   43.86    1.42
   0   0  16   20.45    1.92
   0   0  16   20.74    0.99
   0   0 -16   21.19    0.85
   0   0  17  214.44    6.27
   0   0 -17  196.48    4.29
   0   0  18   18.60    2.16
   0   0 -18   16.40    0.93
   0   0  19    5.23    1.91
   0   0 -19    4.26    0.77
   0   0  20    2.15    1.94
   0  -1  19    4.56    2.01
   0   1 -18    3.81    0.62
   0  -1  18    3.99    1.86
   0   1 -17    4.69    0.62
   0  -1  17    4.45    1.75
   0   1 -16  186.76    3.38
   0  -1  16  200.58    5.81
   0   1 -15   60.91    1.23
   0  -1  15   66.18    2.73
   0   1 -14    9.16    0.56
   0  -1  14    9.70    1.49
   0   1 -13   26.08    0.71
   0  -1  13   27.43    1.62
   0   1 -12    9.01    0.65
   0  -1  12    9.64    1.84
   0  -1  12    8.38    0.54
   0   1 -11    3.59    0.35
   0  -1  11    3.62    0.98
   0  -1  11    3.78    0.43
   0   1 -10   36.56    0.67
   0  -1  10   37.74    1.41
   0  -1  10   38.11    0.77
   0   1  -9   92.64    1.43
   0  -1   9   89.80    2.11
   0  -1   9   90.50    1.34
   0   1  -8  240.85    3.15
   0  -1   8  240.91    4.46
   0  -1   8  239.82    3.31
   0   1  -7  358.13    4.92
   0  -1   7  360.93    6.47
   0  -1   7  366.50    5.20
   0   1  -6  117.29    1.36
   0  -1   6  122.27    2.12
   0  -1   6  117.49    1.44
   0   1  -5   58.66    0.68
   0  -1   5   59.44    1.21
   0  -1   5   56.63    0.72
   0   1  -4   20.29    0.40
   0  -1   4   21.07    0.70
   0  -1   4   20.88    0.35
   0   1  -3  739.81   13.11
   0   1  -3  757.03   11.58
   0  -1   3  737.41   13.08
   0   1  -2 3421.16  112.07
   0   1  -2 3411.49  104.70
   0  -1   2 3397.40  111.48
   0   1  -1  855.59   14.61
   0   1  -1  944.74   14.68
   0  -1   1  887.78   15.17
   0  -1   1  946.64   14.85
   0   1   1    0.62    0.14
   0  -1  -1    0.14    0.07
   0   1   2  538.77    7.16
   0  -1  -2  523.98    6.99
   0   1   3  223.31    2.51
   0  -1  -3  221.66    2.49
   0   1   4   11.84    0.33
   0  -1  -4   11.85    0.32
   0   1   5   37.04    0.59
   0  -1  -5   36.66    0.58
   0   1   6  120.52    1.73
   0  -1  -6  122.65    1.53
   0   1   7   32.60    0.62
   0  -1  -7   29.85    0.58
   0   1   8  142.30    1.98
   0  -1  -8  139.07    1.89
   0   1   9    4.69    0.41
   0  -1  -9    6.44    0.38
   0   1  10  130.99    2.02
   0  -1 -10  127.09    1.90
   0   1  11   65.13    1.56
   0  -1 -11   66.32    1.17
   0   1  12   20.72    0.74
   0  -1 -12   20.24    0.66
   0   1  13   29.36    0.91
   0  -1 -13   29.82    0.84
   0   1  14   56.28    1.33
   0  -1 -14   55.37    1.24
   0   1  15   36.17    1.94
   0   1  15   33.82    1.14
   0  -1 -15   35.41    1.43
   0   1  16   56.99    2.53
   0   1  16   54.95    1.48
   0  -1 -16   52.56    1.38
   0   1  17   16.56    2.00
   0   1  17   17.41    1.07
   0  -1 -17   17.70    1.35
   0   1  18  139.28    4.75
   0   1  18  136.77    3.88
   0  -1 -18  131.14    2.87
   0   1  19   92.61    3.99
   0   1  19   93.40    2.47
   0  -1 -19   84.26    2.82
   0   1  20    5.04    1.98
   0  -1 -20    4.74    0.89
   0  -2  19    7.03    2.13
   0  -2  18   26.66    2.45
   0  -2  17    1.64    1.67
   0   2 -16    0.48    0.45
   0  -2  16    0.04    2.42
   0   2 -15  105.40    2.15
   0  -2  15  110.90    3.75
   0   2 -14  114.70    1.86
   0  -2  14  116.45    3.68
   0   2 -13   20.21    0.59
   0  -2  13   21.09    1.65
   0   2 -12   15.22    0.48
   0  -2  12   15.42    1.44
   0   2 -11   28.34    0.58
   0  -2  11   28.59    1.50
   0   2 -10    7.32    0.49
   0  -2  10    6.43    1.58
   0   2  -9  149.71    2.09
   0  -2   9  153.80    3.98
   0   2  -8  561.44    8.96
   0  -2   8  539.90   12.00
   0   2  -7  161.80    1.94
   0  -2   7  158.84    3.01
   0   2  -6   55.53    0.68
   0  -2   6   53.14    1.31
   0   2  -5   34.80    0.46
   0  -2   5   38.52    1.05
   0   2  -4    3.41    0.54
   0   2  -4    2.72    0.18
   0   2  -4    2.56    0.23
   0  -2   4    3.21    0.55
   0   2  -3   78.57    1.38
   0   2  -3   82.61    0.91
   0  -2   3   75.63    1.36
   0   2  -2   50.74    0.94
   0   2  -2   53.13    0.60
   0  -2   2   50.07    0.96
   0  -2   2   52.01    0.62
   0   2  -1   17.46    0.51
   0   2  -1   17.53    0.39
   0  -2   1   15.67    0.52
   0  -2   1   17.15    0.31
   0   2   0   28.32    0.52
   0   2   0   29.25    0.39
   0  -2   0   28.14    0.54
   0  -2   0   30.19    0.39
   0   2   1  234.77    2.61
   0  -2  -1  221.70    2.49
   0   2   2  161.25    1.80
   0  -2  -2  161.08    1.96
   0   2   3 7311.93  348.58
   0  -2  -3 7094.49  339.13
   0   2   4  250.29    3.44
   0  -2  -4  251.71    3.23
   0   2   5   66.05    0.94
   0  -2  -5   63.74    0.92
   0   2   6   49.67    1.01
   0  -2  -6   47.12    0.78
   0   2   7    1.29    0.33
   0  -2  -7    0.45    0.33
   0   2   8  414.64    6.47
   0  -2  -8  396.61    6.24
   0   2   9  239.28    3.61
   0  -2  -9  235.86    3.54
   0   2  10  301.19    4.81
   0  -2 -10  298.55    4.69
   0   2  11   48.99    1.07
   0  -2 -11   51.59    1.37
   0   2  12   44.83    1.44
   0  -2 -12   44.77    1.03
   0   2  13    2.72    0.60
   0  -2 -13    3.33    0.55
   0   2  14   24.49    0.96
   0  -2 -14   23.96    0.88
   0   2  15   60.14    1.53
   0  -2 -15   59.42    1.48
   0   2  16   75.97    1.91
   0  -2 -16   74.38    1.76
   0   2  17   79.50    2.64
   0  -2 -17   78.59    2.51
   0   2  18   93.94    3.78
   0  -2 -18   91.88    2.29
   0   2  19   24.26    2.31
   0   2  19   20.84    1.37
   0  -2 -19   22.37    1.71
   0   2  20   40.18    2.86
   0   2  20   41.14    1.75
   0  -2 -20   37.34    1.58
   0   2  21    2.04    1.85
   0   2  21    1.22    1.02
   0  -2 -21    0.16    1.39
   0  -3  18   15.45    2.34
   0  -3  17    1.50    1.79
   0  -3  16   20.53    3.22
   0   3 -15    4.32    0.43
   0   3 -15    5.48    0.59
   0  -3  15    4.50    1.61
   0   3 -14    3.91    0.41
   0   3 -14    3.40    0.86
   0  -3  14    3.30    1.50
   0   3 -13  109.60    1.64
   0   3 -13  108.16    1.97
   0  -3  13  112.03    3.52
   0   3 -12   13.91    0.44
   0   3 -12   13.55    0.64
   0  -3  12   14.26    1.44
   0   3 -11    9.39    0.37
   0   3 -11    9.14    0.52
   0  -3  11   10.39    1.30
   0   3 -10   16.99    0.41
   0   3 -10   17.91    0.57
   0  -3  10   19.26    1.30
   0   3  -9   25.84    0.61
   0   3  -9   23.47    0.60
   0  -3   9   25.81    1.33
   0   3  -8  142.07    1.73
   0   3  -8  139.55    2.18
   0  -3   8  137.29    2.98
   0   3  -7  848.29   15.17
   0   3  -7  856.27   15.97
   0  -3   7  850.72   19.13
   0   3  -6  576.61   11.56
   0   3  -6  571.00    8.67
   0   3  -6  585.99    9.34
   0  -3   6  579.64   12.26
   0   3  -5   41.88    1.21
   0   3  -5   44.58    0.58
   0   3  -5   44.90    0.65
   0  -3   5   41.56    1.20
   0   3  -4   57.92    1.32
   0   3  -4   57.99    0.88
   0  -3   4   56.28    1.29
   0   3  -3   63.55    1.32
   0   3  -3   63.48    0.77
   0  -3   3   63.04    0.83
   0   3  -2  150.79    2.37
   0   3  -2  151.82    1.72
   0  -3   2  149.88    2.31
   0  -3   2  155.96    1.84
   0   3  -1  257.55    3.85
   0   3  -1  268.23    3.23
   0  -3   1  256.32    3.81
   0  -3   1  264.04    3.29
   0   3   0  101.18    1.55
   0   3   0  103.63    1.23
   0  -3   0  100.72    1.53
   0  -3   0  107.49    1.29
   0   3   1  296.37    3.78
   0  -3  -1  303.00    3.92
   0   3   2  312.18    4.08
   0  -3  -2  309.62    4.10
   0   3   3  115.86    1.52
   0  -3  -3  122.10    1.60
   0   3   4  424.84    6.24
   0  -3  -4  432.60    6.41
   0   3   5  114.52    1.58
   0  -3  -5  122.50    1.95
   0   3   6   49.31    0.87
   0  -3  -6   45.66    0.85
   0   3   7  147.08    2.10
   0  -3  -7  146.09    2.10
   0   3   8   73.98    1.23
   0  -3  -8   74.01    1.26
   0   3   9   29.19    0.76
   0  -3  -9   29.77    0.77
   0   3  10  231.23    3.66
   0  -3 -10  220.83    3.54
   0   3  11  339.41    5.76
   0  -3 -11  328.88    5.62
   0   3  12    4.68    0.60
   0  -3 -12    4.76    0.58
   0   3  13   18.18    0.83
   0  -3 -13   16.03    1.14
   0   3  14   40.19    1.64
   0  -3 -14   41.50    1.20
   0   3  15   59.71    1.58
   0  -3 -15   51.89    1.43
   0   3  16   69.09    1.81
   0  -3 -16   64.78    1.68
   0   3  17   33.72    1.39
   0  -3 -17   34.11    1.31
   0   3  18    4.90    0.99
   0  -3 -18    4.04    0.93
   0   3  19   17.56    1.84
   0  -3 -19   15.53    1.70
   0   3  20   -1.62    1.75
   0   3  20   -0.45    0.99
   0  -3 -20    0.55    0.92
   0   3  21   11.39    2.15
   0   3  21    9.82    1.34
   0  -3 -21    8.44    1.16
   0  -4  17   20.66    3.64
   0  -4  16   -3.29    1.80
   0  -4  15   29.69    2.36
   0   4 -14   15.04    0.44
   0   4 -14   13.95    0.57
   0  -4  14   16.37    1.90
   0   4 -13    8.90    0.37
   0   4 -13    8.77    0.75
   0  -4  13    9.56    1.62
   0   4 -12   51.01    0.80
   0  -4  12   56.31    2.33
   0   4 -11    1.14    0.40
   0   4 -11    0.49    0.37
   0  -4  11    2.27    1.20
   0   4 -10  329.22    4.64
   0   4 -10  327.09    5.38
   0  -4  10  326.96    7.53
   0   4  -9  136.40    1.87
   0   4  -9  139.16    2.15
   0  -4   9  140.08    3.38
   0   4  -8  357.83    4.98
   0   4  -8  356.51    5.37
   0  -4   8  367.23    7.66
   0   4  -7    5.62    0.97
   0   4  -7    6.06    0.26
   0   4  -7    5.47    0.47
   0  -4   7    4.25    1.49
   0   4  -6  310.33    5.98
   0   4  -6  309.38    4.12
   0   4  -6  315.68    4.56
   0  -4   6  319.91    6.07
   0   4  -5 1083.13   25.82
   0   4  -5 1153.24   23.09
   0  -4   5 1077.04   25.69
   0   4  -4   18.45    0.93
   0   4  -4   16.97    0.51
   0  -4   4   17.32    0.90
   0   4  -3  289.13    4.99
   0   4  -3  289.65    3.74
   0  -4   3  280.85    4.81
   0  -4   3  292.15    3.96
   0   4  -2    1.60    0.91
   0   4  -2    0.75    0.24
   0  -4   2    0.34    0.54
   0  -4   2    0.46    0.29
   0   4  -1   59.29    1.24
   0   4  -1   59.17    0.81
   0  -4   1   56.51    1.20
   0  -4   1   59.53    1.06
   0   4   0   32.07    0.86
   0   4   0   29.31    0.73
   0  -4   0   30.80    0.60
   0   4   1    7.63    0.58
   0   4   1    7.77    0.38
   0  -4  -1    7.94    0.59
   0   4   2   36.19    0.67
   0  -4  -2   38.17    0.71
   0   4   3  665.68   11.16
   0  -4  -3  686.68   11.61
   0   4   4    5.45    0.44
   0  -4  -4    4.89    0.46
   0   4   5   36.28    0.77
   0  -4  -5   36.68    1.10
   0   4   6   18.88    0.60
   0  -4  -6   20.35    0.63
   0   4   7  313.64    4.82
   0  -4  -7  310.21    4.86
   0   4   8  239.96    3.61
   0  -4  -8  217.98    3.49
   0   4   9  304.14    4.90
   0  -4  -9  302.10    4.95
   0   4  10   65.77    1.31
   0  -4 -10   62.45    1.28
   0   4  11  151.22    2.60
   0  -4 -11  150.85    2.66
   0   4  12  348.79    6.26
   0  -4 -12  343.76    6.26
   0   4  13   56.28    1.42
   0  -4 -13   53.09    1.36
   0   4  14    2.48    0.71
   0  -4 -14    1.58    0.69
   0   4  15   30.40    1.19
   0  -4 -15   30.40    1.16
   0   4  16   23.69    1.19
   0  -4 -16   23.56    1.64
   0   4  17    9.46    1.03
   0  -4 -17   12.58    1.02
   0   4  18    8.49    1.09
   0  -4 -18    8.24    1.01
   0   4  19    3.08    1.03
   0  -4 -19    1.85    1.49
   0   4  20   14.44    1.37
   0  -4 -20   14.04    1.31
   0   4  21   19.65    2.21
   0  -4 -21   15.84    1.38
   0  -5  17   37.99    3.12
   0  -5  16   36.20    2.83
   0  -5  15   11.57    2.06
   0  -5  14    0.11    1.58
   0   5 -13   31.71    0.65
   0  -5  13   35.50    2.29
   0   5 -12   69.28    0.94
   0  -5  12   79.37    2.99
   0   5 -11   12.25    0.33
   0   5 -11   11.32    0.41
   0  -5  11   14.00    1.59
   0   5 -10   92.50    1.34
   0   5 -10   86.69    1.27
   0  -5  10   95.09    2.96
   0   5  -9   15.76    0.52
   0   5  -9   15.28    0.44
   0  -5   9   15.55    1.42
   0   5  -8   32.50    1.63
   0   5  -8   30.62    0.59
   0  -5   8   33.88    2.33
   0   5  -7   13.71    1.82
   0   5  -7   15.24    0.52
   0   5  -7   14.28    0.55
   0  -5   7   14.90    1.18
   0   5  -6   37.59    1.46
   0   5  -6   40.58    0.64
   0   5  -6   40.18    0.64
   0  -5   6   38.71    1.45
   0   5  -5  211.96    4.25
   0   5  -5  210.91    2.76
   0  -5   5  213.21    4.82
   0   5  -4  528.44   10.63
   0   5  -4  524.50    8.37
   0  -5   4  532.50   10.50
   0  -5   4  533.08    8.66
   0   5  -3   83.81    2.38
   0   5  -3   82.42    1.27
   0  -5   3   81.61    1.75
   0   5  -2   15.87    0.91
   0   5  -2   16.94    0.44
   0  -5   2   16.34    0.87
   0  -5   2   17.26    0.54
   0   5  -1  190.74    3.32
   0   5  -1  196.36    2.57
   0  -5   1  189.57    3.24
   0  -5   1  193.65    2.70
   0   5   0  365.52    6.19
   0   5   0  357.98    5.21
   0  -5   0  364.82    5.50
   0   5   1  600.57   10.93
   0   5   1  591.20    9.79
   0  -5  -1  600.93   10.27
   0   5   2  117.37    1.69
   0  -5  -2  120.04    1.78
   0   5   3   78.39    1.53
   0  -5  -3   74.70    1.26
   0   5   4   60.78    1.05
   0  -5  -4   57.51    1.07
   0   5   5  290.77    4.37
   0  -5  -5  289.07    4.83
   0   5   6    6.36    0.52
   0  -5  -6    6.24    0.55
   0   5   7    6.09    0.56
   0  -5  -7    6.81    0.57
   0   5   8  339.92    5.55
   0  -5  -8  325.00    5.95
   0   5   9  338.01    5.61
   0  -5  -9  325.54    5.59
   0   5  10  412.07    7.24
   0  -5 -10  392.51    7.09
   0   5  11  267.30    4.69
   0  -5 -11  259.37    4.63
   0   5  12   73.86    1.60
   0  -5 -12   68.12    1.62
   0   5  13  149.22    2.91
   0  -5 -13  139.68    2.78
   0   5  14  118.86    3.12
   0  -5 -14  111.06    3.01
   0   5  15    2.83    0.87
   0  -5 -15    5.42    0.85
   0   5  16   27.21    1.29
   0  -5 -16   26.96    1.26
   0   5  17   10.78    1.07
   0  -5 -17    9.69    1.07
   0   5  18    0.69    0.97
   0  -5 -18    1.04    0.92
   0   5  19    1.03    0.99
   0  -5 -19   -0.89    0.97
   0   5  20    1.23    1.08
   0  -5 -20   -0.32    1.03
   0   5  21    2.76    1.91
   0  -5 -21    3.12    1.18
   0  -6  16   14.06    2.41
   0  -6  15    6.90    2.03
   0  -6  14   13.02    2.04
   0  -6  13    4.88    1.70
   0   6 -12    3.00    0.25
   0   6 -12    2.76    0.20
   0  -6  12    3.29    1.59
   0   6 -11   13.81    0.32
   0   6 -11   12.83    0.35
   0  -6  11   15.72    1.70
   0   6 -10   85.71    1.19
   0  -6  10  101.21    3.19
   0   6  -9    4.27    0.28
   0   6  -9    3.53    0.29
   0  -6   9    4.04    1.25
   0   6  -8   22.38    1.57
   0   6  -8   19.95    0.45
   0   6  -8   18.22    0.46
   0  -6   8   21.16    2.26
   0   6  -7  370.01    8.29
   0   6  -7  373.51    5.76
   0   6  -7  357.21    5.39
   0  -6   7  372.87    8.16
   0   6  -6   67.14    2.07
   0   6  -6   62.18    0.93
   0  -6   6   65.23    1.96
   0   6  -5  445.96    9.47
   0   6  -5  442.86    6.87
   0  -6   5  467.01   10.59
   0   6  -4   33.15    1.39
   0   6  -4   34.50    0.64
   0  -6   4   33.85    1.30
   0  -6   4   35.47    0.77
   0   6  -3  235.78    4.61
   0   6  -3  233.30    3.22
   0  -6   3  239.92    4.46
   0  -6   3  242.19    3.63
   0   6  -2 1399.01   37.08
   0   6  -2 1452.59   33.37
   0  -6   2 1575.23   41.27
   0  -6   2 1466.09   34.94
   0   6  -1   46.67    1.35
   0   6  -1   45.30    0.80
   0  -6   1   46.53    1.34
   0  -6   1   48.04    0.93
   0   6   0 1679.02   44.65
   0   6   0 1624.57   40.62
   0  -6   0 1737.67   43.61
   0   6   1    2.58    0.71
   0   6   1    1.99    0.41
   0  -6  -1    4.09    0.46
   0   6   2  150.12    2.69
   0   6   2  151.53    2.24
   0  -6  -2  148.28    2.33
   0   6   3   12.61    0.84
   0  -6  -3   14.17    0.63
   0   6   4  109.40    1.75
   0  -6  -4  114.38    1.85
   0   6   5   42.56    0.94
   0  -6  -5   40.63    0.99
   0   6   6  486.92    8.42
   0  -6  -6  487.81    8.59
   0   6   7   56.39    1.20
   0  -6  -7   55.62    1.64
   0   6   8  504.41    9.59
   0  -6  -8  495.82    9.10
   0   6   9  192.96    3.30
   0  -6  -9  181.48    3.22
   0   6  10  396.61    7.16
   0  -6 -10  398.20    7.34
   0   6  11   21.24    0.91
   0  -6 -11   20.27    0.98
   0   6  12   99.70    2.11
   0  -6 -12   98.15    2.14
   0   6  13  113.23    2.39
   0  -6 -13  115.99    2.50
   0   6  14    6.96    0.93
   0  -6 -14    7.37    0.90
   0   6  15  114.54    2.64
   0  -6 -15  112.87    2.69
   0   6  16   21.64    1.28
   0  -6 -16   20.90    1.28
   0   6  17    2.04    1.50
   0  -6 -17    0.05    0.92
   0   6  18    3.65    1.07
   0  -6 -18    4.00    1.06
   0   6  19    8.75    1.29
   0  -6 -19    9.63    1.22
   0   6  20    4.51    1.27
   0  -6 -20    4.94    1.22
   0   6  21    1.92    1.24
   0  -6 -21    1.21    1.84
   0  -7  15    2.38    2.00
   0  -7  14   12.90    2.29
   0  -7  13   16.84    2.18
   0  -7  12    4.41    1.73
   0   7 -11    1.28    0.21
   0  -7  11    4.15    1.51
   0   7 -10   38.78    0.58
   0   7 -10   34.98    0.68
   0  -7  10   42.65    2.23
   0   7  -9   89.50    3.20
   0   7  -9   87.93    1.18
   0   7  -9   79.50    1.15
   0  -7   9   91.23    2.98
   0   7  -8   68.85    2.63
   0   7  -8   70.89    1.02
   0   7  -8   64.61    0.97
   0  -7   8   65.79    2.50
   0   7  -7  229.23    5.57
   0   7  -7  230.39    3.53
   0   7  -7  214.16    3.12
   0  -7   7  237.99    5.45
   0   7  -6   50.41    2.03
   0   7  -6   49.68    0.84
   0  -7   6   48.94    1.97
   0   7  -5   55.13    1.99
   0   7  -5   53.82    0.88
   0  -7   5   53.43    1.90
   0   7  -4  199.27    4.34
   0   7  -4  194.19    3.00
   0  -7   4  187.71    4.09
   0  -7   4  197.54    3.10
   0   7  -3  279.78    5.79
   0   7  -3  270.17    3.99
   0  -7   3  267.39    5.41
   0  -7   3  286.64    4.55
   0   7  -2  171.56    3.62
   0   7  -2  173.25    2.48
   0  -7   2  176.18    3.57
   0  -7   2  179.74    2.83
   0   7  -1  160.11    3.28
   0   7  -1  154.91    2.53
   0  -7   1  156.67    2.49
   0   7   0   61.63    1.69
   0   7   0   60.54    1.07
   0  -7   0   63.36    1.25
   0   7   1   36.32    1.30
   0   7   1   38.13    1.09
   0  -7  -1   35.61    1.23
   0   7   2  107.95    2.26
   0   7   2  112.88    1.81
   0  -7  -2  111.88    1.91
   0  -7  -3   36.44    1.29
   0   7   4    7.62    0.59
   0  -7  -4    9.17    0.64
   0   7   5    9.87    0.91
   0  -7  -5    8.11    0.66
   0   7   6    2.33    0.57
   0  -7  -6    2.44    0.60
   0   7   7  256.30    4.27
   0  -7  -7  248.99    4.31
   0   7   8  177.41    3.07
   0  -7  -8  171.16    3.11
   0   7   9    0.68    0.65
   0  -7  -9    1.89    0.65
   0   7  10    2.36    0.69
   0  -7 -10    2.14    1.13
   0   7  11   75.12    1.72
   0  -7 -11   68.98    1.72
   0   7  12    9.77    0.89
   0  -7 -12    8.97    0.91
   0   7  13   69.20    1.84
   0  -7 -13   63.11    1.79
   0   7  14  105.69    2.49
   0  -7 -14   98.91    2.46
   0   7  15    2.36    0.95
   0  -7 -15    1.87    1.50
   0   7  16   15.73    1.27
   0  -7 -16   19.67    1.92
   0   7  17   43.73    1.83
   0  -7 -17   44.36    1.85
   0   7  18  100.73    3.88
   0  -7 -18   98.27    2.94
   0   7  19   49.66    2.12
   0  -7 -19   49.63    2.14
   0   7  20   14.97    2.33
   0  -7 -20   13.50    1.51
   0   7  21    0.11    1.29
   0  -7 -21    2.57    1.30
   0  -8  14   10.89    2.37
   0  -8  13   24.26    2.50
   0  -8  12   24.35    2.40
   0  -8  11    9.41    1.88
   0   8 -10    5.59    0.22
   0   8 -10    5.41    0.23
   0  -8  10    5.63    1.66
   0   8  -9   53.45    2.67
   0  -8   9   52.77    2.47
   0   8  -8  151.07    4.36
   0   8  -8  142.53    2.21
   0   8  -8  130.57    1.88
   0  -8   8  147.93    4.24
   0   8  -7   28.83    1.93
   0   8  -7   26.59    0.78
   0  -8   7   27.56    2.71
   0   8  -6   99.11    3.15
   0   8  -6   94.53    1.44
   0  -8   6  100.05    2.94
   0   8  -5   37.11    1.88
   0   8  -5   33.82    0.73
   0  -8   5   37.92    1.74
   0   8  -4    4.74    1.19
   0   8  -4    3.27    0.62
   0  -8   4    4.67    1.14
   0  -8   4    4.14    0.56
   0   8  -3    1.85    1.07
   0   8  -3    2.05    0.40
   0  -8   3    1.60    1.02
   0  -8   3    1.81    0.56
   0   8  -2  209.51    4.66
   0   8  -2  213.30    3.24
   0  -8   2  216.69    3.66
   0   8  -1   25.52    1.37
   0   8  -1   27.03    0.72
   0  -8   1   27.72    0.88
   0   8   0   25.26    1.24
   0   8   0   21.25    0.94
   0  -8   0   21.81    0.83
   0   8   1  274.38    5.47
   0   8   1  269.11    4.36
   0  -8  -1  272.52    4.65
   0   8   2   12.25    1.02
   0   8   2   13.15    0.63
   0  -8  -2   11.31    0.73
   0   8   3  336.01    6.49
   0   8   3  334.37    5.56
   0  -8  -3  332.30    5.87
   0   8   4   19.18    0.77
   0  -8  -4   16.90    1.23
   0   8   5   80.34    1.57
   0  -8  -5   81.24    1.74
   0   8   6    1.53    0.58
   0  -8  -6    1.14    0.68
   0   8   7   12.76    1.14
   0  -8  -7   11.24    0.86
   0   8   8   -0.20    0.67
   0  -8  -8   -2.11    1.11
   0   8   9  216.88    4.57
   0  -8  -9  205.74    3.95
   0   8  10   82.53    1.91
   0  -8 -10   79.69    1.98
   0   8  11  237.25    4.55
   0  -8 -11  229.62    4.65
   0   8  12   69.35    1.92
   0  -8 -12   71.01    1.98
   0   8  13    5.22    0.95
   0  -8 -13    7.86    0.98
   0   8  14   -0.39    0.90
   0  -8 -14    1.97    0.93
   0   8  15  207.31    4.66
   0  -8 -15  210.57    4.88
   0   8  16  280.80    6.44
   0  -8 -16  271.46    6.47
   0   8  17   21.54    1.51
   0  -8 -17   20.71    1.58
   0   8  18   86.06    2.75
   0  -8 -18   77.72    2.71
   0   8  19    0.14    1.24
   0  -8 -19    1.39    1.21
   0   8  20    2.07    1.31
   0  -8 -20    1.24    2.04
   0   8  21    2.21    2.09
   0  -8 -21    1.78    1.43
   0  -9  13   17.51    2.60
   0  -9  12    0.69    2.93
   0  -9  11   24.80    3.62
   0  -9  10   37.84    2.62
   0   9  -9   32.94    2.60
   0  -9   9   36.05    2.30
   0   9  -8   62.04    2.99
   0   9  -8   58.58    1.00
   0   9  -8   55.02    0.94
   0  -9   8   63.14    2.76
   0   9  -7  109.40    5.07
   0   9  -7  101.65    1.64
   0   9  -7   95.79    1.54
   0  -9   7  104.59    3.52
   0   9  -6   38.71    2.28
   0  -9   6   47.38    3.19
   0   9  -5   54.51    2.45
   0   9  -5   51.51    1.25
   0  -9   5   50.94    2.27
   0   9  -4   46.28    2.20
   0   9  -4   45.92    1.24
   0  -9   4   49.04    2.01
   0  -9   4   47.38    1.22
   0   9  -3   24.77    1.73
   0   9  -3   26.83    1.02
   0  -9   3   27.56    0.98
   0   9  -2   64.57    3.09
   0   9  -2   55.23    1.12
   0  -9   2   55.44    1.80
   0   9  -1  160.27    3.88
   0   9  -1  155.94    2.54
   0  -9   1  155.77    2.89
   0   9   0  187.45    4.36
   0   9   0  193.09    3.15
   0  -9   0  192.57    3.46
   0   9   1   43.54    1.73
   0   9   1   43.29    1.04
   0  -9  -1   47.31    1.27
   0   9   2  142.75    3.26
   0   9   2  136.91    2.37
   0  -9  -2  141.76    2.68
   0   9   3  126.06    2.95
   0   9   3  127.45    2.26
   0  -9  -3  130.27    2.51
   0   9   4   78.69    2.18
   0   9   4   78.93    1.63
   0  -9  -4   79.75    1.79
   0   9   5   97.19    1.89
   0  -9  -5   92.56    2.61
   0   9   6   83.44    1.77
   0  -9  -6   86.14    1.96
   0   9   7   48.47    1.79
   0  -9  -7   49.29    2.02
   0   9   8   92.96    2.03
   0  -9  -8   91.94    2.16
   0   9   9  126.11    2.57
   0  -9  -9  117.32    2.73
   0   9  10  196.98    3.95
   0  -9 -10  193.66    4.05
   0   9  11   97.40    2.32
   0  -9 -11   90.47    3.19
   0   9  12   41.24    1.52
   0  -9 -12   37.94    1.60
   0   9  13   19.07    1.25
   0  -9 -13   17.46    1.34
   0   9  14   10.46    1.15
   0  -9 -14    9.61    1.21
   0   9  15    1.98    1.06
   0  -9 -15    5.51    1.17
   0   9  16   67.37    3.10
   0  -9 -16   57.39    2.30
   0   9  17  101.90    3.06
   0  -9 -17   98.27    3.07
   0   9  18   10.00    2.14
   0  -9 -18    6.68    2.28
   0   9  19    1.17    1.33
   0  -9 -19    0.88    1.37
   0   9  20    1.63    2.13
   0  -9 -20    0.98    1.43
   0   9  21   17.34    1.81
   0  -9 -21   13.99    1.88
   0 -10  11   20.17    2.56
   0 -10  10   89.88    4.00
   0  10  -9   40.48    2.97
   0 -10   9   41.62    4.06
   0  10  -8   40.11    2.78
   0 -10   8   43.08    2.66
   0  10  -7   28.67    3.42
   0  10  -7   26.70    0.77
   0  10  -7   25.28    0.68
   0 -10   7   29.84    2.20
   0  10  -6   32.56    2.33
   0  10  -6   29.20    1.02
   0 -10   6   34.45    2.23
   0  10  -5   27.30    2.16
   0  10  -5   23.51    1.01
   0  10  -4   29.79    2.06
   0  10  -4   28.99    0.81
   0 -10   4   29.18    1.11
   0  10  -3   10.63    2.45
   0 -10   3    9.25    0.83
   0  10  -2    5.60    1.46
   0  10  -2    6.27    0.58
   0 -10   2    7.83    0.80
   0  10  -1  238.54    5.83
   0  10  -1  225.16    3.85
   0 -10   1  221.30    4.94
   0  10   0   88.57    2.83
   0  10   0   86.91    2.08
   0 -10   0   91.05    2.02
   0  10   1  283.12    6.59
   0  10   1  277.84    4.91
   0 -10  -1  296.71    5.64
   0  10   2   38.33    1.75
   0  10   2   39.41    1.12
   0 -10  -2   36.64    1.27
   0  10   3   97.97    2.76
   0  10   3  103.07    1.99
   0 -10  -3   96.26    2.75
   0  10   4   80.93    3.26
   0  10   4   70.48    2.11
   0 -10  -4   71.89    1.84
   0  10   5  127.43    3.23
   0  10   5  124.78    2.46
   0 -10  -5  127.72    2.73
   0  10   6   28.50    1.14
   0 -10  -6   29.79    1.32
   0  10   7   94.43    2.71
   0 -10  -7   96.05    2.33
   0  10   8   31.51    1.27
   0 -10  -8   32.93    1.43
   0  10   9   68.74    1.87
   0 -10  -9   71.99    2.74
   0  10  10  126.31    2.78
   0 -10 -10  117.95    2.95
   0  10  11   46.35    1.69
   0 -10 -11   42.61    1.82
   0  10  12   45.92    2.43
   0 -10 -12   41.18    1.75
   0  10  13    9.01    1.20
   0 -10 -13   12.11    1.34
   0  10  14    9.07    1.18
   0 -10 -14    8.68    1.40
   0  10  15    0.08    1.06
   0 -10 -15   -0.36    1.17
   0  10  16   11.71    1.43
   0 -10 -16   14.83    1.58
   0  10  17   11.85    1.50
   0 -10 -17   10.79    1.59
   0  10  18  127.99    3.88
   0 -10 -18  119.09    3.96
   0  10  19   45.67    2.34
   0 -10 -19   40.03    2.47
   0  10  20   -0.10    1.56
   0 -10 -20    5.94    1.58
   0  10  21   17.65    2.89
   0 -10 -21   11.49    2.00
   0 -11  10    8.26    2.29
   0  11  -9   -1.69    2.08
   0 -11   9    3.38    1.90
   0  11  -8   21.83    2.60
   0 -11   8   18.73    2.39
   0  11  -7   22.74    3.79
   0  11  -6   43.07    2.87
   0  11  -6   37.62    0.92
   0  11  -5   31.08    2.48
   0  11  -5   28.23    0.86
   0  11  -4   28.81    3.42
   0  11  -4   23.43    0.83
   0 -11   4   25.32    1.14
   0  11  -3   10.63    1.82
   0  11  -3    8.08    0.66
   0 -11   3    9.43    1.37
   0  11  -2   33.11    2.11
   0  11  -2   28.88    0.95
   0 -11   2   30.00    1.25
   0  11  -1   -1.59    1.41
   0  11  -1    0.31    0.56
   0  11   0   76.05    2.86
   0  11   0   74.09    1.62
   0 -11   0   78.10    2.03
   0  11   1   13.52    1.59
   0  11   1    9.00    0.78
   0 -11  -1   10.90    1.00
   0  11   2  249.96    6.17
   0  11   2  251.74    4.61
   0 -11  -2  249.45    5.15
   0  11   3  173.57    4.51
   0  11   3  176.63    3.87
   0 -11  -3  171.53    3.67
   0  11   4   37.82    1.95
   0  11   4   37.87    1.24
   0 -11  -4   34.04    1.41
   0  11   5   40.68    1.98
   0  11   5   44.51    1.42
   0 -11  -5   42.81    1.60
   0  11   6    9.03    1.41
   0  11   6   12.92    0.95
   0 -11  -6   12.61    1.13
   0  11   7   28.54    1.27
   0 -11  -7   28.75    1.49
   0  11   8  256.48    5.19
   0 -11  -8  249.94    5.48
   0  11   9  348.47    7.19
   0 -11  -9  340.57    7.57
   0  11  10  149.72    3.43
   0 -11 -10  149.61    3.79
   0  11  11  104.21    2.75
   0 -11 -11  105.40    3.09
   0  11  12   16.47    1.35
   0 -11 -12   13.04    1.36
   0  11  13    0.81    1.14
   0 -11 -13    2.53    1.23
   0  11  14   12.23    1.31
   0 -11 -14    8.19    1.46
   0  11  15    7.17    1.33
   0 -11 -15    4.99    1.47
   0  11  16    0.19    1.19
   0 -11 -16   -0.48    1.31
   0  11  17    5.62    2.18
   0 -11 -17    7.24    1.58
   0  11  18   -0.93    1.36
   0 -11 -18    0.37    1.45
   0  11  19   44.08    2.50
   0 -11 -19   48.62    2.65
   0  11  20   53.66    2.78
   0 -11 -20   53.56    4.08
   0  12  -8    2.71    2.27
   0  12  -7   85.18    4.30
   0  12  -6   18.38    2.58
   0  12  -5   77.22    3.79
   0  12  -5   71.52    1.53
   0  12  -4   26.84    2.38
   0  12  -4   21.40    0.86
   0 -12   4   20.39    1.75
   0  12  -3    8.42    1.92
   0  12  -3    5.86    0.67
   0 -12   3    5.02    0.97
   0  12  -2    0.02    1.62
   0  12  -2    0.16    0.91
   0 -12   2    0.52    0.87
   0  12  -1    5.99    2.55
   0  12  -1    1.26    0.97
   0 -12   1    1.66    1.42
   0  12   0    0.85    1.61
   0  12   0    2.22    1.04
   0 -12   0    1.73    0.93
   0  12   1   57.82    2.68
   0  12   1   54.98    1.48
   0 -12  -1   56.15    1.80
   0  12   2    0.95    1.40
   0  12   2    0.24    0.70
   0 -12  -2    1.78    1.44
   0  12   3  211.12    6.99
   0  12   3  192.93    3.87
   0 -12  -3  197.43    4.49
   0  12   4  136.87    4.18
   0  12   4  134.61    2.89
   0 -12  -4  133.76    3.25
   0  12   5   14.65    1.74
   0  12   5   16.95    1.08
   0 -12  -5   16.17    1.29
   0  12   6  337.54    8.22
   0  12   6  326.83    7.49
   0 -12  -6  334.60    7.42
   0  12   7   88.13    3.04
   0  12   7   89.75    2.29
   0 -12  -7   83.33    2.53
   0  12   8  250.68    5.36
   0 -12  -8  255.57    5.90
   0  12   9    9.83    1.20
   0 -12  -9    9.29    1.39
   0  12  10  111.90    2.94
   0 -12 -10  115.19    3.21
   0  12  11    0.32    1.05
   0 -12 -11   -0.23    1.19
   0  12  12    9.84    1.31
   0 -12 -12   11.89    1.54
   0  12  13   24.45    1.69
   0 -12 -13   25.05    1.92
   0  12  14    4.73    1.33
   0 -12 -14    8.15    1.59
   0  12  15    2.44    1.99
   0 -12 -15    0.33    1.51
   0  12  16    9.20    1.56
   0 -12 -16   12.67    1.78
   0  12  17    1.27    1.36
   0 -12 -17    0.03    1.57
   0  12  18    6.62    1.63
   0 -12 -18    2.93    1.88
   0  12  19    5.03    1.71
   0 -12 -19    5.29    1.90
   0  12  20   31.06    3.57
   0 -12 -20   27.92    2.64
   0  13  -6   40.04    3.48
   0  13  -5   46.70    5.11
   0  13  -4   20.24    2.50
   0  13  -4   16.67    0.85
   0 -13   4   17.84    1.27
   0  13  -3   22.90    2.45
   0  13  -3   19.60    1.34
   0 -13   3   19.01    2.00
   0  13  -2   11.12    3.37
   0  13  -2    9.73    0.82
   0 -13   2   11.08    1.21
   0  13  -1   41.10    2.97
   0  13  -1   41.58    1.31
   0 -13   1   40.33    1.79
   0  13   0   55.88    3.07
   0  13   0   50.46    1.47
   0 -13   0   48.14    1.92
   0  13   1   44.84    2.76
   0  13   1   45.55    1.46
   0 -13  -1   48.77    1.87
   0  13   2   47.99    2.68
   0  13   2   42.50    1.44
   0 -13  -2   43.02    1.77
   0  13   3   18.72    2.13
   0  13   3   16.22    1.09
   0 -13  -3   17.13    1.42
   0  13   4   39.57    2.53
   0  13   4   41.08    2.06
   0 -13  -4   41.32    1.86
   0  13   5  112.81    4.06
   0  13   5  121.62    2.81
   0 -13  -5  128.85    3.35
   0  13   6   55.67    2.55
   0  13   6   51.13    1.75
   0 -13  -6   50.59    2.87
   0  13   7   13.92    1.94
   0  13   7   13.08    1.18
   0 -13  -7   15.93    1.43
   0  13   8    4.36    1.61
   0  13   8    2.30    1.05
   0 -13  -8    3.23    1.30
   0  13   9   22.84    2.18
   0 -13  -9   21.53    1.72
   0  13  10    8.77    1.28
   0 -13 -10    8.97    1.52
   0  13  11   91.33    2.80
   0 -13 -11   83.57    3.08
   0  13  12   68.01    3.44
   0 -13 -12   63.40    3.84
   0  13  13    3.68    1.35
   0 -13 -13    3.45    1.53
   0  13  14    3.19    1.36
   0 -13 -14    6.04    1.62
   0  13  15    3.22    2.14
   0 -13 -15    0.33    1.60
   0  13  16   12.11    1.71
   0 -13 -16    9.87    1.96
   0  13  17   24.00    2.07
   0 -13 -17   22.72    2.34
   0  13  18   12.80    1.93
   0 -13 -18   13.90    2.20
   0  13  19   14.58    2.02
   0 -13 -19   14.82    2.36
   0  14  -4   46.33    3.70
   0  14  -3    7.99    3.65
   0  14  -3    5.95    0.82
   0 -14   3    7.09    1.19
   0  14  -2   34.54    3.19
   0  14  -2   36.32    1.32
   0 -14   2   39.91    1.86
   0  14  -1   10.91    2.45
   0  14  -1   11.00    0.93
   0 -14   1    9.84    2.09
   0  14   0   37.86    4.31
   0  14   0   32.20    1.30
   0 -14   0   30.67    2.65
   0  14   1   18.50    2.41
   0  14   1   16.26    1.08
   0 -14  -1   17.27    2.31
   0  14   2    1.59    1.95
   0  14   2    2.24    0.86
   0 -14  -2    0.91    1.21
   0  14   3   15.62    3.30
   0  14   3    9.99    1.05
   0 -14  -3    9.67    1.38
   0  14   4   65.93    3.32
   0  14   4   61.56    1.94
   0 -14  -4   66.73    2.47
   0  14   5    5.89    1.93
   0  14   5    6.70    1.08
   0 -14  -5    8.76    1.43
   0  14   6   -0.56    1.71
   0  14   6    0.53    0.96
   0 -14  -6    0.61    1.21
   0  14   7    1.11    1.73
   0  14   7    1.38    1.05
   0 -14  -7    3.26    1.29
   0  14   8    3.23    2.78
   0  14   8    3.62    1.80
   0 -14  -8    3.84    1.38
   0  14   9   88.96    3.62
   0  14   9   82.99    2.69
   0 -14  -9   85.65    3.07
   0  14  10    9.43    1.41
   0 -14 -10    9.72    2.60
   0  14  11   58.42    2.30
   0 -14 -11   57.51    2.73
   0  14  12   19.61    2.64
   0 -14 -12   19.73    1.97
   0  14  13  106.35    3.54
   0 -14 -13  109.73    4.00
   0  14  14   10.90    1.76
   0 -14 -14   14.93    2.03
   0  14  15   17.74    2.91
   0 -14 -15   17.03    2.21
   0  14  16   29.23    2.26
   0 -14 -16   29.91    3.82
   0  14  17    7.05    1.80
   0 -14 -17    1.65    3.13
   0  14  18   14.10    3.29
   0 -14 -18   20.82    3.61
   0  15  -2   14.97    2.76
   0  15  -2    9.69    0.96
   0 -15   2   10.28    1.44
   0  15  -1   19.27    4.30
   0  15  -1   14.65    1.62
   0 -15   1   14.27    1.59
   0  15   0   19.68    1.16
   0 -15   0   23.94    1.76
   0  15   1   28.13    2.99
   0  15   1   26.07    1.33
   0 -15  -1   24.99    1.89
   0  15   2   60.88    3.76
   0  15   2   57.79    1.89
   0 -15  -2   58.04    2.47
   0  15   3   13.26    2.53
   0  15   3   13.73    1.20
   0 -15  -3   13.87    2.47
   0  15   4    5.53    2.14
   0  15   4    6.41    1.08
   0 -15  -4    4.01    1.43
   0  15   5   50.22    3.23
   0  15   5   47.18    1.88
   0 -15  -5   52.87    2.46
   0  15   6   40.10    2.93
   0  15   6   35.80    2.45
   0 -15  -6   36.61    2.23
   0  15   7    5.67    2.10
   0  15   7    5.38    1.26
   0 -15  -7    4.50    1.53
   0  15   8    9.17    1.37
   0 -15  -8    7.91    1.62
   0  15   9   11.55    2.27
   0  15   9   17.74    1.58
   0 -15  -9   13.29    1.82
   0  15  10   22.86    2.53
   0  15  10   25.19    1.82
   0 -15 -10   23.28    2.12
   0  15  11    9.13    2.21
   0  15  11   11.51    1.60
   0 -15 -11   10.54    1.91
   0  15  12   11.00    1.63
   0 -15 -12    9.14    1.95
   0  15  13    2.35    1.49
   0 -15 -13    5.44    1.78
   0  15  14   46.42    2.55
   0 -15 -14   47.24    2.93
   0  15  15   12.86    2.91
   0 -15 -15   12.06    2.34
   0  15  16    3.98    1.73
   0 -15 -16    3.04    2.06
   0  16   1    6.55    2.77
   0  16   1    7.87    1.20
   0 -16  -1   11.14    1.67
   0  16   2   12.70    2.89
   0  16   2   10.48    1.25
   0 -16  -2   12.82    1.80
   0  16   3   90.61    6.57
   0  16   3   83.41    2.60
   0 -16  -3   80.94    3.30
   0  16   4   26.15    2.94
   0  16   4   22.57    1.55
   0 -16  -4   21.95    3.08
   0  16   5    3.46    2.22
   0  16   5    2.98    1.13
   0 -16  -5    2.56    1.50
   0  16   6    1.20    2.15
   0  16   6    2.06    1.19
   0 -16  -6    1.99    1.58
   0  16   7   15.62    2.65
   0  16   7   17.60    1.63
   0 -16  -7   16.23    2.11
   0  16   8    8.54    2.28
   0  16   8    4.35    1.37
   0 -16  -8    6.52    1.74
   0  16   9    3.22    2.15
   0  16   9    4.37    1.36
   0 -16  -9   -0.22    1.64
   0  16  10   11.89    2.42
   0  16  10   10.85    2.41
   0 -16 -10   11.08    2.01
   0  16  11    1.14    2.11
   0  16  11    1.99    1.46
   0 -16 -11    2.50    1.70
   0  16  12    6.93    2.26
   0  16  12    2.47    1.60
   0 -16 -12    6.36    1.92
   0  16  13    9.44    1.82
   0 -16 -13   11.25    2.18
   0  16  14    5.13    1.72
   0 -16 -14    3.41    2.01
   1 -16 -12    5.04    2.36
  -1  16  12    9.98    1.76
   1 -16 -11   19.99    2.56
  -1  16  11   17.13    1.93
   1 -16 -10   12.15    2.31
  -1  16  10   14.21    2.61
  -1  16  10   15.50    1.74
   1 -16  -9   22.01    2.59
  -1  16   9   22.30    2.92
  -1  16   9   28.86    2.02
   1 -16  -8    7.31    1.88
  -1  16   8    3.30    2.20
  -1  16   8    0.83    1.50
   1 -16  -7    4.84    2.93
  -1  16   7    5.12    2.19
  -1  16   7    0.76    1.40
   1 -16  -6   28.79    2.55
  -1  16   6   30.46    3.09
  -1  16   6   27.76    1.90
   1 -16  -5   59.95    4.65
  -1  16   5   60.65    3.77
  -1  16   5   58.30    2.43
   1 -16  -4    0.76    1.82
  -1  16   4    2.15    2.20
  -1  16   4    3.38    1.95
   1 -16  -3   27.18    2.49
  -1  16   3   20.84    3.07
  -1  16   3   26.01    1.72
   1 -16  -2   -0.40    1.64
  -1  16   2   -1.65    2.13
  -1  16   2    0.73    1.16
   1 -15 -15    5.92    2.18
  -1  15  15    2.89    1.88
   1 -15 -14   17.74    2.46
  -1  15  14   15.50    1.99
   1 -15 -13   28.95    2.63
  -1  15  13   28.22    2.16
   1 -15 -12    9.72    2.08
  -1  15  12    7.42    1.69
   1 -15 -11    4.29    2.07
  -1  15  11    7.06    1.54
   1 -15 -10    7.17    2.15
  -1  15  10   12.19    1.64
   1 -15  -9    2.38    1.78
  -1  15   9    0.28    1.91
  -1  15   9    0.33    1.34
   1 -15  -8   21.90    2.21
  -1  15   8   18.15    1.73
   1 -15  -7   33.72    2.43
  -1  15   7   30.64    2.74
  -1  15   7   28.84    1.85
   1 -15  -6    4.72    2.62
  -1  15   6    5.42    2.05
  -1  15   6    3.32    1.35
   1 -15  -5   11.91    1.87
  -1  15   5   12.56    2.21
  -1  15   5    9.43    1.47
   1 -15  -4   32.47    3.47
  -1  15   4   29.30    2.68
  -1  15   4   28.12    1.74
   1 -15  -3   15.79    1.96
  -1  15   3   11.12    2.32
  -1  15   3   11.83    1.41
   1 -15  -2   37.96    2.54
  -1  15   2   40.01    3.04
  -1  15   2   38.42    1.81
   1 -15  -1   20.78    3.14
  -1  15   1   26.74    2.83
  -1  15   1   23.38    1.56
   1 -15   0   29.87    2.31
  -1  15   0   28.92    1.63
   1 -15   1   40.34    2.56
  -1  15  -1   47.21    3.53
  -1  15  -1   43.61    2.56
   1 -14 -17    0.93    1.96
  -1  14  17    0.65    1.62
   1 -14 -16    6.35    2.16
  -1  14  16    8.79    1.84
   1 -14 -15   44.57    4.34
  -1  14  15   37.98    2.51
   1 -14 -14    9.98    2.08
  -1  14  14    7.34    2.62
   1 -14 -13    7.23    2.09
  -1  14  13    8.36    1.69
   1 -14 -12    5.95    1.86
  -1  14  12    4.00    1.53
   1 -14 -11    1.79    1.66
  -1  14  11    0.75    1.34
   1 -14 -10    3.16    2.57
  -1  14  10    3.24    1.41
   1 -14  -9   75.86    3.38
  -1  14   9   76.08    2.73
   1 -14  -8   70.16    3.07
  -1  14   8   73.46    3.53
   1 -14  -7   46.27    3.56
  -1  14   7   41.75    2.79
  -1  14   7   42.35    2.00
   1 -14  -6   23.17    2.07
  -1  14   6   28.50    3.60
  -1  14   6   27.77    1.62
   1 -14  -5   37.61    3.21
  -1  14   5   30.69    2.53
  -1  14   5   33.31    1.72
   1 -14  -4   28.38    2.12
  -1  14   4   26.03    2.49
   1 -14  -3   71.09    2.97
  -1  14   3   73.68    4.81
  -1  14   3   72.70    2.31
   1 -14  -2   35.43    2.21
  -1  14   2   37.03    2.77
  -1  14   2   35.29    1.71
   1 -14  -1    5.57    1.56
  -1  14   1    4.06    1.97
  -1  14   1    5.24    1.13
   1 -14   0   30.53    2.13
  -1  14   0   26.45    2.68
  -1  14   0   26.29    1.48
   1 -14   1    8.21    1.58
  -1  14  -1    4.97    2.13
  -1  14  -1    6.07    1.11
   1 -14   2   61.31    3.70
  -1  14  -2   66.80    3.58
  -1  14  -2   57.06    2.01
   1 -14   3   31.29    3.08
  -1  14  -3   32.17    3.04
  -1  14  -3   31.43    1.52
  -1  14  -4    7.41    2.23
  -1  14  -4    3.51    1.01
   1 -13 -18   -1.50    1.90
  -1  13  18    2.38    1.53
   1 -13 -17    1.77    1.78
  -1  13  17    0.82    1.50
   1 -13 -16    9.93    2.09
  -1  13  16   13.00    1.80
   1 -13 -15    5.76    1.85
  -1  13  15    3.92    1.59
   1 -13 -14   35.11    2.51
  -1  13  14   35.75    2.12
   1 -13 -13   19.65    2.16
  -1  13  13   24.12    1.90
   1 -13 -12   13.40    1.87
  -1  13  12   11.75    1.53
   1 -13 -11   77.31    3.33
  -1  13  11   78.91    2.76
   1 -13 -10  126.53    4.16
  -1  13  10  129.14    3.64
   1 -13  -9   70.67    2.86
  -1  13   9   68.29    3.42
   1 -13  -8   42.13    2.39
  -1  13   8   43.21    1.99
   1 -13  -7   80.61    2.99
  -1  13   7   78.44    2.49
   1 -13  -6   10.90    1.58
  -1  13   6   13.37    1.82
  -1  13   6    9.71    1.95
   1 -13  -5    9.55    1.50
  -1  13   5   11.45    2.74
  -1  13   5    9.37    1.25
   1 -13  -4   34.60    2.02
  -1  13   4   36.06    2.34
  -1  13   4   32.12    1.60
   1 -13  -3    5.49    1.44
  -1  13   3    4.55    1.70
  -1  13   3    5.05    1.04
   1 -13  -2   -0.42    1.27
  -1  13   2    0.98    1.54
  -1  13   2    0.88    0.93
   1 -13  -1    2.66    1.32
  -1  13   1   -0.48    1.65
  -1  13   1    2.41    1.48
   1 -13   0    7.99    2.19
  -1  13   0    9.47    1.93
  -1  13   0    7.32    1.07
   1 -13   1   56.19    2.40
  -1  13  -1   59.84    3.09
  -1  13  -1   52.43    1.83
   1 -13   2   48.03    2.28
  -1  13  -2   53.22    2.99
  -1  13  -2   48.08    1.72
   1 -13   3   59.54    2.46
  -1  13  -3   62.93    3.35
  -1  13  -3   57.99    1.87
   1 -13   4   36.09    2.03
  -1  13  -4   41.32    2.87
  -1  13  -4   33.61    1.47
  -1  13  -5   -1.42    1.94
  -1  13  -5    0.37    0.81
  -1  13  -6    9.65    3.21
  -1  13  -6    2.65    0.88
   1 -12 -19    8.27    1.95
  -1  12  19    1.69    1.65
   1 -12 -18   -1.18    1.69
  -1  12  18    1.37    1.43
   1 -12 -17    3.39    1.79
  -1  12  17    3.43    1.50
   1 -12 -16    2.12    1.62
  -1  12  16    1.73    1.41
   1 -12 -15   35.57    2.43
  -1  12  15   34.91    2.06
   1 -12 -14   12.74    1.89
  -1  12  14   12.71    1.55
   1 -12 -13  101.95    3.74
  -1  12  13  110.16    3.34
   1 -12 -12  110.65    3.84
  -1  12  12  120.00    4.50
   1 -12 -11   28.22    2.11
  -1  12  11   34.33    1.86
   1 -12 -10   26.88    1.91
  -1  12  10   27.11    1.62
   1 -12  -9   -0.60    1.31
  -1  12   9    1.08    1.10
   1 -12  -8   78.83    2.80
  -1  12   8   87.99    2.52
   1 -12  -6  378.24    9.17
  -1  12   6  388.53    8.51
   1 -12  -5    7.26    1.39
  -1  12   5    4.93    1.58
  -1  12   5    7.16    1.15
   1 -12  -4   23.37    1.65
  -1  12   4   28.69    2.82
  -1  12   4   21.92    1.97
   1 -12  -3    2.29    1.23
  -1  12   3    3.23    1.43
  -1  12   3    1.62    0.92
   1 -12  -2   13.32    2.20
  -1  12   2   11.72    1.76
  -1  12   2   13.68    1.10
   1 -12  -1   11.68    1.45
  -1  12   1   11.29    1.67
  -1  12   1   11.57    1.02
   1 -12   0    8.65    1.37
  -1  12   0   12.47    1.72
  -1  12   0    9.98    1.02
   1 -12   1   30.80    1.75
  -1  12  -1   26.36    2.17
  -1  12  -1   32.76    1.89
   1 -12   2   39.98    1.93
  -1  12  -2   46.00    2.56
  -1  12  -2   37.66    1.45
   1 -12   3   70.32    2.44
  -1  12  -3   70.78    3.26
  -1  12  -3   68.58    1.92
   1 -12   4   18.10    1.51
  -1  12  -4   21.50    2.17
  -1  12  -4   17.31    1.11
  -1  12  -5   31.98    3.84
  -1  12  -5   26.23    1.24
  -1  12  -6    2.50    1.83
  -1  12  -6    0.09    0.78
  -1  12  -7    3.32    1.94
  -1  12  -7    1.89    1.20
  -1  12  -8   15.02    2.46
   1 -11 -19    7.00    2.79
  -1  11  19    4.99    1.51
   1 -11 -18    2.21    2.42
  -1  11  18    0.80    1.35
   1 -11 -17    0.71    2.42
  -1  11  17    3.58    1.36
   1 -11 -16    7.74    2.61
  -1  11  16    9.85    1.49
   1 -11 -15   10.45    2.55
  -1  11  15   11.03    1.47
   1 -11 -14   33.80    3.08
  -1  11  14   30.93    1.81
   1 -11 -13   40.19    2.18
  -1  11  13   37.04    1.85
   1 -11 -12   35.79    2.16
  -1  11  12   37.02    1.79
   1 -11 -11   81.44    2.92
  -1  11  11   85.99    2.61
   1 -11 -10   49.35    2.18
  -1  11  10   48.11    2.69
   1 -11  -9   35.01    2.76
  -1  11   9   38.31    1.59
   1 -11  -8   51.95    2.09
  -1  11   8   50.63    1.80
   1 -11  -7   67.92    2.40
  -1  11   7   75.10    2.14
   1 -11  -6   27.58    1.71
  -1  11   6   28.59    1.37
   1 -11  -5  180.88    4.43
  -1  11   5  184.84    4.85
   1 -11  -4  146.52    3.66
  -1  11   4  143.66    3.97
  -1  11   4  152.22    3.28
   1 -11  -3   31.87    2.39
  -1  11   3   35.15    1.93
  -1  11   3   37.40    1.44
   1 -11  -2   31.59    1.65
  -1  11   2   34.08    2.72
  -1  11   2   33.91    1.86
   1 -11  -1   21.06    1.42
  -1  11   1   21.61    1.64
  -1  11   1   18.86    1.10
   1 -11   0   24.38    1.52
  -1  11   0   22.10    1.79
  -1  11   0   23.60    1.14
   1 -11   1    8.06    1.25
  -1  11  -1   10.67    1.56
  -1  11  -1    9.26    0.91
   1 -11   2   57.93    2.10
  -1  11  -2   60.17    2.59
  -1  11  -2   52.78    2.10
   1 -11   3   40.06    1.78
  -1  11  -3   38.79    2.30
  -1  11  -3   34.56    1.32
   1 -11   4   52.18    1.97
  -1  11  -4   56.35    3.80
  -1  11  -4   50.18    1.56
  -1  11  -5   55.35    2.79
  -1  11  -5   52.35    1.60
  -1  11  -6   64.35    3.19
  -1  11  -6   60.95    1.72
  -1  11  -7   49.11    2.89
  -1  11  -7   44.93    1.42
  -1  11  -8   53.02    3.11
  -1  11  -8   51.75    1.63
  -1  11  -8   51.04    2.06
  -1  11  -9    6.24    2.06
  -1  11 -10   22.42    2.79
   1 -10 -20   29.11    2.43
  -1  10  20   36.30    2.21
   1 -10 -19   -2.98    1.54
  -1  10  19    2.23    1.30
   1 -10 -18    0.65    1.48
  -1  10  18   -3.57    1.96
   1 -10 -17   16.13    1.87
  -1  10  17   20.14    1.62
   1 -10 -16   12.39    1.72
  -1  10  16   17.86    1.47
   1 -10 -15   18.35    1.75
  -1  10  15   18.08    1.51
   1 -10 -14   55.39    2.38
  -1  10  14   60.50    2.11
   1 -10 -13   73.10    2.63
  -1  10  13   76.96    2.37
   1 -10 -12  109.39    4.30
  -1  10  12  120.39    3.07
   1 -10 -11   31.95    1.79
  -1  10  11   33.58    1.56
   1 -10 -10   46.64    2.04
  -1  10  10   48.43    1.77
   1 -10  -9   26.70    1.60
  -1  10   9   29.20    1.41
   1 -10  -8   19.46    2.17
  -1  10   8   19.97    1.29
   1 -10  -7  121.37    3.12
  -1  10   7  125.67    2.87
   1 -10  -6    8.07    1.14
  -1  10   6    8.25    1.53
   1 -10  -5  236.50    5.19
  -1  10   5  233.37    4.66
   1 -10  -4    2.60    1.59
  -1  10   4    2.56    0.80
   1 -10  -3  549.54   12.21
  -1  10   3  552.79   12.73
  -1  10   3  564.26   11.69
   1 -10  -2   26.85    1.47
  -1  10   2   26.00    1.60
  -1  10   2   27.23    1.22
   1 -10  -1  120.37    2.92
  -1  10   1  117.19    3.14
  -1  10   1  111.63    3.03
   1 -10   0   25.47    1.98
  -1  10   0   25.10    1.61
  -1  10   0   25.65    1.14
   1 -10   1   10.55    1.15
  -1  10  -1   11.15    1.43
  -1  10  -1   12.38    0.90
   1 -10   2   85.28    2.37
  -1  10  -2   90.95    3.91
  -1  10  -2   84.28    1.96
   1 -10   3   40.78    2.29
  -1  10  -3   41.47    2.09
  -1  10  -3   39.20    1.82
   1 -10   4  112.29    3.66
  -1  10  -4  111.31    3.51
  -1  10  -4  108.84    2.40
  -1  10  -5   25.47    1.98
  -1  10  -5   24.75    1.10
  -1  10  -6   73.03    2.99
  -1  10  -6   65.62    1.73
  -1  10  -7   44.66    2.60
  -1  10  -7   45.20    1.41
  -1  10  -8   45.62    3.68
  -1  10  -8   33.70    1.26
  -1  10  -9    2.48    1.86
  -1  10  -9    6.38    0.85
  -1  10  -9    4.60    0.78
  -1  10 -10   33.58    2.70
   1  -9 -20   34.18    2.46
  -1   9  20   38.43    2.21
   1  -9 -19  155.40    5.22
  -1   9  19  172.58    4.76
   1  -9 -18   16.21    1.85
  -1   9  18   19.05    1.60
   1  -9 -17    2.47    1.32
  -1   9  17    1.76    1.16
   1  -9 -16    3.07    1.30
  -1   9  16    1.75    1.10
   1  -9 -15   32.43    1.86
  -1   9  15   33.80    1.68
   1  -9 -14   46.42    2.10
  -1   9  14   49.80    2.56
   1  -9 -13   78.22    2.62
  -1   9  13   84.12    2.33
   1  -9 -12   21.00    1.43
  -1   9  12   17.54    1.26
   1  -9 -11    4.45    1.13
  -1   9  11    4.18    0.95
   1  -9 -10    1.84    1.57
  -1   9  10    1.33    0.89
   1  -9  -9   12.78    1.22
  -1   9   9   12.20    1.02
   1  -9  -8   46.25    1.73
  -1   9   8   50.69    1.60
   1  -9  -7   66.93    2.71
  -1   9   7   70.60    1.77
   1  -9  -6   81.56    2.15
  -1   9   6   79.44    1.94
   1  -9  -5   68.53    2.66
  -1   9   5   74.53    1.77
   1  -9  -4   74.56    2.05
  -1   9   4   76.22    1.84
   1  -9  -3    4.84    0.96
  -1   9   3    7.07    0.82
   1  -9  -2  110.80    3.22
  -1   9   2  112.54    2.75
  -1   9   2  115.56    2.34
   1  -9  -1   26.43    1.29
  -1   9   1   26.02    1.39
  -1   9   1   25.76    1.06
   1  -9   0   46.29    1.52
  -1   9   0   42.42    1.73
  -1   9   0   42.98    1.79
   1  -9   1    8.57    1.00
  -1   9  -1    8.42    1.22
  -1   9  -1    9.80    0.83
   1  -9   2  102.53    2.49
  -1   9  -2  100.22    2.80
  -1   9  -2  103.06    2.14
   1  -9   3   72.75    2.02
  -1   9  -3   76.30    2.44
  -1   9  -3   70.47    2.17
   1  -9   4   63.35    2.53
  -1   9  -4   62.89    2.37
  -1   9  -4   63.79    1.59
  -1   9  -5  218.68    5.54
  -1   9  -5  218.47    4.21
  -1   9  -6   51.23    2.28
  -1   9  -6   44.92    1.32
  -1   9  -7   52.31    2.42
  -1   9  -7   48.08    1.40
  -1   9  -8   79.22    4.07
  -1   9  -8   67.19    1.67
  -1   9  -8   62.94    1.67
   1  -9   9   25.86    1.96
  -1   9  -9   32.49    2.21
  -1   9  -9   28.96    1.12
  -1   9  -9   25.44    1.08
   1  -9  10   19.76    1.86
  -1   9 -10   21.25    2.06
  -1   9 -10   17.51    0.95
  -1   9 -10   16.69    0.95
   1  -9  11   45.32    2.63
   1  -9  12    3.26    1.72
   1  -8 -21   22.11    2.02
  -1   8  21   21.81    1.87
   1  -8 -20   11.80    1.72
  -1   8  20   12.89    1.54
   1  -8 -19    1.51    1.33
  -1   8  19   -0.81    1.15
   1  -8 -18   16.94    1.66
  -1   8  18   16.83    1.46
   1  -8 -17   12.19    1.49
  -1   8  17   12.20    1.91
   1  -8 -16    5.64    1.29
  -1   8  16    6.78    1.07
   1  -8 -15    6.14    1.27
  -1   8  15    6.67    1.09
   1  -8 -14   22.87    1.49
  -1   8  14   22.67    1.34
   1  -8 -13    0.59    1.00
  -1   8  13    0.40    0.84
   1  -8 -12   23.50    1.40
  -1   8  12   25.31    1.80
   1  -8 -11  126.73    3.12
  -1   8  11  137.81    2.94
   1  -8 -10   19.01    1.26
  -1   8  10   21.27    1.09
   1  -8  -9    3.23    1.43
  -1   8   9    5.80    0.82
   1  -8  -8   10.08    1.02
  -1   8   8    9.61    0.91
   1  -8  -7   29.52    1.26
  -1   8   7   27.52    1.58
   1  -8  -6   40.83    1.45
  -1   8   6   44.31    1.30
   1  -8  -5   73.90    1.84
  -1   8   5   76.54    1.70
   1  -8  -4   46.28    1.47
  -1   8   4   45.35    1.25
   1  -8  -3   40.66    1.87
  -1   8   3   40.52    1.17
   1  -8  -2  214.95    4.13
  -1   8   2  219.38    3.91
   1  -8  -1  104.47    2.32
  -1   8   1  102.23    3.06
  -1   8   1  104.80    2.10
   1  -8   0  639.49   13.58
  -1   8   0  633.87   13.54
  -1   8   0  641.24   12.83
   1  -8   1   51.74    1.53
  -1   8  -1   52.57    1.71
  -1   8  -1   53.75    1.32
   1  -8   2   12.65    0.97
  -1   8  -2   14.34    1.14
  -1   8  -2   12.57    0.78
   1  -8   3  270.59    5.33
  -1   8  -3  271.21    5.82
  -1   8  -3  265.59    5.34
   1  -8   4   73.71    2.50
  -1   8  -4   76.76    2.32
  -1   8  -4   76.11    1.69
  -1   8  -5  294.59    6.68
  -1   8  -5  289.78    5.40
  -1   8  -6  101.46    2.92
  -1   8  -6   97.55    2.04
   1  -8   7   17.24    1.45
  -1   8  -7   16.50    1.55
  -1   8  -7   17.37    1.25
   1  -8   8   48.16    2.02
  -1   8  -8   48.67    2.26
  -1   8  -8   46.75    1.29
  -1   8  -8   47.22    1.76
   1  -8   9    1.33    1.21
  -1   8  -9    1.33    2.10
  -1   8  -9    0.52    0.67
  -1   8  -9    0.04    1.00
   1  -8  10   23.84    1.78
  -1   8 -10   28.13    2.02
  -1   8 -10   24.15    1.40
  -1   8 -10   20.32    1.44
   1  -8  11   11.15    1.70
  -1   8 -11   11.72    0.78
  -1   8 -11   12.26    1.20
   1  -8  12    9.40    1.70
  -1   8 -12    7.34    0.70
   1  -8  13    5.17    1.69
   1  -8  14    0.48    1.68
   1  -7 -21   -1.42    1.32
  -1   7  21    0.80    1.90
   1  -7 -20    1.23    1.28
  -1   7  20    0.46    1.20
   1  -7 -19    2.67    1.31
  -1   7  19    3.91    1.14
   1  -7 -18   18.61    1.60
  -1   7  18   17.52    1.39
   1  -7 -17    4.97    1.27
  -1   7  17    6.86    1.11
  -1   7  16   98.96    2.57
   1  -7 -15    6.90    1.76
  -1   7  15    6.90    0.97
   1  -7 -14   41.54    2.41
  -1   7  14   50.77    1.63
   1  -7 -13   79.94    2.92
  -1   7  13   87.78    2.12
   1  -7 -12   72.71    2.81
  -1   7  12   78.83    1.91
   1  -7 -11   80.15    2.18
  -1   7  11   86.60    2.03
   1  -7 -10  174.40    3.63
  -1   7  10  184.27    3.50
   1  -7  -9   38.10    1.37
  -1   7   9   41.25    1.24
   1  -7  -8   53.76    2.12
  -1   7   8   63.81    1.50
   1  -7  -7    1.34    0.74
  -1   7   7    0.68    0.64
   1  -7  -6   26.84    1.09
  -1   7   6   28.75    1.02
   1  -7  -5   55.18    1.48
  -1   7   5   55.74    1.31
   1  -7  -4  254.85    5.27
  -1   7   4  263.92    4.53
   1  -7  -3  333.62    6.14
  -1   7   3  328.03    5.66
   1  -7  -2  583.36   11.58
  -1   7   2  599.34   11.44
   1  -7  -1  591.52   11.86
  -1   7   1  584.11   11.67
  -1   7   1  581.49   11.75
   1  -7   0  120.72    2.42
  -1   7   0  114.43    2.39
  -1   7   0  120.22    2.18
   1  -7   1   78.10    1.79
  -1   7  -1   76.32    1.85
  -1   7  -1   82.67    1.62
   1  -7   2  198.46    3.73
  -1   7  -2  198.13    4.56
  -1   7  -2  193.37    3.38
   1  -7   3  141.61    2.74
  -1   7  -3  141.49    3.07
  -1   7  -3  141.30    2.98
   1  -7   4  100.19    2.16
  -1   7  -4  100.51    2.42
  -1   7  -4   98.47    1.92
  -1   7  -5    4.10    1.00
  -1   7  -5    3.96    0.63
   1  -7   6   43.62    1.64
  -1   7  -6   42.27    1.74
  -1   7  -6   43.67    1.21
   1  -7   7   21.80    1.34
  -1   7  -7   20.24    1.45
  -1   7  -7   19.18    0.89
   1  -7   8   10.06    1.25
  -1   7  -8   13.41    1.39
  -1   7  -8   11.07    0.77
  -1   7  -8   12.33    0.80
   1  -7   9    2.78    1.11
  -1   7  -9   -0.51    1.23
  -1   7  -9    1.77    0.63
  -1   7  -9    0.26    0.64
   1  -7  10   13.95    1.52
  -1   7 -10   15.18    0.79
  -1   7 -10   14.47    0.88
   1  -7  11   72.39    3.57
  -1   7 -11   61.09    1.42
   1  -7  12   13.07    1.65
  -1   7 -12   11.71    0.75
  -1   7 -12   10.47    0.89
   1  -7  13   20.99    1.90
  -1   7 -13   16.54    1.17
  -1   7 -13   15.64    0.96
   1  -7  14   38.69    2.44
   1  -7  15   21.78    2.24
   1  -6 -21    0.61    1.23
  -1   6  21    1.06    1.13
   1  -6 -20    7.25    1.34
  -1   6  20    5.67    1.24
   1  -6 -19    3.71    1.19
  -1   6  19    3.41    1.09
   1  -6 -18    4.61    1.17
  -1   6  18    4.01    1.05
   1  -6 -17   86.15    3.47
  -1   6  17   94.43    3.24
   1  -6 -16    2.04    1.01
  -1   6  16    1.67    0.88
   1  -6 -15  125.75    3.11
  -1   6  15  133.80    2.95
   1  -6 -14   24.52    1.35
  -1   6  14   29.31    1.74
   1  -6 -13  185.97    4.01
  -1   6  13  203.97    3.99
   1  -6 -12   74.79    1.93
  -1   6  12   80.74    1.84
   1  -6 -11   58.10    2.18
  -1   6  11   63.08    1.53
   1  -6 -10   19.22    1.06
  -1   6  10   20.32    0.91
   1  -6  -9   13.09    0.90
  -1   6   9   13.46    0.80
   1  -6  -8  269.76    4.97
  -1   6   8  274.85    4.78
   1  -6  -7   98.25    2.03
  -1   6   7  102.23    1.93
   1  -6  -6   13.25    0.82
  -1   6   6   11.81    0.74
   1  -6  -5  111.96    2.20
  -1   6   5  112.79    1.99
   1  -6  -4  193.82    3.40
  -1   6   4  200.01    3.31
   1  -6  -3  230.44    4.06
  -1   6   3  239.72    3.94
   1  -6  -2  149.56    2.67
   1  -6  -1   48.61    1.25
  -1   6   1   47.04    1.16
   1  -6   0  639.41   12.51
  -1   6   0  616.06   12.03
  -1   6   0  627.70   11.83
   1  -6   1   76.30    1.64
  -1   6  -1   75.59    1.63
  -1   6  -1   76.88    1.50
   1  -6   2  210.38    3.74
  -1   6  -2  212.86    3.83
  -1   6  -2  208.70    3.46
   1  -6   3  126.90    2.40
  -1   6  -3  130.95    2.29
   1  -6   4   82.21    1.77
  -1   6  -4   82.28    1.93
  -1   6  -4   86.81    1.70
   1  -6   5    5.27    0.83
  -1   6  -5    4.04    0.85
  -1   6  -5    3.18    0.61
   1  -6   6    2.18    0.82
  -1   6  -6    4.05    0.90
  -1   6  -6    1.60    0.60
   1  -6   7   64.52    1.82
  -1   6  -7   67.28    1.96
  -1   6  -7   60.87    1.43
   1  -6   8   62.83    2.64
  -1   6  -8   66.81    2.11
  -1   6  -8   66.34    1.44
  -1   6  -8   66.22    1.54
   1  -6   9  198.22    4.52
  -1   6  -9  203.42    4.73
  -1   6  -9  193.73    3.38
  -1   6  -9  191.61    3.64
   1  -6  10    8.13    1.26
  -1   6 -10    8.51    0.70
  -1   6 -10    8.96    0.78
   1  -6  11    1.16    1.15
  -1   6 -11    0.92    0.57
  -1   6 -11    0.39    0.70
   1  -6  12   34.09    2.70
  -1   6 -12   30.21    1.40
  -1   6 -12   29.28    1.18
   1  -6  13   74.18    3.90
  -1   6 -13   73.06    1.56
  -1   6 -13   68.79    2.40
   1  -6  14   34.31    2.13
  -1   6 -14   31.79    1.01
  -1   6 -14   28.58    1.67
   1  -6  15   16.69    1.99
   1  -6  16    9.92    2.94
   1  -5 -21    3.16    1.85
  -1   5  21    2.81    1.14
   1  -5 -20    2.35    1.14
  -1   5  20    2.56    1.60
   1  -5 -19    3.99    1.15
  -1   5  19    3.70    1.03
   1  -5 -18    2.83    1.09
  -1   5  18    5.02    0.97
   1  -5 -17    6.80    1.55
  -1   5  17    5.20    0.96
   1  -5 -16   79.56    2.27
  -1   5  16   85.07    2.79
   1  -5 -15   88.99    2.28
  -1   5  15   93.12    2.19
   1  -5 -14   14.88    1.04
  -1   5  14   15.83    0.95
   1  -5 -13   91.12    2.22
  -1   5  13  103.53    2.10
   1  -5 -12   78.09    1.93
  -1   5  12   85.11    2.27
   1  -5 -11  102.67    2.23
  -1   5  11  111.03    2.08
   1  -5 -10   47.28    1.29
  -1   5  10   51.92    1.22
   1  -5  -9   12.93    0.83
  -1   5   9   15.38    0.73
   1  -5  -8   13.59    0.78
  -1   5   8   14.62    0.72
   1  -5  -7  131.60    2.36
  -1   5   7  134.79    2.28
   1  -5  -6   28.00    0.98
  -1   5   6   28.76    1.22
   1  -5  -5    5.89    0.65
  -1   5   5    5.02    0.59
   1  -5  -4  107.50    1.94
  -1   5   4  104.76    1.80
   1  -5  -3   32.57    1.03
  -1   5   3   32.74    0.91
   1  -5  -2   13.73    0.76
  -1   5   2   15.12    0.72
   1  -5  -1   80.76    1.60
  -1   5   1   79.99    1.49
   1  -5   0   57.62    1.30
  -1   5   0   54.23    1.15
   1  -5   1  921.56   19.33
  -1   5  -1  879.49   18.27
  -1   5  -1  923.46   19.04
   1  -5   2  819.30   16.86
  -1   5  -2  810.85   16.48
  -1   5  -2  797.22   16.67
   1  -5   3  202.01    3.46
  -1   5  -3  196.30    3.91
  -1   5  -3  191.43    3.15
   1  -5   4   34.19    1.03
  -1   5  -4   32.43    1.09
  -1   5  -4   33.43    0.96
   1  -5   5  476.05    9.09
  -1   5  -5  483.90    9.34
  -1   5  -5  474.84    8.72
   1  -5   6  240.62    5.06
  -1   5  -6  250.47    5.46
  -1   5  -6  241.98    4.24
   1  -5   7   33.88    1.30
  -1   5  -7   37.61    1.87
  -1   5  -7   34.75    1.04
   1  -5   8   70.34    2.52
  -1   5  -8   78.29    2.73
  -1   5  -8   69.92    1.45
  -1   5  -8   73.02    1.62
   1  -5   9   15.91    1.12
  -1   5  -9   16.95    1.21
  -1   5  -9   15.24    0.71
  -1   5  -9   13.53    1.28
   1  -5  10    9.60    1.16
  -1   5 -10    9.21    0.67
  -1   5 -10    9.57    0.82
   1  -5  11    8.33    1.27
  -1   5 -11   10.19    1.01
  -1   5 -11   11.31    0.85
   1  -5  12    6.86    1.31
  -1   5 -12    8.38    0.66
  -1   5 -12    6.98    0.86
   1  -5  13   10.03    2.18
  -1   5 -13    9.54    0.73
  -1   5 -13   12.08    1.39
   1  -5  14   26.98    2.83
  -1   5 -14   26.51    0.94
  -1   5 -14   27.21    1.26
   1  -5  15    8.12    2.40
  -1   5 -15    5.05    0.64
  -1   5 -15    4.20    0.89
   1  -5  16    6.36    1.73
   1  -5  17   16.28    2.06
   1  -4 -21    3.10    1.14
  -1   4  21    3.00    1.08
   1  -4 -20   10.73    1.25
  -1   4  20    9.89    1.74
   1  -4 -19   26.76    1.54
  -1   4  19   29.72    1.43
   1  -4 -18   20.82    1.37
  -1   4  18   24.85    1.25
   1  -4 -17   10.95    1.61
  -1   4  17   11.72    1.00
   1  -4 -16    1.65    0.82
  -1   4  16    1.75    0.72
   1  -4 -15   14.34    1.01
  -1   4  15   15.42    1.35
   1  -4 -14  190.66    4.00
  -1   4  14  208.56    3.89
   1  -4 -13    0.36    0.66
  -1   4  13   -0.33    0.57
   1  -4 -12   74.84    1.73
  -1   4  12   78.45    1.62
   1  -4 -11   26.52    0.99
  -1   4  11   27.44    0.89
   1  -4 -10  174.35    3.08
  -1   4  10  175.01    2.93
   1  -4  -9   46.61    1.52
  -1   4   9   49.07    1.39
   1  -4  -8   84.65    1.64
   1  -4  -7  151.91    2.56
  -1   4   7  158.79    2.87
   1  -4  -6   -1.09    0.53
  -1   4   6    0.43    0.72
   1  -4  -5 1210.10   27.49
  -1   4   5 1273.50   28.19
   1  -4  -4    0.38    0.53
  -1   4   4    1.07    0.49
   1  -4  -3  397.17    6.60
  -1   4   3  402.16    6.48
   1  -4  -2   51.49    1.15
  -1   4   2   55.79    1.13
   1  -4  -1    3.22    0.59
  -1   4   1    3.49    0.54
   1  -4   0   40.14    1.01
  -1   4   0   39.68    0.96
   1  -4   1  108.85    1.92
  -1   4  -1  108.11    2.06
  -1   4  -1  103.74    1.75
   1  -4   2   20.16    0.80
  -1   4  -2   18.11    0.68
  -1   4  -2   20.17    0.76
   1  -4   3 2817.17   93.55
  -1   4  -3 3015.64   99.24
  -1   4  -3 2910.67   95.69
   1  -4   4   19.06    0.75
  -1   4  -4   21.65    0.83
  -1   4  -4   21.91    0.79
   1  -4   5  200.84    3.40
  -1   4  -5  204.66    3.56
  -1   4  -5  213.47    3.49
   1  -4   6   36.18    1.07
  -1   4  -6   36.33    1.11
  -1   4  -6   38.28    1.38
   1  -4   7   80.49    1.79
  -1   4  -7   82.42    1.85
  -1   4  -7   81.01    1.47
  -1   4  -7   82.15    1.65
   1  -4   8    9.49    1.29
  -1   4  -8   12.13    0.95
  -1   4  -8   11.39    0.91
  -1   4  -8   11.81    0.75
   1  -4   9    1.21    0.81
  -1   4  -9    2.25    0.52
  -1   4  -9    2.53    0.66
   1  -4  10  190.76    4.07
  -1   4 -10  184.80    3.15
  -1   4 -10  194.24    4.30
   1  -4  11   22.03    1.37
  -1   4 -11   22.50    0.80
  -1   4 -11   20.09    1.45
   1  -4  12  155.13    3.77
  -1   4 -12  155.52    2.74
  -1   4 -12  148.98    3.82
   1  -4  13    4.79    1.21
  -1   4 -13    3.89    0.65
  -1   4 -13    5.44    1.27
   1  -4  14   22.55    1.67
  -1   4 -14   22.93    0.91
  -1   4 -14   22.30    1.20
   1  -4  15   15.67    1.64
  -1   4 -15   14.95    0.82
  -1   4 -15   14.39    1.14
   1  -4  16   15.69    1.75
  -1   4 -16   13.73    0.81
  -1   4 -16   11.81    1.17
   1  -4  17   24.39    2.19
   1  -3 -20   20.77    1.97
  -1   3  20   26.18    2.99
  -1   3  20   22.32    1.29
   1  -3 -19   26.96    1.42
  -1   3  19   28.37    1.35
   1  -3 -18   11.92    1.08
  -1   3  18   13.57    1.03
   1  -3 -17    6.78    0.91
  -1   3  17    7.24    0.83
   1  -3 -16    6.23    0.84
  -1   3  16    8.35    1.21
   1  -3 -15    1.89    0.66
  -1   3  15    0.07    0.63
   1  -3 -14    4.83    0.73
  -1   3  14    5.15    0.64
   1  -3 -13  173.53    3.34
  -1   3  13  185.42    3.23
   1  -3 -12  132.36    2.52
  -1   3  12  141.76    2.43
   1  -3 -11   50.23    1.20
  -1   3  11   58.25    1.17
   1  -3 -10   60.74    1.28
  -1   3  10   62.23    1.17
   1  -3  -9    6.17    0.55
  -1   3   9    7.13    0.50
   1  -3  -8   13.06    0.63
  -1   3   8   13.98    0.56
   1  -3  -7  305.47    4.97
  -1   3   7  313.49    4.80
   1  -3  -6  786.79   15.39
  -1   3   6  796.76   14.86
   1  -3  -5   55.65    1.10
  -1   3   5   57.45    1.04
   1  -3  -4    0.85    0.47
  -1   3   4    0.43    0.45
   1  -3  -3   71.19    1.27
  -1   3   3   70.41    1.20
   1  -3  -2   67.58    1.25
  -1   3   2   70.70    1.23
   1  -3  -1   28.88    0.85
  -1   3   1   27.02    0.78
   1  -3   0  127.49    2.03
  -1   3   0  124.44    1.92
   1  -3   1  105.67    2.18
  -1   3  -1  103.16    1.48
  -1   3  -1  102.25    2.07
   1  -3   2   42.55    1.01
  -1   3  -2   43.35    1.00
   1  -3   3   69.95    1.15
  -1   3  -3   72.46    1.22
  -1   3  -3   74.06    1.79
   1  -3   4  977.46   20.58
  -1   3  -4  990.28   20.66
  -1   3  -4  993.59   21.22
   1  -3   5  710.16   13.72
  -1   3  -5  749.84   15.17
  -1   3  -5  732.13   14.50
   1  -3   6  295.39    5.32
  -1   3  -6  277.80    4.73
  -1   3  -6  272.14    4.33
  -1   3  -6  271.77    5.10
   1  -3   7   10.47    0.71
  -1   3  -7    9.92    0.73
  -1   3  -7   10.94    0.58
  -1   3  -7   11.10    0.69
   1  -3   8   91.91    1.89
  -1   3  -8   90.95    1.58
  -1   3  -8   89.56    1.84
   1  -3   9    5.68    0.78
  -1   3  -9    4.14    0.78
  -1   3  -9    5.88    0.71
   1  -3  10   31.09    1.24
  -1   3 -10   28.62    1.17
  -1   3 -10   31.15    1.55
   1  -3  11  433.34   10.36
  -1   3 -11  429.91    8.32
  -1   3 -11  449.05    9.79
   1  -3  12    1.99    1.55
  -1   3 -12    0.79    0.83
  -1   3 -12    1.77    0.76
   1  -3  13   36.14    2.47
  -1   3 -13   36.16    1.44
  -1   3 -13   33.47    1.32
   1  -3  14   11.04    2.04
  -1   3 -14   10.27    1.05
  -1   3 -14    7.95    1.01
   1  -3  15   39.96    2.02
  -1   3 -15   39.65    1.16
  -1   3 -15   35.49    1.56
   1  -3  16    5.54    1.45
  -1   3 -16    2.57    0.68
  -1   3 -16    3.57    1.51
   1  -3  17    3.10    1.56
  -1   3 -17    3.25    0.70
  -1   3 -17    1.81    1.04
   1  -3  18    7.76    1.80
  -1   2  20   12.94    4.14
   1  -2 -19   10.87    1.51
  -1   2  19    9.96    2.50
  -1   2  19   11.63    0.98
   1  -2 -18   16.70    1.08
  -1   2  18   19.68    2.38
  -1   2  18   17.42    1.48
   1  -2 -17   10.34    0.91
  -1   2  17   13.53    1.31
   1  -2 -16    6.52    0.77
  -1   2  16    7.17    0.76
   1  -2 -15   12.86    0.79
  -1   2  15   13.91    0.74
   1  -2 -14   15.37    0.80
  -1   2  14   16.88    0.77
   1  -2 -13   16.74    0.76
  -1   2  13   19.02    0.72
   1  -2 -12   47.44    1.12
  -1   2  12   54.53    1.08
   1  -2 -11   17.11    0.69
  -1   2  11   18.82    0.61
   1  -2 -10   25.17    0.72
  -1   2  10   26.57    0.68
   1  -2  -9   23.30    0.67
  -1   2   9   25.57    0.63
   1  -2  -8   27.49    0.69
  -1   2   8   26.31    0.62
   1  -2  -7   21.27    0.63
   1  -2  -6  115.28    1.75
  -1   2   6  118.01    1.66
   1  -2  -5  959.24   19.73
  -1   2   5  986.41   19.53
   1  -2  -4  134.54    1.98
  -1   2   4  155.01    2.10
   1  -2  -3    0.15    0.43
  -1   2   3    0.01    0.40
   1  -2  -2 4424.26  169.41
  -1   2   2 4614.25  176.75
   1  -2  -1 1917.25   50.51
  -1   2   1 2198.42   56.42
   1  -2   0 1187.29   25.17
  -1   2   0 1173.31   24.65
   1  -2   1   24.97    0.80
  -1   2  -1   23.70    0.77
   1  -2   2    0.71    0.49
  -1   2  -2    1.83    0.79
   1  -2   3  481.00    7.48
  -1   2  -3  484.55    7.70
  -1   2  -3  459.63    7.86
   1  -2   4  633.20   10.75
  -1   2  -4  637.71   10.99
  -1   2  -4  624.33   11.45
   1  -2   5  321.53    4.96
  -1   2  -5  338.00    5.23
  -1   2  -5  330.53    5.18
  -1   2  -5  336.49    5.60
   1  -2   6  319.52    5.15
  -1   2  -6  334.05    5.41
  -1   2  -6  326.06    5.18
   1  -2   7   17.97    0.71
  -1   2  -7   18.23    0.61
   1  -2   8    1.05    0.57
  -1   2  -8    0.47    0.43
   1  -2   9   12.07    1.15
  -1   2  -9    8.93    0.56
   1  -2  10   17.38    0.97
  -1   2 -10   17.39    0.69
   1  -2  11   88.20    2.15
  -1   2 -11   89.08    1.64
   1  -2  12  194.65    4.28
  -1   2 -12  205.26    3.53
   1  -2  13  227.76    5.17
  -1   2 -13  228.87    4.06
   1  -2  14   50.67    2.01
  -1   2 -14   52.38    1.30
   1  -2  15   29.94    2.59
  -1   2 -15   31.02    1.44
   1  -2  16    3.41    1.35
  -1   2 -16    3.60    0.69
  -1   2 -16    2.43    1.05
   1  -2  17    2.35    1.37
  -1   2 -17    0.41    0.70
  -1   2 -17    1.11    1.02
   1  -2  18    3.00    1.53
  -1   2 -18    1.58    0.75
  -1   2 -18    0.91    1.10
   1  -2  19    1.93    1.68
  -1   1  20   20.66    2.91
  -1   1  19    4.24    2.23
   1  -1 -18   18.19    0.99
  -1   1  18   16.70    2.48
  -1   1  18   19.84    0.98
   1  -1 -17    3.80    0.69
  -1   1  17    4.16    1.87
  -1   1  17    3.99    0.68
   1  -1 -16   18.30    0.86
  -1   1  16   22.96    2.13
  -1   1  16   18.04    1.16
   1  -1 -15    4.60    0.63
  -1   1  15    6.56    0.92
  -1   1  14    8.25    0.59
   1  -1 -13    0.93    0.47
  -1   1  13    1.64    0.45
   1  -1 -12    2.19    0.47
  -1   1  12    3.07    0.43
   1  -1 -11    1.83    0.43
  -1   1  11    2.90    0.39
   1  -1 -10   65.09    1.12
  -1   1  10   70.58    1.08
  -1   1   9   49.50    1.02
   1  -1  -8   96.19    1.43
  -1   1   8   99.31    1.34
   1  -1  -7   77.46    1.16
  -1   1   7   84.33    1.31
   1  -1  -6    1.29    0.33
  -1   1   6    1.27    0.28
   1  -1  -5  246.72    3.42
  -1   1   5  258.81    3.36
   1  -1  -4 9243.32  525.46
  -1   1   4 9301.84  522.26
   1  -1  -3 9764.85  573.43
  -1   1   3 9999.00  575.94
   1  -1  -2  829.24   15.01
  -1   1   2  846.94   14.99
   1  -1  -1    9.51    0.52
  -1   1   1   10.27    0.51
   1  -1   0    0.34    0.44
  -1   1   0    0.38    0.46
  -1   1  -1   60.58    1.49
  -1   1  -2   53.83    0.60
  -1   1  -2   58.12    1.20
   1  -1   3  125.99    1.49
  -1   1  -3  109.45    1.43
   1  -1   4   16.79    0.57
  -1   1  -4   17.10    0.58
  -1   1  -4   15.73    0.57
   1  -1   5   32.31    0.64
  -1   1  -5   35.96    0.80
   1  -1   6    9.83    0.48
  -1   1  -6   10.48    0.53
   1  -1   7   -0.02    0.43
  -1   1  -7    1.31    0.64
   1  -1   8   97.80    1.74
  -1   1  -8   98.32    1.62
   1  -1   9  123.59    2.27
  -1   1  -9  123.25    2.02
   1  -1  10   58.73    1.45
  -1   1 -10   57.89    1.16
   1  -1  11   81.98    1.94
  -1   1 -11   81.45    1.55
   1  -1  12   52.56    1.68
  -1   1 -12   53.40    1.21
   1  -1  13  228.06    5.10
  -1   1 -13  238.58    4.75
   1  -1  14  366.63    8.38
  -1   1 -14  356.34    6.68
   1  -1  15   32.40    1.75
  -1   1 -15   30.64    1.05
   1  -1  16    1.63    1.83
  -1   1 -16    1.45    0.68
   1  -1  17    8.60    1.51
  -1   1 -17    9.46    0.88
   1  -1  18   31.41    2.10
  -1   1 -18   29.17    1.20
   1  -1  19    8.07    1.70
  -1   1 -19    4.61    0.90
  -1   0  19   57.18    3.87
  -1   0  18    5.65    3.30
   1   0 -17   14.90    0.76
  -1   0  17   25.35    2.30
   1   0 -16    2.58    0.55
  -1   0  16    0.90    1.73
  -1   0  16    1.99    0.56
   1   0 -15   17.77    0.99
  -1   0  15   17.99    2.00
  -1   0  15   16.94    0.71
   1   0 -14    6.53    0.54
  -1   0  14    5.41    1.54
  -1   0  14    6.68    0.52
   1   0 -13   33.58    0.82
  -1   0  13   38.72    2.09
  -1   0  13   36.15    0.81
   1   0 -12   37.63    0.81
  -1   0  12   39.69    1.95
  -1   0  12   39.47    0.78
   1   0 -11   73.63    1.20
  -1   0  11   78.10    1.18
   1   0 -10   35.54    0.69
  -1   0  10   38.27    0.67
   1   0  -9  118.34    1.63
  -1   0   9  123.91    1.76
   1   0  -8    0.67    0.27
  -1   0   8    0.34    0.22
   1   0  -7  272.45    3.66
  -1   0   7  277.85    3.69
   1   0  -6   20.20    0.42
  -1   0   6   20.72    0.48
   1   0  -5 1010.91   19.22
  -1   0   5 1055.01   19.23
   1   0  -4    1.48    0.42
  -1   0   4    1.29    0.21
   1   0  -3 1790.00   43.10
  -1   0   3 1926.38   45.25
   1   0  -2 4168.28  152.05
  -1   0   2 4472.00  161.51
   1   0  -1 1149.22   23.33
  -1   0   1 1253.66   25.00
  -1   0   0   71.16    1.07
   1   0   3  246.54    2.47
  -1   0  -3  236.10    3.34
   1   0   4  112.49    1.22
  -1   0  -4  114.82    1.67
   1   0   5   25.40    0.48
   1   0   5   24.66    0.69
  -1   0  -5   24.43    0.68
   1   0   6   34.96    0.67
   1   0   6   34.40    0.84
  -1   0  -6   35.55    0.78
   1   0   7  273.42    4.15
   1   0   7  283.25    4.52
  -1   0  -7  285.93    4.36
   1   0   8   44.02    0.96
   1   0   8   42.78    1.02
  -1   0  -8   41.33    1.18
   1   0   9   66.72    1.36
   1   0   9   65.45    1.35
  -1   0  -9   68.30    1.26
   1   0  10   77.09    1.64
   1   0  10   79.54    1.60
  -1   0 -10   82.25    1.48
   1   0  11   80.03    1.82
   1   0  11   80.69    1.69
  -1   0 -11   78.82    1.49
   1   0  12   85.69    2.13
   1   0  12   92.78    1.95
  -1   0 -12   90.79    1.73
   1   0  13   70.13    2.71
  -1   0 -13   74.03    1.56
   1   0  14  148.44    3.53
  -1   0 -14  146.15    2.72
   1   0  15  361.55    8.46
  -1   0 -15  357.75    6.90
   1   0  16   75.65    2.56
  -1   0 -16   68.93    1.77
   1   0  17    0.29    1.22
  -1   0 -17    0.02    1.09
   1   0  18    8.28    1.56
  -1   0 -18    8.14    0.92
   1   0  19   11.16    1.73
  -1   0 -19    8.37    0.99
   1   0  20    2.43    1.65
  -1   0 -20    2.48    1.39
  -1  -1  19   16.46    2.80
  -1  -1  18   88.04    6.15
  -1  -1  17   13.54    2.31
   1   1 -16    2.07    0.41
  -1  -1  16    0.09    1.77
   1   1 -15   20.05    0.87
  -1  -1  15   26.80    2.18
   1   1 -14    0.46    0.35
  -1  -1  14    1.39    1.46
  -1  -1  14    0.26    0.36
   1   1 -13    9.51    0.44
  -1  -1  13   11.63    1.64
  -1  -1  13   10.51    0.45
   1   1 -12   49.23    0.84
  -1  -1  12   50.99    2.26
  -1  -1  12   51.82    0.83
   1   1 -11   75.53    1.27
  -1  -1  11   81.41    2.58
  -1  -1  11   78.90    1.08
   1   1 -10   44.89    0.69
  -1  -1  10   45.09    2.68
   1   1  -9   53.63    0.74
  -1  -1   9   54.18    1.87
  -1  -1   9   55.28    0.71
   1   1  -8    9.04    0.38
  -1  -1   8   10.32    1.05
  -1  -1   8    9.50    0.33
   1   1  -7   29.49    0.53
  -1  -1   7   29.77    1.23
  -1  -1   7   28.91    0.37
   1   1  -6   27.28    0.39
  -1  -1   6   26.70    1.11
  -1  -1   6   28.63    0.41
   1   1  -5  160.51    1.88
  -1  -1   5  156.06    2.86
  -1  -1   5  164.06    1.72
   1   1  -4  245.04    2.84
  -1  -1   4  243.95    4.10
  -1  -1   4  255.09    2.83
  -1  -1   3   49.66    1.14
  -1  -1   3   51.14    0.63
  -1  -1   2  438.83    7.08
  -1  -1   2  455.61    6.14
  -1  -1   1 3713.52  131.15
  -1  -1   1 3853.12  132.09
  -1  -1   0  740.47   12.39
  -1  -1   0  743.38   12.22
   1   1   1    2.79    0.23
  -1  -1  -1    3.02    0.21
  -1  -1  -1    2.95    0.30
   1   1   2    0.48    0.10
   1   1   2    1.13    0.37
  -1  -1  -2    0.01    0.36
   1   1   3  186.47    2.59
  -1  -1  -3  186.66    2.54
   1   1   4   18.16    0.61
  -1  -1  -4   20.72    0.59
   1   1   5  545.30    9.23
  -1  -1  -5  557.77    9.21
   1   1   6  414.00    6.75
  -1  -1  -6  424.86    7.12
   1   1   7    9.85    0.59
  -1  -1  -7   10.24    0.54
   1   1   8   24.64    0.77
  -1  -1  -8   22.39    0.72
   1   1   9   10.32    0.65
  -1  -1  -9   10.14    0.58
   1   1  10    8.00    0.67
  -1  -1 -10    8.47    0.58
   1   1  11  100.28    2.49
  -1  -1 -11   97.48    2.16
   1   1  12  132.35    2.75
   1   1  12  138.32    2.65
  -1  -1 -12  136.20    2.43
   1   1  13  154.37    3.34
   1   1  13  155.32    3.08
  -1  -1 -13  150.60    2.74
   1   1  14  205.39    4.54
   1   1  14  209.38    4.16
  -1  -1 -14  208.44    3.85
   1   1  15  118.93    3.18
   1   1  15  125.28    2.83
  -1  -1 -15  123.01    2.52
   1   1  16  132.28    3.61
   1   1  16  136.67    3.20
  -1  -1 -16  133.11    2.80
   1   1  17   33.18    2.68
  -1  -1 -17   32.12    1.26
   1   1  18   17.23    1.68
  -1  -1 -18   16.61    1.07
   1   1  19    0.95    1.42
  -1  -1 -19    1.49    0.86
   1   1  20    0.87    1.63
  -1  -1 -20    3.87    1.47
  -1  -2  18    0.79    2.19
  -1  -2  17   37.45    3.05
  -1  -2  16   16.96    2.33
   1   2 -15    3.84    0.28
  -1  -2  15    9.09    1.88
   1   2 -14    6.94    0.36
  -1  -2  14    7.32    2.69
   1   2 -13    0.70    0.20
  -1  -2  13    2.47    1.44
   1   2 -12   42.16    0.59
  -1  -2  12   47.25    2.30
   1   2 -11  207.66    2.58
  -1  -2  11  220.39    5.58
   1   2 -10  428.03    5.95
  -1  -2  10  496.40   11.34
   1   2  -9   68.96    0.71
  -1  -2   9   73.62    2.22
   1   2  -8   51.36    0.54
  -1  -2   8   55.27    1.78
   1   2  -7    5.53    0.09
  -1  -2   7    6.26    0.96
  -1  -2   6  138.83    2.80
  -1  -2   5   64.02    1.58
  -1  -2   4  447.56    8.27
  -1  -2   3   21.79    0.90
  -1  -2   3   23.35    0.22
  -1  -2   3   24.00    0.27
   1   2  -2  441.39    7.61
  -1  -2   2  444.74    7.60
  -1  -2   2  458.49    5.80
  -1  -2   2  471.97    6.32
   1   2  -1    6.02    0.54
  -1  -2   1    6.38    0.48
  -1  -2   1    6.19    0.20
   1   2   0  237.12    3.37
   1   2   0  244.30    2.99
  -1  -2   0  237.92    3.28
  -1  -2   0  238.21    2.95
   1   2   1 2592.86   75.09
   1   2   1 2651.29   75.66
  -1  -2  -1 2665.85   76.38
  -1  -2  -1 2591.30   73.63
   1   2   2 1326.51   27.18
   1   2   2 1292.98   27.42
  -1  -2  -2 1320.90   27.74
   1   2   3 2504.52   71.82
  -1  -2  -3 2431.68   68.63
   1   2   4  694.00   12.26
  -1  -2  -4  731.68   12.69
   1   2   5  710.58   12.94
  -1  -2  -5  747.98   13.29
   1   2   6   31.53    0.81
  -1  -2  -6   32.21    0.78
   1   2   7 1092.97   23.38
  -1  -2  -7 1078.29   23.28
   1   2   8   68.36    1.67
  -1  -2  -8   68.67    1.25
   1   2   9   88.38    1.66
  -1  -2  -9   85.62    1.51
   1   2  10  228.51    3.94
  -1  -2 -10  234.90    3.79
   1   2  11   13.05    0.75
  -1  -2 -11    9.91    0.67
   1   2  12  211.02    4.47
  -1  -2 -12  217.96    3.72
   1   2  13  100.80    2.20
  -1  -2 -13   99.28    1.97
   1   2  14   77.91    1.94
  -1  -2 -14   77.63    1.75
   1   2  15   51.97    2.21
  -1  -2 -15   50.01    1.45
   1   2  16   36.57    1.72
   1   2  16   34.92    1.50
  -1  -2 -16   35.23    1.28
   1   2  17    4.43    1.31
   1   2  17    5.16    1.05
  -1  -2 -17    5.83    0.87
   1   2  18   33.75    2.03
   1   2  18   38.73    1.70
  -1  -2 -18   35.76    1.46
   1   2  19   -1.35    1.36
   1   2  19    1.77    1.10
  -1  -2 -19    0.73    0.88
   1   2  20    4.54    2.48
  -1  -2 -20    4.91    1.05
   1   2  21   -1.03    1.66
  -1  -2 -21    2.57    1.04
  -1  -3  18   22.05    2.96
  -1  -3  17    0.92    2.06
  -1  -3  16    7.80    2.16
  -1  -3  15   11.41    2.13
  -1  -3  14   13.83    3.19
  -1  -3  13  132.06    4.40
  -1  -3  12  151.58    4.53
  -1  -3  11   36.05    2.14
  -1  -3  10   50.76    2.25
  -1  -3   9  228.18    5.36
  -1  -3   8   83.39    2.46
  -1  -3   7   30.83    1.45
  -1  -3   6   47.56    1.54
  -1  -3   5    1.34    0.80
   1   3  -4   14.14    0.89
  -1  -3   4   15.76    0.91
   1   3  -3    4.90    0.70
  -1  -3   3    2.23    0.73
  -1  -3   3    3.78    0.05
  -1  -3   3    3.82    0.07
   1   3  -2    1.88    0.63
  -1  -3   2    2.36    0.62
   1   3  -1  451.33    7.79
   1   3  -1  453.51    6.22
  -1  -3   1  453.12    7.70
  -1  -3   1  457.36    5.96
   1   3   0  405.15    6.57
   1   3   0  410.15    5.54
  -1  -3   0  400.46    6.36
  -1  -3   0  403.24    5.34
   1   3   1    6.90    0.49
   1   3   1    5.21    0.32
  -1  -3  -1    5.98    0.40
  -1  -3  -1    5.21    0.26
   1   3   2   68.23    1.08
   1   3   2   70.94    1.01
  -1  -3  -2   70.21    0.93
   1   3   3  109.17    1.48
   1   3   3  110.36    1.55
  -1  -3  -3  111.55    1.52
   1   3   4  589.84   10.49
  -1  -3  -4  609.56   10.11
   1   3   5  129.00    1.96
  -1  -3  -5  126.82    1.86
   1   3   6  324.70    5.09
  -1  -3  -6  319.94    4.89
   1   3   7   18.58    0.69
  -1  -3  -7   16.05    0.65
   1   3   8  935.86   19.62
  -1  -3  -8  946.09   19.36
   1   3   9  426.42    7.43
  -1  -3  -9  418.58    7.61
   1   3  10   12.48    0.75
  -1  -3 -10   12.16    0.68
   1   3  11   87.18    1.83
  -1  -3 -11   88.76    1.70
   1   3  12   37.85    1.19
  -1  -3 -12   36.18    1.48
   1   3  13   94.96    2.12
  -1  -3 -13   92.37    1.96
   1   3  14   68.48    1.79
  -1  -3 -14   67.41    1.66
   1   3  15   28.54    1.31
  -1  -3 -15   31.68    1.15
   1   3  16   18.32    1.24
  -1  -3 -16   19.10    1.07
   1   3  17   44.56    1.73
  -1  -3 -17   42.73    2.04
   1   3  18    5.18    1.78
  -1  -3 -18    5.08    0.96
   1   3  19    8.77    1.60
   1   3  19   11.66    1.35
  -1  -3 -19    8.95    1.10
   1   3  20    6.08    2.40
   1   3  20    4.43    1.96
  -1  -3 -20    3.77    1.09
   1   3  21   13.61    1.95
   1   3  21   15.15    1.59
  -1  -3 -21   13.66    1.35
  -1  -4  17   11.22    2.61
  -1  -4  16    5.90    2.25
  -1  -4  15   14.54    3.56
  -1  -4  14   14.40    2.18
  -1  -4  13    8.39    1.89
  -1  -4  12    0.96    1.50
  -1  -4  11    1.87    1.43
  -1  -4  10    3.63    1.35
  -1  -4   9    8.52    1.39
  -1  -4   8  331.57    7.68
  -1  -4   7  237.81    5.22
  -1  -4   6   -1.01    1.40
   1   4  -5   31.83    1.35
  -1  -4   5   33.84    1.39
   1   4  -4   93.50    2.11
  -1  -4   4   89.41    2.11
   1   4  -3  316.55    5.83
  -1  -4   3  322.32    5.95
   1   4  -2  551.87   11.50
   1   4  -2  569.27    7.96
  -1  -4   2  543.60   10.59
  -1  -4   2  589.86    8.29
   1   4  -1    7.81    0.69
   1   4  -1    6.86    0.33
  -1  -4   1    6.89    0.68
  -1  -4   1    7.08    0.20
   1   4   0    1.67    0.56
   1   4   0    0.62    0.23
  -1  -4   0    0.99    0.80
  -1  -4   0    0.88    0.18
   1   4   1  440.17    7.92
   1   4   1  433.14    6.32
  -1  -4  -1  431.88    7.13
  -1  -4  -1  447.50    6.40
   1   4   2   74.18    1.31
   1   4   2   76.92    1.09
  -1  -4  -2   74.95    1.02
   1   4   3   39.94    0.86
   1   4   3   41.40    0.78
  -1  -4  -3   43.07    0.75
   1   4   4  473.69    7.67
  -1  -4  -4  485.90    7.72
   1   4   5   65.12    1.17
  -1  -4  -5   64.06    1.11
   1   4   6 1923.90   52.87
  -1  -4  -6 2002.41   53.28
   1   4   7  500.10    8.66
  -1  -4  -7  486.23    8.32
   1   4   8  630.91   11.88
  -1  -4  -8  628.46   11.59
   1   4   9  186.25    3.18
  -1  -4  -9  190.31    3.53
   1   4  10  342.23    5.95
  -1  -4 -10  312.65    5.44
   1   4  11   53.28    1.40
  -1  -4 -11   50.67    1.27
   1   4  12    0.81    0.72
  -1  -4 -12    1.72    0.65
   1   4  13  185.28    3.66
  -1  -4 -13  178.90    3.95
   1   4  14    1.46    0.84
  -1  -4 -14    2.39    0.73
   1   4  15   -0.79    0.84
  -1  -4 -15    1.02    0.74
   1   4  16   18.05    1.24
  -1  -4 -16   19.84    1.62
   1   4  17   -0.51    0.99
  -1  -4 -17    1.40    0.85
   1   4  18   37.47    1.75
  -1  -4 -18   33.45    1.53
   1   4  19   29.21    1.76
  -1  -4 -19   27.44    1.54
   1   4  20   -1.66    1.85
  -1  -4 -20   -0.40    1.04
   1   4  21    8.62    1.82
   1   4  21    8.94    1.56
  -1  -5  16    0.31    3.35
  -1  -5  15   18.98    2.67
  -1  -5  14    2.71    2.01
  -1  -5  13    5.34    1.85
  -1  -5  12    1.22    1.64
  -1  -5  11    4.80    1.67
  -1  -5  10  153.38    4.61
  -1  -5   9  112.45    3.49
  -1  -5   8  137.88    3.73
  -1  -5   7  108.21    3.07
   1   5  -6  382.94    8.38
  -1  -5   6  373.44    8.17
   1   5  -5  205.78    4.35
  -1  -5   5  209.39    4.53
   1   5  -4  293.17    5.86
  -1  -5   4  286.78    5.80
   1   5  -3  353.97    6.90
   1   5  -3  347.52    4.18
  -1  -5   3  347.52    6.75
  -1  -5   3  345.09    4.20
   1   5  -2   65.36    1.68
   1   5  -2   62.31    0.80
  -1  -5   2   62.34    2.13
  -1  -5   2   62.54    0.72
   1   5  -1   29.21    1.11
   1   5  -1   30.17    0.47
  -1  -5   1   29.04    1.07
  -1  -5   1   31.18    0.57
   1   5   0   20.19    0.90
   1   5   0   19.40    0.41
  -1  -5   0   19.04    0.89
  -1  -5   0   18.96    0.39
   1   5   1   98.79    1.85
   1   5   1   96.10    1.29
  -1  -5  -1   97.08    1.80
  -1  -5  -1  100.24    1.29
   1   5   2  100.52    1.87
   1   5   2   98.67    1.39
  -1  -5  -2  103.31    1.39
   1   5   3  261.29    4.19
   1   5   3  257.17    3.73
  -1  -5  -3  258.05    3.67
   1   5   4   85.99    1.54
   1   5   4   85.67    1.36
  -1  -5  -4   86.63    1.37
   1   5   5  723.33   13.43
  -1  -5  -5  720.03   13.27
   1   5   6  955.85   20.63
  -1  -5  -6  975.61   20.65
   1   5   7  234.69    3.80
  -1  -5  -7  225.43    3.63
   1   5   8   44.15    1.13
  -1  -5  -8   41.98    1.05
   1   5   9  136.14    2.41
  -1  -5  -9  134.07    2.79
   1   5  10   27.31    1.01
  -1  -5 -10   26.86    0.94
   1   5  11  232.18    4.22
  -1  -5 -11  223.16    3.97
   1   5  12   38.85    1.29
  -1  -5 -12   37.41    1.22
   1   5  13   69.74    1.80
  -1  -5 -13   66.43    1.66
   1   5  14    0.19    0.85
  -1  -5 -14    0.96    1.16
  -1  -5 -15    4.12    0.89
   1   5  16   38.75    1.62
  -1  -5 -16   37.53    1.49
   1   5  17   27.64    1.52
  -1  -5 -17   25.99    1.36
   1   5  18   16.27    1.46
  -1  -5 -18   18.99    1.32
   1   5  19   27.83    1.66
  -1  -5 -19   18.29    1.46
   1   5  20   52.20    2.32
  -1  -5 -20   50.41    2.06
   1   5  21   20.27    1.82
  -1  -5 -21   17.44    1.61
  -1  -6  15    9.62    2.47
  -1  -6  14   26.66    2.90
  -1  -6  13    4.39    2.06
  -1  -6  12   26.50    2.47
  -1  -6  11   49.62    2.81
  -1  -6  10   38.19    2.48
  -1  -6   9  115.65    3.87
  -1  -6   8    2.63    1.40
   1   6  -7  392.86    9.61
  -1  -6   7  422.49   11.39
   1   6  -6    1.31    1.16
  -1  -6   6    3.26    1.20
   1   6  -5  350.97    7.77
  -1  -6   5  353.14    7.70
   1   6  -4   55.50    1.87
   1   6  -4   52.59    0.48
  -1  -6   4   52.76    1.82
  -1  -6   4   52.77    0.58
   1   6  -3   24.87    1.30
   1   6  -3   23.31    0.34
  -1  -6   3   25.62    1.29
  -1  -6   3   23.32    0.49
   1   6  -2  163.38    4.16
   1   6  -2  159.06    1.88
  -1  -6   2  160.10    3.98
  -1  -6   2  167.69    2.06
   1   6  -1    3.74    1.30
   1   6  -1    2.96    0.39
  -1  -6   1    1.91    0.79
  -1  -6   1    2.31    0.40
   1   6   0   92.17    2.04
   1   6   0   89.60    1.20
  -1  -6   0   89.43    1.95
  -1  -6   0   94.81    1.27
   1   6   1   25.36    1.04
   1   6   1   26.60    0.57
  -1  -6  -1   25.99    1.03
  -1  -6  -1   27.44    0.75
   1   6   2   62.57    1.48
   1   6   2   58.85    0.97
  -1  -6  -2   64.88    1.23
   1   6   3   39.03    1.11
   1   6   3   38.30    0.78
  -1  -6  -3   42.88    0.83
   1   6   4  545.82   10.66
   1   6   4  511.88    8.80
  -1  -6  -4  539.99    9.21
   1   6   5   32.31    0.85
  -1  -6  -5   33.17    0.84
   1   6   6    7.97    0.60
  -1  -6  -6    6.88    0.59
   1   6   7   23.68    0.83
  -1  -6  -7   24.88    1.15
   1   6   8   71.52    1.50
  -1  -6  -8   76.55    1.92
   1   6   9   77.36    1.66
  -1  -6  -9   73.47    1.99
   1   6  10  496.27    9.50
  -1  -6 -10  478.77    9.74
   1   6  11   34.23    1.24
  -1  -6 -11   35.35    1.19
   1   6  12    3.45    0.79
  -1  -6 -12    4.95    0.80
   1   6  13   75.57    1.96
  -1  -6 -13   71.04    1.83
   1   6  14  100.07    2.47
  -1  -6 -14   99.72    2.35
   1   6  15  202.55    4.48
  -1  -6 -15  196.90    4.20
   1   6  16  116.50    3.03
  -1  -6 -16  112.55    3.53
   1   6  17   17.87    1.43
  -1  -6 -17   17.10    1.30
   1   6  18    0.84    1.15
  -1  -6 -18    1.02    1.07
   1   6  19    2.52    1.20
  -1  -6 -19    0.08    1.09
   1   6  20   13.30    1.66
  -1  -6 -20   15.63    1.51
   1   6  21   56.60    2.54
  -1  -6 -21   51.91    2.41
   1   6  22   25.75    2.08
  -1  -6 -22   24.32    1.86
  -1  -7  14    0.94    2.13
  -1  -7  13    6.60    2.19
  -1  -7  12   51.84    3.26
  -1  -7  11   27.77    2.54
  -1  -7  10   39.55    2.60
  -1  -7   9   74.35    3.11
  -1  -7   8   -1.44    1.39
   1   7  -7   10.48    1.58
  -1  -7   7    9.45    1.54
   1   7  -6   68.19    2.54
  -1  -7   6   65.51    2.50
   1   7  -5  122.80    3.41
  -1  -7   5  116.39    3.26
   1   7  -4   19.90    1.48
  -1  -7   4   18.28    1.39
   1   7  -3  111.22    2.97
   1   7  -3  109.51    1.28
  -1  -7   3  110.63    2.83
  -1  -7   3  115.65    1.51
   1   7  -2   85.85    2.36
   1   7  -2   84.06    1.21
  -1  -7   2   86.98    2.29
  -1  -7   2   85.33    1.19
   1   7  -1  105.46    2.57
   1   7  -1   99.89    1.35
  -1  -7   1  108.92    2.50
  -1  -7   1  106.09    1.51
   1   7   0  129.24    2.87
   1   7   0  125.47    1.74
  -1  -7   0  128.30    2.71
  -1  -7   0  132.69    1.88
   1   7   1   52.87    1.61
   1   7   1   53.18    0.90
  -1  -7  -1   56.04    0.97
   1   7   2    8.94    0.89
   1   7   2    9.10    0.47
  -1  -7  -2    8.96    0.50
   1   7   3    4.60    0.80
   1   7   3    5.09    0.46
  -1  -7  -3    6.27    0.48
   1   7   4    2.37    0.70
   1   7   4    0.83    0.46
  -1  -7  -4    2.47    0.48
   1   7   5  172.58    3.17
   1   7   5  169.60    2.75
  -1  -7  -5  174.12    2.80
   1   7   6  293.13    4.89
  -1  -7  -6  298.03    5.01
   1   7   7  159.09    3.21
  -1  -7  -7  158.91    2.75
   1   7   8  321.44    5.67
  -1  -7  -8  310.52    6.06
   1   7   9  163.40    3.08
  -1  -7  -9  163.21    2.93
   1   7  10    0.49    0.72
  -1  -7 -10    1.04    0.71
   1   7  11  227.01    4.34
  -1  -7 -11  223.00    4.22
   1   7  12  361.44    7.15
  -1  -7 -12  341.22    6.70
   1   7  13   97.36    2.44
  -1  -7 -13   99.47    3.08
   1   7  14  136.36    3.11
  -1  -7 -14  132.01    3.03
   1   7  15   59.07    2.00
  -1  -7 -15   59.54    1.94
   1   7  16   -1.81    1.69
  -1  -7 -16    2.67    1.01
   1   7  17    2.92    1.19
  -1  -7 -17    2.56    1.09
   1   7  18    0.53    1.19
  -1  -7 -18    3.13    1.74
   1   7  19    1.88    1.32
  -1  -7 -19    1.73    1.21
   1   7  20    0.26    1.32
  -1  -7 -20    0.83    1.22
   1   7  21    4.60    1.59
  -1  -7 -21    7.50    1.46
  -1  -8  13   13.99    2.65
  -1  -8  12   17.41    2.54
  -1  -8  11   92.88    4.25
  -1  -8  10   40.53    2.89
  -1  -8   9   24.23    2.28
   1   8  -8   69.23    3.14
  -1  -8   8   67.47    3.04
   1   8  -7    8.33    1.76
  -1  -8   7   10.74    1.65
   1   8  -6   -0.65    1.40
  -1  -8   6   -0.64    2.15
   1   8  -5   10.53    2.32
  -1  -8   5    7.63    1.50
   1   8  -4  489.62   11.74
   1   8  -4  465.24    6.85
  -1  -8   4  483.49   11.34
  -1  -8   4  480.21    7.49
   1   8  -3    5.15    1.42
   1   8  -3    6.14    0.30
  -1  -8   3    7.11    1.24
  -1  -8   3    6.82    0.42
   1   8  -2  222.82    5.15
   1   8  -2  211.76    2.90
  -1  -8   2  217.48    4.91
  -1  -8   2  224.31    3.32
   1   8  -1   96.24    2.66
   1   8  -1   92.03    1.35
  -1  -8   1   97.62    2.60
  -1  -8   1   96.69    1.51
   1   8   0   50.24    2.45
   1   8   0   45.33    1.05
  -1  -8   0   45.76    1.66
  -1  -8   0   49.04    1.24
   1   8   1  242.29    3.67
  -1  -8  -1  255.42    4.03
   1   8   2   -0.12    1.37
   1   8   2    1.07    0.42
  -1  -8  -2    1.20    0.45
   1   8   3  276.68    5.45
   1   8   3  272.43    4.74
  -1  -8  -3  273.44    4.91
   1   8   4    2.27    0.82
   1   8   4    0.89    0.74
  -1  -8  -4    0.60    0.53
   1   8   5  117.25    2.54
   1   8   5  124.28    2.13
  -1  -8  -5  123.97    2.20
   1   8   6   71.11    1.76
   1   8   6   70.29    1.52
  -1  -8  -6   76.53    1.58
   1   8   7  251.55    4.39
  -1  -8  -7  253.00    4.51
   1   8   8   65.98    1.54
  -1  -8  -8   67.92    1.58
   1   8   9  108.70    2.26
  -1  -8  -9  107.82    2.21
   1   8  10    7.16    0.89
  -1  -8 -10    7.41    0.84
   1   8  11    0.37    0.78
  -1  -8 -11   -0.22    0.79
   1   8  12    2.02    0.97
  -1  -8 -12    3.98    0.92
   1   8  13  449.67    9.77
  -1  -8 -13  445.48    9.49
   1   8  14   23.82    1.48
  -1  -8 -14   25.61    1.40
   1   8  15    0.95    1.10
  -1  -8 -15    2.52    1.01
   1   8  16   33.29    1.70
   1   8  17    2.61    1.28
  -1  -8 -17    7.69    1.27
   1   8  18   39.13    2.06
  -1  -8 -18   38.33    1.92
   1   8  19    1.45    1.33
  -1  -8 -19    0.35    1.27
   1   8  20   27.86    1.99
  -1  -8 -20   20.94    1.83
   1   8  21    0.80    1.48
  -1  -8 -21    2.45    1.44
  -1  -9  12   21.78    4.22
  -1  -9  11   10.43    2.39
  -1  -9  10   14.85    2.31
  -1  -9   9   16.51    2.25
   1   9  -8    9.54    2.09
  -1  -9   8    9.14    1.96
   1   9  -7   25.80    2.28
  -1  -9   7   20.71    2.15
   1   9  -6    9.98    1.84
  -1  -9   6    8.76    1.74
   1   9  -5   63.29    2.84
  -1  -9   5   59.38    3.68
   1   9  -4    3.03    1.51
  -1  -9   4    1.20    1.38
  -1  -9   4    1.46    0.50
   1   9  -3  233.27    5.96
   1   9  -3  217.29    3.06
  -1  -9   3  226.02    5.61
  -1  -9   3  232.50    3.59
   1   9  -2  103.98    3.27
   1   9  -2  102.41    1.50
  -1  -9   2  106.45    3.09
  -1  -9   2  104.67    1.74
   1   9  -1   13.53    1.45
   1   9  -1   12.43    0.72
  -1  -9   1   12.72    1.37
  -1  -9   1   13.30    0.63
   1   9   0   95.26    2.74
   1   9   0   87.81    1.44
  -1  -9   0   95.34    1.67
   1   9   1   93.79    2.69
   1   9   1   89.53    1.52
  -1  -9  -1   95.48    2.06
   1   9   2   86.69    2.37
   1   9   2   74.67    1.39
  -1  -9  -2   82.59    1.95
   1   9   3   67.90    2.03
   1   9   3   67.36    1.33
  -1  -9  -3   73.45    1.52
   1   9   4   26.68    1.31
   1   9   4   23.19    0.83
  -1  -9  -4   26.12    0.94
   1   9   5    5.89    0.94
  -1  -9  -5    4.73    0.68
   1   9   6  157.94    3.43
   1   9   6  154.50    2.84
  -1  -9  -6  162.44    3.00
   1   9   7  170.63    3.22
  -1  -9  -7  174.12    3.95
   1   9   8  189.49    3.60
  -1  -9  -8  190.57    3.67
   1   9   9   91.45    2.08
  -1  -9  -9   91.50    2.11
   1   9  10   20.72    1.13
  -1  -9 -10   20.97    1.16
   1   9  11    6.77    0.99
  -1  -9 -11    5.45    0.95
   1   9  12    1.59    0.93
  -1  -9 -12    0.49    0.98
   1   9  13   -0.47    1.03
  -1  -9 -13    2.24    0.99
   1   9  14  328.29    7.41
  -1  -9 -14  333.39    7.43
   1   9  15  151.31    3.86
  -1  -9 -15  156.80    3.91
   1   9  16    4.17    1.26
  -1  -9 -16    2.59    1.25
   1   9  17   23.15    1.67
  -1  -9 -17   19.89    1.69
   1   9  18   16.63    1.71
  -1  -9 -18   17.46    1.62
   1   9  19   20.73    1.84
  -1  -9 -19   16.43    2.62
   1   9  20    1.43    1.46
  -1  -9 -20   -2.22    1.44
   1   9  21   22.94    3.15
  -1  -9 -21   22.33    2.01
  -1 -10  11    8.57    2.45
  -1 -10  10   25.80    2.88
  -1 -10   9   18.06    3.93
   1  10  -8   18.63    2.55
  -1 -10   8   18.23    2.37
   1  10  -7   17.38    3.76
  -1 -10   7   21.98    2.31
   1  10  -6    9.98    2.05
  -1 -10   6   11.85    1.95
   1  10  -5   26.05    2.33
  -1 -10   5   23.48    2.18
   1  10  -4   46.76    2.71
   1  10  -4   44.61    0.75
  -1 -10   4   47.10    2.49
  -1 -10   4   45.01    0.93
   1  10  -3   74.58    3.08
   1  10  -3   69.07    1.11
  -1 -10   3   75.27    2.86
  -1 -10   3   70.79    1.42
   1  10  -2   41.35    2.29
   1  10  -2   37.72    0.80
  -1 -10   2   40.16    2.12
  -1 -10   2   40.39    1.05
   1  10  -1  284.58    8.50
   1  10  -1  267.89    4.26
  -1 -10   1  270.79    4.85
   1  10   0   38.88    2.05
   1  10   0   36.34    1.16
  -1 -10   0   38.45    1.07
   1  10   1  134.60    3.67
   1  10   1  118.51    2.03
  -1 -10  -1  125.01    2.80
   1  10   2   49.67    2.06
   1  10   2   48.90    1.10
  -1 -10  -2   50.28    1.70
   1  10   3    2.91    1.15
   1  10   3    2.55    0.58
  -1 -10  -3    2.92    0.69
   1  10   4  213.28    3.78
  -1 -10  -4  223.92    4.17
   1  10   5  325.94    7.01
   1  10   5  306.35    5.61
  -1 -10  -5  318.67    6.05
   1  10   6  627.13   14.70
   1  10   6  621.89   13.77
  -1 -10  -6  637.55   13.61
   1  10   7  242.05    5.35
   1  10   7  238.27    4.58
  -1 -10  -7  247.70    5.53
   1  10   8  139.37    2.87
  -1 -10  -8  137.51    2.93
   1  10   9    0.58    0.79
  -1 -10  -9   -0.98    0.81
   1  10  10    9.85    1.00
  -1 -10 -10    7.76    1.05
   1  10  11   11.13    1.13
  -1 -10 -11   11.81    1.16
   1  10  12   19.95    1.36
  -1 -10 -12   19.83    1.97
   1  10  13   10.13    1.22
  -1 -10 -13   10.25    1.87
   1  10  14   22.34    1.57
  -1 -10 -14   20.26    2.27
   1  10  15    8.98    1.41
  -1 -10 -15    9.24    2.09
   1  10  16  175.96    4.67
  -1 -10 -16  172.95    5.84
   1  10  17   25.85    1.85
  -1 -10 -17   24.20    1.84
   1  10  18    6.44    1.55
  -1 -10 -18    8.56    1.57
   1  10  19   21.90    1.92
  -1 -10 -19   23.34    1.88
   1  10  20    0.66    1.60
  -1 -10 -20    1.90    1.51
   1  10  21   10.69    2.01
  -1 -10 -21   12.92    1.88
  -1 -11   9   22.70    2.80
   1  11  -8   37.81    3.24
  -1 -11   8   31.71    3.01
   1  11  -7   18.79    3.89
  -1 -11   7   13.33    3.59
   1  11  -6    3.84    2.10
  -1 -11   6    4.10    1.92
   1  11  -5    1.63    1.82
  -1 -11   5   -0.15    1.67
   1  11  -4    5.80    1.89
  -1 -11   4    5.58    1.81
   1  11  -3    5.54    1.80
   1  11  -3    4.00    0.43
  -1 -11   3    3.65    0.61
   1  11  -2   -1.27    1.63
   1  11  -2    0.92    0.43
  -1 -11   2    1.11    0.61
   1  11  -1   86.37    3.31
   1  11  -1   82.82    1.53
  -1 -11   1   85.12    1.85
   1  11   0  294.57    7.75
   1  11   0  278.22    5.25
  -1 -11   0  289.55    6.19
   1  11   1   71.52    2.81
   1  11   1   62.15    1.79
  -1 -11  -1   68.73    2.14
   1  11   2   64.49    3.60
   1  11   2   61.75    1.38
  -1 -11  -2   63.93    2.13
   1  11   3  222.06    5.56
   1  11   3  207.87    3.80
  -1 -11  -3  227.70    5.08
   1  11   4  180.08    4.74
   1  11   4  177.45    3.32
  -1 -11  -4  188.95    3.80
   1  11   5  152.36    4.08
   1  11   5  145.74    2.86
  -1 -11  -5  153.92    3.19
   1  11   6  123.27    4.37
   1  11   6  116.94    3.12
  -1 -11  -6  118.42    2.71
   1  11   7   12.45    1.41
   1  11   7   11.83    0.96
  -1 -11  -7   13.19    1.05
   1  11   8    2.25    1.16
   1  11   8    1.62    0.83
  -1 -11  -8    2.43    0.91
   1  11   9   27.59    1.32
  -1 -11  -9   25.64    1.36
   1  11  10    1.50    0.93
  -1 -11 -10    2.72    1.49
   1  11  11    3.58    1.60
  -1 -11 -11    2.72    1.05
   1  11  12    4.84    1.20
  -1 -11 -12    5.70    1.21
   1  11  13    8.70    1.25
  -1 -11 -13    8.00    1.32
   1  11  14    0.34    1.18
  -1 -11 -14    1.05    1.22
   1  11  15   14.90    1.62
  -1 -11 -15   15.03    1.63
   1  11  16   37.99    2.14
  -1 -11 -16   31.82    2.06
   1  11  17  158.51    4.60
  -1 -11 -17  155.34    4.64
   1  11  18   49.57    2.57
  -1 -11 -18   48.71    2.49
   1  11  19    8.75    1.79
  -1 -11 -19   10.74    1.80
   1  11  20   24.40    2.15
  -1 -11 -20   18.23    3.28
   1  12  -8    6.04    2.65
  -1 -12   8    8.65    2.59
   1  12  -7   52.38    5.65
  -1 -12   7   53.71    3.58
   1  12  -6    4.68    2.34
  -1 -12   6    3.85    2.16
   1  12  -5   11.82    2.44
   1  12  -4   22.62    2.61
   1  12  -3   25.98    2.55
  -1 -12   3   21.91    1.33
   1  12  -2   40.81    4.16
   1  12  -2   40.15    0.99
  -1 -12   2   41.21    1.74
   1  12  -1   30.82    2.43
   1  12  -1   25.76    0.86
  -1 -12   1   25.11    1.12
   1  12   0    0.95    1.62
   1  12   0   -0.53    0.56
  -1 -12   0    0.74    1.11
   1  12   1  141.78    6.17
   1  12   1  134.31    2.52
  -1 -12  -1  130.66    2.87
   1  12   2   39.06    2.38
   1  12   2   32.15    1.53
  -1 -12  -2   34.66    1.33
   1  12   3   56.97    2.62
   1  12   3   53.15    1.88
  -1 -12  -3   54.56    2.21
   1  12   4   17.27    1.79
   1  12   4   12.44    1.37
  -1 -12  -4   16.41    1.13
   1  12   5    8.79    1.54
   1  12   5    6.11    1.30
  -1 -12  -5    8.28    1.00
   1  12   6   15.37    1.72
   1  12   6   16.63    1.07
  -1 -12  -6   17.94    1.22
   1  12   7    8.80    1.52
   1  12   7    7.91    1.02
  -1 -12  -7   10.79    1.10
   1  12   8  201.47    5.34
   1  12   8  206.38    4.39
  -1 -12  -8  211.51    4.71
   1  12   9   26.72    1.87
   1  12   9   27.48    1.46
  -1 -12  -9   29.79    2.19
   1  12  10   41.17    1.69
  -1 -12 -10   40.16    1.79
   1  12  11    3.01    1.75
  -1 -12 -11    6.84    1.21
   1  12  12    1.22    1.08
  -1 -12 -12   -0.89    1.13
   1  12  13   27.68    1.72
  -1 -12 -13   26.29    1.76
   1  12  14   24.70    1.78
  -1 -12 -14   24.98    1.84
   1  12  15   33.38    3.03
  -1 -12 -15   30.22    2.12
   1  12  16   23.02    2.05
  -1 -12 -16   25.18    2.07
   1  12  17   22.83    2.03
  -1 -12 -17   20.45    2.05
   1  12  18   23.12    3.32
  -1 -12 -18   24.85    2.19
   1  12  19   25.27    2.36
  -1 -12 -19   25.90    2.27
   1  12  20    8.01    2.05
  -1 -12 -20   12.51    1.94
   1  13  -6   -0.07    2.36
   1  13  -5   11.26    3.92
   1  13  -4    6.64    2.42
   1  13  -3   26.64    2.86
   1  13  -2    1.97    2.27
   1  13  -2    5.44    0.60
  -1 -13   2    5.59    0.86
   1  13  -1    3.36    2.23
   1  13  -1    5.60    1.01
  -1 -13   1    5.83    0.93
   1  13   0   34.55    2.79
   1  13   0   30.80    1.06
  -1 -13   0   31.34    1.31
   1  13   1   24.71    2.51
   1  13   1   24.71    1.02
  -1 -13  -1   26.22    1.29
   1  13   2   14.38    2.15
   1  13   2   14.31    0.92
  -1 -13  -2   13.72    1.15
   1  13   3   12.69    2.89
  -1 -13  -3   10.99    1.09
   1  13   4    3.23    1.75
   1  13   4    3.21    0.85
  -1 -13  -4    6.45    1.01
   1  13   5   19.14    2.03
   1  13   5   18.76    1.10
  -1 -13  -5   19.19    1.36
   1  13   6   48.78    2.58
   1  13   6   46.73    1.61
  -1 -13  -6   50.53    1.82
   1  13   7   24.99    2.11
   1  13   7   27.24    1.34
  -1 -13  -7   25.74    1.58
   1  13   8   56.62    2.70
   1  13   8   58.23    1.92
  -1 -13  -8   56.59    3.04
   1  13   9  184.29    5.18
   1  13   9  173.77    4.15
  -1 -13  -9  177.42    4.49
   1  13  10   46.01    2.42
   1  13  10   42.65    1.89
  -1 -13 -10   44.11    2.03
   1  13  11   11.24    1.76
   1  13  11   11.81    1.38
  -1 -13 -11   10.21    1.49
   1  13  12   32.33    1.81
  -1 -13 -12   34.04    2.92
   1  13  13   12.00    1.58
  -1 -13 -13   14.23    1.64
   1  13  14   24.39    1.90
  -1 -13 -14   23.12    1.92
   1  13  15    8.45    1.58
  -1 -13 -15    8.19    1.58
   1  13  16    0.95    1.55
  -1 -13 -16    1.03    1.55
   1  13  17   16.14    2.03
  -1 -13 -17   16.11    2.10
   1  13  18   29.64    2.30
  -1 -13 -18   20.27    2.33
   1  13  19    7.33    1.95
  -1 -13 -19   10.48    2.03
   1  14  -4   69.36    4.47
   1  14  -3   19.28    4.52
   1  14  -2   75.35    4.30
   1  14  -1   17.28    2.77
   1  14  -1   16.42    0.89
  -1 -14   1   15.54    1.73
   1  14   0    5.48    2.26
   1  14   0    3.18    1.12
  -1 -14   0    4.29    1.03
   1  14   1   31.67    2.95
   1  14   1   29.64    1.16
  -1 -14  -1   28.06    1.51
   1  14   2  103.70    5.98
   1  14   2   94.44    2.23
  -1 -14  -2   91.45    2.71
   1  14   3    3.62    2.04
   1  14   3    3.24    0.84
  -1 -14  -3    4.69    1.11
   1  14   4   14.10    2.19
   1  14   4   13.33    1.02
  -1 -14  -4   10.27    1.91
   1  14   5    2.65    1.84
   1  14   5    2.70    0.88
  -1 -14  -5    1.47    1.12
   1  14   6   25.46    2.31
   1  14   6   22.64    1.32
  -1 -14  -6   23.06    1.59
   1  14   7   26.97    3.49
   1  14   7   22.58    1.40
  -1 -14  -7   28.96    1.69
   1  14   8    5.49    1.82
   1  14   8    6.07    1.10
  -1 -14  -8    3.56    1.34
   1  14   9   20.31    2.16
   1  14   9   21.84    1.52
  -1 -14  -9   20.88    1.69
   1  14  10    6.52    1.82
   1  14  10    7.52    1.29
  -1 -14 -10    5.98    1.47
   1  14  11  124.90    4.30
   1  14  11  114.32    4.45
  -1 -14 -11  115.17    3.56
   1  14  12    2.32    1.64
   1  14  12    0.68    1.32
  -1 -14 -12    0.71    1.44
   1  14  13   42.92    2.26
  -1 -14 -13   41.14    2.38
   1  14  14   12.47    1.67
  -1 -14 -14   11.98    1.79
   1  14  15   23.03    2.01
  -1 -14 -15   26.16    2.20
   1  14  16   21.85    2.19
  -1 -14 -16   22.62    2.31
   1  14  17    0.94    1.65
  -1 -14 -17    0.05    1.72
   1  14  18   13.34    2.12
  -1 -14 -18   14.75    2.28
   1  15  -1   17.08    4.67
   1  15   0   41.47    1.42
  -1 -15   0   38.03    1.87
   1  15   1    3.41    2.39
   1  15   1    3.26    0.90
  -1 -15  -1    4.20    1.21
   1  15   2    4.66    2.26
   1  15   2    2.06    1.30
  -1 -15  -2    1.51    1.16
   1  15   3   15.23    2.58
   1  15   3   14.58    1.14
  -1 -15  -3   13.91    1.47
   1  15   4    0.97    2.13
   1  15   4    2.48    0.95
  -1 -15  -4    3.70    1.21
   1  15   5    1.83    2.02
   1  15   5    2.57    0.97
  -1 -15  -5    0.29    1.87
   1  15   6   17.01    3.40
   1  15   6   12.73    1.20
  -1 -15  -6   10.91    1.53
   1  15   7   25.63    2.50
   1  15   7   21.72    1.46
  -1 -15  -7   22.66    2.57
   1  15   8    9.46    1.29
  -1 -15  -8    9.45    1.56
   1  15   9   15.80    2.36
   1  15   9   16.16    1.46
  -1 -15  -9   17.17    1.77
   1  15  10   13.10    3.29
   1  15  10   12.58    1.51
  -1 -15 -10   11.70    1.72
   1  15  11    9.01    2.02
   1  15  11    6.19    2.25
  -1 -15 -11    7.15    1.71
   1  15  12   67.59    4.78
   1  15  12   65.96    2.73
  -1 -15 -12   65.48    3.07
   1  15  13    6.20    2.16
   1  15  13    9.97    1.73
  -1 -15 -13    9.64    1.88
   1  15  14   24.64    2.51
   1  15  14   23.65    2.13
  -1 -15 -14   19.78    3.47
   1  15  15   26.37    2.22
  -1 -15 -15   28.12    2.42
   1  15  16   39.37    2.70
  -1 -15 -16   36.55    2.77
   1  16   2    4.34    2.66
   1  16   2    4.23    1.03
  -1 -16  -2    5.06    1.38
   1  16   3    3.00    2.49
   1  16   3    3.52    1.04
  -1 -16  -3    3.24    1.33
   1  16   4   39.72    3.44
   1  16   4   32.73    2.33
  -1 -16  -4   39.62    2.13
   1  16   5   79.71    4.29
   1  16   5   74.79    2.30
  -1 -16  -5   71.04    2.84
   1  16   6   13.00    2.56
   1  16   6   11.27    1.32
  -1 -16  -6   11.25    1.68
   1  16   7   16.62    3.86
   1  16   7   12.56    1.44
  -1 -16  -7   16.09    1.72
   1  16   8    1.99    2.14
   1  16   8    3.08    1.21
  -1 -16  -8    3.22    1.54
   1  16   9   -0.89    3.23
   1  16   9    2.87    1.92
  -1 -16  -9    3.13    1.52
   1  16  10    5.81    2.22
   1  16  10    6.49    2.19
  -1 -16 -10    3.89    1.67
   1  16  11   10.19    3.51
   1  16  11   10.72    1.64
  -1 -16 -11    8.95    1.92
   1  16  12   12.97    2.37
   1  16  12   11.98    1.76
  -1 -16 -12   14.79    3.00
   1  16  13    1.74    2.15
   1  16  13    6.94    1.65
  -1 -16 -13    1.69    1.90
   1  16  14   61.58    3.60
   1  16  14   53.20    2.98
  -1 -16 -14   58.25    3.26
   2 -15 -12   40.12    3.29
  -2  15  12   40.17    2.59
   2 -15 -11   43.55    4.95
  -2  15  11   34.90    2.59
   2 -15 -10   28.77    3.03
  -2  15  10   30.66    2.32
   2 -15  -9   19.04    2.71
  -2  15   9   19.19    2.09
   2 -15  -8    7.49    2.27
  -2  15   8    6.56    1.79
   2 -15  -7   27.34    2.84
  -2  15   7   28.77    2.78
  -2  15   7   30.56    2.22
   2 -15  -6   42.30    3.15
  -2  15   6   48.66    4.63
  -2  15   6   38.32    2.38
   2 -15  -5   13.07    2.34
  -2  15   5   12.14    2.29
  -2  15   5   11.13    1.76
   2 -15  -4   17.18    2.38
  -2  15   4   16.70    2.44
  -2  15   4   13.69    1.79
   2 -15  -3    2.80    2.08
  -2  15   3    2.79    2.03
  -2  15   3    4.56    1.52
   2 -15  -2   27.12    2.63
  -2  15   2   27.13    2.82
  -2  15   2   27.29    1.96
   2 -15  -1   22.39    2.56
  -2  15   1   22.28    2.73
  -2  15   1   25.07    1.84
   2 -14 -14   30.86    3.02
  -2  14  14   29.98    2.43
   2 -14 -13   30.14    2.95
  -2  14  13   29.64    2.31
   2 -14 -12   25.80    2.88
  -2  14  12   29.64    2.29
   2 -14 -11   14.98    2.48
  -2  14  11   20.69    1.99
   2 -14 -10   24.26    3.84
  -2  14  10   24.15    2.14
   2 -14  -9   -2.40    1.89
  -2  14   9   -0.29    1.51
   2 -14  -8   28.88    2.72
  -2  14   8   35.03    2.07
   2 -14  -7    7.56    3.23
  -2  14   7    8.72    1.63
   2 -14  -6    0.99    1.89
  -2  14   6    3.37    1.81
  -2  14   6    0.78    1.38
   2 -14  -5   -1.20    1.82
  -2  14   5    3.34    2.71
  -2  14   5    1.96    1.32
   2 -14  -4    2.25    1.88
  -2  14   4    0.29    1.77
  -2  14   4    3.84    1.39
   2 -14  -3   11.45    2.14
  -2  14   3   11.26    2.12
  -2  14   3   11.93    1.58
   2 -14  -2   59.21    3.18
  -2  14   2   60.29    4.52
  -2  14   2   57.66    2.48
   2 -14  -1   18.95    3.31
  -2  14   1   16.11    2.24
  -2  14   1   16.41    1.65
   2 -14   0   87.06    3.93
  -2  14   0   92.77    4.23
  -2  14   0   94.40    3.09
   2 -14   1    0.99    1.71
  -2  14  -1    0.04    1.86
  -2  14  -1    0.30    1.20
   2 -14   2    0.50    2.73
  -2  14  -2    3.38    1.99
  -2  14  -2    1.99    1.25
   2 -13 -16   42.00    3.40
  -2  13  16   50.03    2.66
   2 -13 -15   16.31    2.48
  -2  13  15   14.88    2.98
   2 -13 -14    3.20    2.13
  -2  13  14    1.96    1.60
   2 -13 -13    4.38    3.16
  -2  13  13    5.69    2.49
   2 -13 -12    8.96    2.21
  -2  13  12   10.55    1.73
   2 -13 -11   12.12    2.21
  -2  13  11   15.64    1.78
   2 -13 -10   53.84    3.14
  -2  13  10   58.45    2.69
   2 -13  -9   66.67    4.54
  -2  13   9   66.71    2.80
   2 -13  -8    3.72    1.79
  -2  13   8   -1.06    1.33
   2 -13  -7    3.61    1.73
  -2  13   7    1.82    1.40
   2 -13  -6    9.39    3.01
  -2  13   6    9.81    1.47
   2 -13  -5    0.37    1.76
  -2  13   5    3.90    1.64
  -2  13   5    3.78    1.32
   2 -13  -4    4.80    2.83
  -2  13   4    9.88    2.59
  -2  13   4    4.98    1.40
   2 -13  -3   11.97    1.99
  -2  13   3   10.69    1.86
  -2  13   3   13.43    1.50
   2 -13  -2   26.95    2.24
  -2  13   2   19.99    2.18
  -2  13   2   22.53    1.65
   2 -13  -1   51.25    2.73
  -2  13   1   51.75    2.80
  -2  13   1   46.99    2.09
   2 -13   0   29.41    2.39
  -2  13   0   30.15    2.36
  -2  13   0   28.49    1.76
   2 -13   1   39.76    3.76
  -2  13  -1   37.29    2.60
  -2  13  -1   38.73    1.97
   2 -13   2    7.18    1.77
  -2  13  -2    7.98    1.99
  -2  13  -2    6.32    1.31
   2 -13   3    3.20    1.60
  -2  13  -3    2.23    1.79
  -2  13  -3   -0.10    1.18
  -2  13  -4    0.73    2.90
  -2  13  -4    3.45    1.21
  -2  13  -5   23.92    2.48
  -2  13  -5   21.52    1.61
   2 -12 -17   17.10    2.45
  -2  12  17   16.16    1.93
   2 -12 -16    9.81    2.21
  -2  12  16    8.88    1.71
   2 -12 -15   44.11    3.01
  -2  12  15   43.52    2.48
   2 -12 -14   33.61    2.70
  -2  12  14   33.39    2.18
   2 -12 -13   29.06    2.47
  -2  12  13   27.56    2.07
   2 -12 -12   13.92    3.12
  -2  12  12   13.09    1.69
   2 -12 -11   25.99    2.27
   2 -12 -10   13.42    2.01
  -2  12  10   11.90    1.67
   2 -12  -9   40.92    2.56
  -2  12   9   42.89    2.10
   2 -12  -8  144.51    6.10
  -2  12   8  140.93    3.98
   2 -12  -7   -0.65    1.55
  -2  12   7   -0.54    1.22
   2 -12  -6   29.11    2.10
  -2  12   6   26.21    2.51
   2 -12  -5   -0.31    1.57
  -2  12   5    0.87    1.21
   2 -12  -4   23.32    2.05
  -2  12   4   27.78    1.92
  -2  12   4   23.95    1.62
   2 -12  -3    2.17    1.51
  -2  12   3    2.97    2.16
  -2  12   3    2.23    1.83
   2 -12  -2   25.63    2.07
  -2  12   2   27.37    1.99
  -2  12   2   29.23    1.67
   2 -12  -1   25.53    2.09
  -2  12   1   24.54    2.03
  -2  12   1   27.03    1.65
   2 -12   0   56.12    2.64
  -2  12   0   52.88    2.58
  -2  12   0   51.71    2.09
   2 -12   1   57.09    2.76
  -2  12  -1   61.00    2.70
  -2  12  -1   57.85    3.05
   2 -12   2   31.61    2.19
  -2  12  -2   32.85    3.39
  -2  12  -2   31.57    1.72
   2 -12   3   59.01    2.79
  -2  12  -3   60.59    2.93
  -2  12  -3   57.15    2.21
  -2  12  -4   12.03    2.00
  -2  12  -4   11.58    1.37
  -2  12  -5   27.34    2.30
  -2  12  -5   23.18    1.61
  -2  12  -6   21.56    2.33
  -2  12  -6   20.93    1.54
  -2  12  -7    0.86    2.02
  -2  12  -7    6.29    1.22
   2 -11 -18    6.87    2.05
  -2  11  18    6.79    1.63
   2 -11 -17   16.43    2.32
  -2  11  17   18.24    1.80
   2 -11 -16   36.17    2.71
  -2  11  16   36.91    2.16
   2 -11 -15   32.57    2.61
  -2  11  15   34.24    2.03
   2 -11 -14   18.63    2.19
  -2  11  14   19.58    1.71
   2 -11 -13   15.36    1.94
  -2  11  13   15.85    1.57
   2 -11 -12    2.29    1.66
  -2  11  12    3.69    1.31
   2 -11 -11   11.02    1.80
  -2  11  11    9.62    1.52
   2 -11 -10   21.43    2.02
  -2  11  10   20.03    1.68
   2 -11  -9   29.92    2.16
  -2  11   9   32.93    1.75
   2 -11  -8   24.00    2.02
  -2  11   8   26.61    1.71
   2 -11  -7  157.54    4.66
  -2  11   7  159.13    5.09
   2 -11  -6   27.48    2.07
  -2  11   6   26.27    1.69
   2 -11  -5   70.09    3.79
  -2  11   5   69.54    2.34
   2 -11  -4   20.40    1.85
  -2  11   4   20.45    1.51
   2 -11  -3   25.60    2.83
  -2  11   3   23.53    1.69
  -2  11   3   21.58    1.48
   2 -11  -2   11.15    1.61
  -2  11   2    8.78    2.16
  -2  11   2    7.74    1.25
   2 -11  -1   32.74    2.12
  -2  11   1   34.21    1.90
  -2  11   1   36.72    1.74
   2 -11   0   71.66    2.77
  -2  11   0   70.38    2.60
  -2  11   0   71.63    2.36
   2 -11   1   32.90    2.12
  -2  11  -1   39.04    2.04
  -2  11  -1   33.31    1.67
   2 -11   2   39.93    2.23
  -2  11  -2   37.89    2.09
  -2  11  -2   36.30    2.47
   2 -11   3   50.26    2.41
  -2  11  -3   51.03    2.48
  -2  11  -3   49.50    2.02
  -2  11  -4   53.95    2.62
  -2  11  -4   53.20    2.02
  -2  11  -5   37.61    2.30
  -2  11  -5   34.87    1.75
  -2  11  -6   42.19    2.49
  -2  11  -6   38.85    1.83
  -2  11  -7   12.48    2.93
  -2  11  -7   12.31    1.37
  -2  11  -8   20.53    2.16
  -2  11  -8   19.43    1.49
  -2  11  -9   19.47    2.22
  -2  11  -9   16.51    1.48
  -2  11  -9   16.88    1.43
   2 -10 -18    9.63    2.02
  -2  10  18    9.89    1.60
   2 -10 -17   12.59    2.07
  -2  10  17   15.74    2.49
   2 -10 -16   28.31    2.24
  -2  10  16   24.75    1.80
   2 -10 -15    1.81    1.57
  -2  10  15    1.60    1.25
   2 -10 -14    1.69    1.48
  -2  10  14    1.44    1.19
   2 -10 -13   -1.07    1.52
  -2  10  13    2.34    1.16
   2 -10 -12   26.94    2.07
  -2  10  12   32.04    1.72
   2 -10 -11   10.29    1.62
  -2  10  11   10.69    1.38
   2 -10 -10   64.80    3.72
  -2  10  10   68.03    2.35
   2 -10  -9   17.82    1.72
  -2  10   9   16.34    1.38
   2 -10  -8   33.67    1.97
  -2  10   8   34.53    1.70
   2 -10  -7   28.87    1.81
  -2  10   7   31.54    1.62
   2 -10  -6    1.63    1.41
  -2  10   6    3.18    1.07
   2 -10  -5  168.36    4.54
  -2  10   5  176.57    4.10
   2 -10  -4  162.37    4.37
  -2  10   4  158.79    3.82
   2 -10  -3    3.68    1.42
  -2  10   3    5.50    1.11
   2 -10  -2   21.05    1.71
  -2  10   2   21.25    1.50
  -2  10   2   19.58    1.39
   2 -10  -1  134.78    3.82
  -2  10   1  138.69    3.54
  -2  10   1  138.43    3.29
   2 -10   0   49.37    2.18
  -2  10   0   48.87    1.98
  -2  10   0   47.49    1.82
   2 -10   1  136.20    3.82
  -2  10  -1  129.38    3.52
  -2  10  -1  137.48    3.38
   2 -10   2  113.54    3.50
  -2  10  -2  119.76    3.29
  -2  10  -2  114.82    2.95
   2 -10   3   67.04    3.65
  -2  10  -3   74.86    2.64
  -2  10  -3   75.25    3.07
   2 -10   4  149.89    4.22
  -2  10  -4  170.98    5.57
  -2  10  -4  147.74    3.68
  -2  10  -5   70.62    3.71
  -2  10  -5   64.54    2.18
  -2  10  -6   30.43    1.98
  -2  10  -6   27.38    1.53
  -2  10  -7   10.72    1.70
  -2  10  -7    9.45    1.22
  -2  10  -8   25.66    2.08
  -2  10  -8   23.23    1.55
  -2  10  -9    5.28    1.71
  -2  10  -9    5.37    1.19
  -2  10  -9    4.81    1.18
  -2  10 -10   10.93    1.97
  -2  10 -10   11.37    1.33
  -2  10 -10   10.99    1.27
   2  -9 -19    0.03    1.61
  -2   9  19   -0.26    1.23
   2  -9 -18    7.23    1.80
  -2   9  18   10.18    1.42
   2  -9 -17    4.34    1.59
  -2   9  17    2.19    1.26
   2  -9 -16    4.43    2.48
  -2   9  16    5.07    1.27
   2  -9 -15   27.61    2.14
  -2   9  15   29.38    2.47
   2  -9 -14   19.10    1.89
  -2   9  14   21.85    1.52
   2  -9 -13    5.32    1.51
  -2   9  13    7.11    1.20
   2  -9 -12    7.17    1.37
  -2   9  12    5.32    1.16
   2  -9 -11   15.61    1.64
  -2   9  11   21.16    1.42
   2  -9 -10    9.38    1.49
  -2   9  10   15.57    1.89
   2  -9  -9   33.86    1.90
  -2   9   9   35.60    1.62
   2  -9  -8   24.16    1.67
  -2   9   8   29.53    1.49
   2  -9  -7   22.26    1.56
  -2   9   7   19.58    1.33
   2  -9  -6   56.07    2.26
  -2   9   6   55.15    1.95
   2  -9  -5   42.14    2.01
  -2   9   5   40.65    1.67
   2  -9  -4  355.99    8.26
  -2   9   4  352.50    7.56
   2  -9  -3   98.19    2.97
  -2   9   3  102.67    2.63
   2  -9  -2   29.31    1.75
  -2   9   2   29.67    1.47
   2  -9  -1   40.67    2.77
  -2   9   1   39.83    1.64
  -2   9   1   43.42    1.65
   2  -9   0  129.45    3.44
  -2   9   0  125.68    3.13
  -2   9   0  127.71    3.79
   2  -9   1  108.80    3.14
  -2   9  -1  101.72    2.81
  -2   9  -1  109.02    2.75
   2  -9   2  196.28    4.89
  -2   9  -2  191.17    4.48
  -2   9  -2  196.02    4.32
   2  -9   3  136.39    4.70
  -2   9  -3  134.45    3.43
  -2   9  -3  128.78    3.08
   2  -9   4   25.79    1.73
  -2   9  -4   28.89    1.65
  -2   9  -4   27.05    1.44
  -2   9  -5   13.99    1.41
  -2   9  -5   13.25    1.18
  -2   9  -6    0.02    1.20
  -2   9  -6   -0.96    0.98
  -2   9  -7   10.17    1.47
  -2   9  -7    8.13    1.17
  -2   9  -8   27.93    1.87
  -2   9  -8   23.97    1.48
  -2   9  -9   22.76    1.91
  -2   9  -9   24.55    1.46
  -2   9  -9   22.20    1.44
  -2   9 -10    0.74    1.42
  -2   9 -10   -1.13    1.04
  -2   9 -10   -1.04    1.03
  -2   9 -11    6.48    1.19
  -2   9 -11    7.42    1.19
  -2   9 -12    1.35    1.00
  -2   9 -12    1.03    1.06
   2  -8 -19   15.80    1.95
  -2   8  19   14.23    1.51
   2  -8 -18    1.13    1.43
  -2   8  18    0.02    1.14
   2  -8 -17   24.47    2.93
  -2   8  17   25.54    1.63
   2  -8 -16   13.69    2.64
  -2   8  16   17.45    1.38
   2  -8 -15   20.79    2.67
  -2   8  15   19.57    1.42
   2  -8 -14   52.13    2.32
  -2   8  14   55.07    1.94
   2  -8 -13   39.20    2.05
  -2   8  13   43.98    1.71
   2  -8 -12    0.71    1.14
  -2   8  12    0.54    0.95
   2  -8 -11    2.16    1.15
  -2   8  11    0.90    0.90
   2  -8 -10    9.94    1.31
  -2   8  10    8.49    1.07
   2  -8  -9   25.19    2.34
  -2   8   9   25.69    1.33
   2  -8  -8   34.58    1.73
  -2   8   8   35.28    1.45
   2  -8  -7  129.37    3.32
  -2   8   7  140.89    3.86
   2  -8  -6  123.41    3.24
  -2   8   6  127.03    2.91
   2  -8  -5  288.62    6.42
  -2   8   5  293.78    6.08
   2  -8  -4  246.37    5.59
  -2   8   4  251.38    5.12
   2  -8  -3    1.38    1.08
  -2   8   3    2.53    0.97
   2  -8  -2  297.75    6.60
  -2   8   2  303.11    6.07
   2  -8  -1   20.87    2.20
  -2   8   1   22.86    1.27
   2  -8   0  253.26    5.73
  -2   8   0  258.45    5.21
  -2   8   0  258.37    5.32
   2  -8   1   14.75    1.32
  -2   8  -1   12.95    1.61
  -2   8  -1   11.75    1.12
   2  -8   2    0.75    1.11
  -2   8  -2    2.69    0.93
  -2   8  -2    4.11    0.95
   2  -8   3    5.87    1.18
  -2   8  -3    4.45    0.99
  -2   8  -3    2.87    0.96
  -2   8  -4    6.29    1.07
  -2   8  -4    7.51    1.07
  -2   8  -5    7.04    1.10
  -2   8  -5    4.37    1.05
  -2   8  -6    1.62    1.09
  -2   8  -6    3.29    1.00
  -2   8  -7  183.36    4.48
  -2   8  -7  174.50    4.09
  -2   8  -8   62.13    2.28
  -2   8  -8   59.11    2.05
  -2   8  -9   27.47    1.76
  -2   8  -9   25.79    1.47
  -2   8  -9   26.12    2.12
  -2   8 -10   29.02    1.89
  -2   8 -10   26.64    1.45
  -2   8 -10   23.99    2.20
  -2   8 -11   38.25    1.62
  -2   8 -11   31.97    2.46
  -2   8 -12   37.28    1.64
  -2   8 -12   41.84    1.90
  -2   8 -13   67.79    2.09
  -2   8 -13   61.08    2.32
   2  -7 -19    6.81    1.60
  -2   7  19    6.19    1.24
   2  -7 -18   24.84    1.95
  -2   7  18   30.97    1.61
   2  -7 -17   15.65    1.63
  -2   7  17   12.76    1.28
   2  -7 -16   42.65    3.13
  -2   7  16   47.28    1.82
   2  -7 -15   16.62    2.36
  -2   7  15   18.11    1.25
   2  -7 -14   12.04    2.20
  -2   7  14   12.93    1.14
   2  -7 -13   10.41    1.29
  -2   7  13   11.32    1.11
   2  -7 -12   56.60    2.12
  -2   7  12   56.33    1.80
   2  -7 -11    2.63    1.04
  -2   7  11    0.23    0.86
   2  -7 -10    9.26    1.17
  -2   7  10    9.53    0.97
   2  -7  -9   15.79    1.28
  -2   7   9   15.04    1.06
   2  -7  -8   46.57    1.73
  -2   7   8   48.66    1.52
   2  -7  -7   56.43    1.93
  -2   7   7   62.72    1.76
   2  -7  -6   94.43    3.37
  -2   7   6   94.26    2.87
   2  -7  -5   24.00    1.40
  -2   7   5   24.79    1.22
   2  -7  -4   75.05    2.28
  -2   7   4   78.32    1.96
   2  -7  -3  179.23    3.96
  -2   7   3  168.99    3.49
   2  -7  -2   30.89    1.48
  -2   7   2   33.70    1.36
   2  -7  -1  185.66    5.01
  -2   7   1  187.26    4.50
   2  -7   0  136.14    3.21
  -2   7   0  139.37    2.95
   2  -7   1   70.76    2.18
  -2   7  -1   70.61    1.76
  -2   7  -1   80.52    2.69
   2  -7   2    1.67    0.98
  -2   7  -2    1.02    0.73
  -2   7  -2    0.40    0.87
   2  -7   3   17.68    1.36
  -2   7  -3   21.87    1.57
  -2   7  -3   20.40    1.19
  -2   7  -4   39.69    1.45
  -2   7  -4   37.63    1.49
  -2   7  -5  125.36    2.89
  -2   7  -5  121.41    2.96
  -2   7  -6  153.39    3.45
  -2   7  -6  157.35    3.54
  -2   7  -7    8.99    1.15
  -2   7  -7    8.94    1.06
  -2   7  -8   27.96    1.55
  -2   7  -8   31.09    2.17
  -2   7  -9   42.58    1.85
  -2   7  -9   42.90    1.59
  -2   7  -9   39.19    1.75
  -2   7 -10   45.96    2.00
  -2   7 -10   45.76    1.67
  -2   7 -10   42.97    1.85
  -2   7 -11   44.59    1.63
  -2   7 -11   43.79    1.87
  -2   7 -12   21.82    1.32
  -2   7 -12   20.00    1.54
  -2   7 -13   12.70    1.17
  -2   7 -13   12.18    2.07
   2  -7  14   44.63    2.33
  -2   7 -14   46.60    1.72
  -2   7 -14   40.15    1.87
   2  -6 -19   23.74    1.90
  -2   6  19   25.07    1.51
   2  -6 -18   10.12    1.46
  -2   6  18   10.18    1.19
   2  -6 -17   17.40    1.66
  -2   6  17   20.42    1.28
   2  -6 -16   12.68    1.49
  -2   6  16   17.19    1.19
   2  -6 -15   44.29    1.96
  -2   6  15   48.34    1.65
   2  -6 -14    5.83    1.16
  -2   6  14    4.29    1.41
   2  -6 -13   23.38    1.46
  -2   6  13   23.07    1.20
   2  -6 -12    1.20    0.99
  -2   6  12   -1.67    0.76
   2  -6 -11   59.74    1.98
  -2   6  11   60.94    1.73
   2  -6 -10   26.77    1.41
  -2   6  10   29.17    1.20
   2  -6  -9    2.12    1.43
  -2   6   9    2.31    1.17
   2  -6  -8   15.39    1.13
  -2   6   8   15.70    0.96
   2  -6  -7   70.38    1.95
  -2   6   7   74.10    1.80
   2  -6  -6   88.89    2.26
  -2   6   6   91.54    2.12
   2  -6  -5   77.11    2.06
  -2   6   5   80.50    2.48
   2  -6  -4   72.51    2.07
  -2   6   4   72.51    1.75
   2  -6  -3  111.37    2.68
  -2   6   3  118.18    2.48
   2  -6  -2  643.78   14.07
  -2   6   2  646.16   13.43
   2  -6  -1  246.32    5.04
  -2   6   1  244.32    4.62
   2  -6   0   14.60    1.14
  -2   6   0   14.01    1.05
   2  -6   1  356.81    7.35
  -2   6  -1  354.54    6.43
   2  -6   2   95.79    2.40
  -2   6  -2   87.88    1.89
  -2   6  -2   90.96    2.13
   2  -6   3  110.13    2.67
  -2   6  -3  107.72    2.15
  -2   6  -3  108.39    2.46
  -2   6  -4   11.26    0.86
  -2   6  -4   11.46    1.04
  -2   6  -5    4.83    0.83
  -2   6  -5    5.93    0.98
  -2   6  -6    2.26    0.80
  -2   6  -6    2.72    0.92
  -2   6  -7    3.17    1.33
  -2   6  -7    3.85    0.99
  -2   6  -8   20.61    1.20
  -2   6  -8   19.67    1.14
  -2   6  -8   19.99    1.33
  -2   6  -9   -0.10    0.91
  -2   6  -9    0.38    0.83
  -2   6  -9    1.37    0.98
  -2   6 -10  104.84    3.27
  -2   6 -10  106.81    2.92
   2  -6  11   23.94    1.38
  -2   6 -11   21.66    1.87
  -2   6 -11   22.61    1.53
   2  -6  12   12.83    1.34
  -2   6 -12   13.59    1.16
  -2   6 -12   15.03    1.40
   2  -6  13   27.84    1.67
  -2   6 -13   25.15    1.32
  -2   6 -13   23.55    1.66
   2  -6  14   30.59    1.85
  -2   6 -14   32.18    1.44
  -2   6 -14   27.75    1.81
   2  -6  15   76.92    3.94
  -2   6 -15   74.79    2.21
  -2   6 -15   70.42    3.67
   2  -5 -19    1.99    1.24
  -2   5  19    2.40    1.01
   2  -5 -18   37.59    1.93
  -2   5  18   38.41    1.57
   2  -5 -17   12.21    1.37
  -2   5  17   11.59    1.58
   2  -5 -16    2.20    1.09
  -2   5  16    2.09    0.82
   2  -5 -15   26.48    1.51
  -2   5  15   29.73    1.23
   2  -5 -14   25.11    1.41
  -2   5  14   23.82    1.14
   2  -5 -13   62.50    2.00
  -2   5  13   64.88    1.72
   2  -5 -12   31.36    1.44
  -2   5  12   31.95    1.23
   2  -5 -11   44.71    1.67
  -2   5  11   48.83    1.40
   2  -5 -10    6.20    0.97
  -2   5  10    8.67    0.80
   2  -5  -9   94.15    2.90
  -2   5   9  102.41    2.58
   2  -5  -8   69.24    1.83
  -2   5   8   69.17    1.61
   2  -5  -7   63.85    1.76
  -2   5   7   69.36    1.60
   2  -5  -6   76.76    1.93
  -2   5   6   77.47    1.76
   2  -5  -5    0.21    0.78
  -2   5   5    0.39    0.67
   2  -5  -4    7.55    0.90
  -2   5   4    7.35    0.81
   2  -5  -3   -1.19    1.20
  -2   5   3   -0.21    0.71
   2  -5  -2   46.05    1.48
  -2   5   2   46.58    1.35
   2  -5  -1  603.33   12.67
  -2   5   1  621.93   12.55
   2  -5   0  508.42   10.45
  -2   5   0  512.85   10.11
   2  -5   1   23.66    1.72
  -2   5  -1   20.12    1.07
   2  -5   2   33.96    1.35
  -2   5  -2   34.29    0.92
  -2   5  -2   34.76    1.32
   2  -5   3  225.93    4.61
  -2   5  -3  229.61    3.88
  -2   5  -3  233.57    5.19
  -2   5  -4   36.39    1.37
  -2   5  -4   33.40    1.36
  -2   5  -5   20.43    0.86
  -2   5  -5   20.29    1.17
  -2   5  -6   67.42    1.57
  -2   5  -6   66.67    1.93
  -2   5  -7    1.43    0.70
  -2   5  -7    0.65    0.91
  -2   5  -8   33.18    1.21
  -2   5  -8   28.86    1.21
  -2   5  -8   29.65    1.45
   2  -5   9  107.19    2.37
  -2   5  -9  111.41    2.49
  -2   5  -9  105.50    2.44
  -2   5  -9  102.25    2.73
   2  -5  10    8.13    0.94
  -2   5 -10    9.23    0.98
  -2   5 -10   11.03    1.18
   2  -5  11   50.89    2.26
  -2   5 -11   49.01    1.57
  -2   5 -11   48.40    1.88
   2  -5  12   26.39    1.39
  -2   5 -12   26.43    1.27
  -2   5 -12   25.03    1.57
   2  -5  13   22.25    1.44
  -2   5 -13   25.34    1.84
  -2   5 -13   22.29    1.58
   2  -5  14   34.68    1.81
  -2   5 -14   37.78    1.51
  -2   5 -14   35.69    1.90
   2  -5  15   33.81    1.85
  -2   5 -15   34.51    1.47
  -2   5 -15   28.70    1.85
   2  -5  16   48.97    2.34
  -2   5 -16   51.21    1.83
  -2   5 -16   47.63    2.27
   2  -4 -19    3.36    1.14
  -2   4  19    4.40    0.93
   2  -4 -18    1.19    1.56
  -2   4  18    0.58    0.84
   2  -4 -17   32.69    1.65
  -2   4  17   35.25    1.37
   2  -4 -16   49.52    1.92
  -2   4  16   57.06    1.60
   2  -4 -15   11.24    1.09
  -2   4  15    8.77    0.88
   2  -4 -14   66.27    2.06
  -2   4  14   76.80    2.31
   2  -4 -13    0.24    0.80
  -2   4  13    0.65    0.99
   2  -4 -12   22.13    1.17
  -2   4  12   23.04    1.38
   2  -4 -11   19.15    1.11
  -2   4  11   20.67    0.90
   2  -4 -10  225.14    5.26
  -2   4  10  227.56    4.09
   2  -4  -9   12.06    0.92
  -2   4   9   11.02    0.76
   2  -4  -8   23.37    1.10
  -2   4   8   26.75    0.92
   2  -4  -7   10.19    1.29
  -2   4   7    7.94    0.71
   2  -4  -6  144.85    2.87
  -2   4   6  141.21    2.56
   2  -4  -5   12.14    1.41
  -2   4   5   13.32    0.80
   2  -4  -4    1.25    0.74
  -2   4   4    0.51    0.64
   2  -4  -3  308.44    5.79
  -2   4   3  305.91    5.42
   2  -4  -2  144.11    3.62
  -2   4   2  147.97    2.75
   2  -4  -1  129.26    2.69
  -2   4   1  137.07    2.62
   2  -4   0  277.03    5.27
  -2   4   0  279.17    5.14
   2  -4   1 1084.50   25.07
  -2   4  -1  975.09   22.43
   2  -4   2  215.80    4.19
  -2   4  -2  217.35    3.32
  -2   4  -2  224.54    4.26
  -2   4  -3  318.18    5.42
  -2   4  -3  316.18    6.03
  -2   4  -4   59.89    1.47
  -2   4  -4   53.67    1.60
  -2   4  -5   73.24    1.73
  -2   4  -5   73.46    2.56
  -2   4  -6   12.73    0.68
  -2   4  -6   10.32    1.03
  -2   4  -7  199.62    3.94
  -2   4  -7  196.97    4.16
   2  -4   8   99.12    1.92
  -2   4  -8  103.45    2.06
  -2   4  -8   99.49    2.85
  -2   4  -8  100.58    2.49
   2  -4   9    0.43    0.97
  -2   4  -9    0.29    0.75
  -2   4  -9    1.11    1.45
   2  -4  10   80.72    1.84
  -2   4 -10   83.41    2.05
  -2   4 -10   82.10    2.39
   2  -4  11   17.86    1.05
  -2   4 -11   19.34    1.11
  -2   4 -11   21.47    1.40
   2  -4  12   25.39    1.24
  -2   4 -12   24.23    1.21
  -2   4 -12   24.44    1.55
   2  -4  13    7.30    1.06
  -2   4 -13    6.86    0.97
  -2   4 -13    7.93    1.30
   2  -4  14   13.04    1.25
  -2   4 -14   13.74    1.08
  -2   4 -14   15.32    2.19
   2  -4  15    4.40    1.21
  -2   4 -15    4.28    1.43
  -2   4 -15    3.32    1.33
   2  -4  16   18.31    1.62
  -2   4 -16   19.85    1.26
  -2   4 -16   19.79    1.70
   2  -4  17   29.33    1.90
  -2   4 -17   25.00    1.43
  -2   4 -17   26.13    1.90
   2  -3 -18    4.57    0.97
  -2   3  18    1.96    0.82
   2  -3 -17    0.78    0.90
  -2   3  17    1.15    0.71
   2  -3 -16    9.79    1.05
  -2   3  16   10.62    0.85
   2  -3 -15   30.00    1.94
  -2   3  15   33.56    1.10
   2  -3 -14    1.59    1.18
  -2   3  14    0.08    0.59
   2  -3 -13    4.20    1.30
  -2   3  13    7.24    0.65
   2  -3 -12    0.09    1.04
  -2   3  12   -0.13    0.53
   2  -3 -11    0.02    0.69
  -2   3  11    0.76    0.53
   2  -3 -10   12.24    0.85
  -2   3  10   13.11    0.72
   2  -3  -9  244.01    4.64
  -2   3   9  258.54    4.45
   2  -3  -8  184.07    4.11
  -2   3   8  180.36    3.07
   2  -3  -7    1.79    0.65
  -2   3   7    0.56    0.55
   2  -3  -6  308.41    6.32
  -2   3   6  318.82    6.03
   2  -3  -5  870.03   19.19
  -2   3   5  881.81   18.61
   2  -3  -4  895.44   19.65
  -2   3   4  916.18   19.47
   2  -3  -3  271.19    4.95
  -2   3   3  293.88    5.06
   2  -3  -2   20.54    1.03
  -2   3   2   24.51    0.96
   2  -3  -1    3.77    0.79
  -2   3   1    3.17    0.73
   2  -3   0  170.05    3.27
  -2   3   0  174.50    3.21
   2  -3   1  428.67    8.22
  -2   3  -1  442.09    9.07
  -2   3  -2  533.16   10.49
  -2   3  -3   59.80    0.94
  -2   3  -3   61.35    1.60
  -2   3  -4   11.52    0.47
  -2   3  -4    9.97    0.95
  -2   3  -5   53.69    0.96
  -2   3  -5   53.87    1.54
  -2   3  -6   83.30    1.40
  -2   3  -6   81.19    2.09
  -2   3  -7   -0.04    0.45
  -2   3  -7    0.43    0.67
  -2   3  -7    0.59    1.25
   2  -3   8  372.02    6.69
  -2   3  -8  370.91    7.15
  -2   3  -8  364.05    7.84
   2  -3   9  351.67    6.17
  -2   3  -9  353.82    6.93
  -2   3  -9  363.54    7.83
   2  -3  10    3.15    0.66
  -2   3 -10    2.55    0.80
  -2   3 -10    3.09    1.03
   2  -3  11   13.67    0.87
  -2   3 -11   14.59    1.47
  -2   3 -11   14.01    1.30
   2  -3  12   16.51    1.04
  -2   3 -12   18.52    1.07
  -2   3 -12   17.33    1.43
   2  -3  13   15.11    1.08
  -2   3 -13   14.44    1.09
  -2   3 -13   14.64    1.40
   2  -3  14    3.49    0.98
  -2   3 -14    2.75    0.92
  -2   3 -14    4.47    1.22
   2  -3  15    9.04    1.23
  -2   3 -15   12.46    1.08
  -2   3 -15   10.05    1.48
   2  -3  16    9.00    1.31
  -2   3 -16   11.68    1.70
  -2   3 -16   13.09    2.32
   2  -3  17   24.47    1.69
  -2   3 -17   26.46    1.36
  -2   3 -17   21.82    1.81
   2  -3  18   20.98    1.83
  -2   3 -18   25.87    1.41
  -2   3 -18   21.72    1.93
  -2   2  19    1.88    2.38
  -2   2  18    0.15    2.11
   2  -2 -17    1.43    0.80
  -2   2  17    0.92    0.63
   2  -2 -16    1.09    1.15
  -2   2  16    1.52    0.62
   2  -2 -15   -0.89    0.70
  -2   2  15   -0.34    0.87
   2  -2 -14   12.26    0.88
  -2   2  14   12.69    0.68
   2  -2 -13   28.57    1.09
  -2   2  13   32.50    0.90
   2  -2 -12    5.43    0.71
  -2   2  12    5.35    0.54
   2  -2 -11   88.52    1.89
  -2   2  11   94.93    1.68
   2  -2 -10    1.20    0.95
  -2   2  10    1.07    0.68
   2  -2  -9   47.32    1.25
  -2   2   9   49.21    1.08
   2  -2  -8  361.09    6.79
  -2   2   8  382.10    6.48
   2  -2  -7 2317.17   71.72
  -2   2   7 2240.26   66.85
   2  -2  -6  420.17    7.81
  -2   2   6  429.90    7.46
   2  -2  -5  116.91    2.15
  -2   2   5  114.41    2.01
   2  -2  -4  235.89    4.12
  -2   2   4  247.61    4.01
   2  -2  -3  186.30    3.33
  -2   2   3  190.92    3.16
   2  -2  -2   37.74    1.15
  -2   2   2   39.69    1.09
   2  -2  -1   64.01    1.52
  -2   2   1   66.09    1.50
   2  -2   0  152.27    2.81
  -2   2   0  152.37    2.77
  -2   2  -1   -0.19    0.70
  -2   2  -2    3.22    1.17
  -2   2  -3    0.03    0.22
  -2   2  -3    0.63    0.71
  -2   2  -4  108.18    1.50
  -2   2  -4  103.26    2.28
  -2   2  -5   37.11    0.78
  -2   2  -5   37.04    1.32
  -2   2  -6  304.37    4.36
  -2   2  -6  299.28    5.41
  -2   2  -6  300.80    5.87
   2  -2   7   15.14    0.47
  -2   2  -7   14.02    0.89
  -2   2  -7   16.92    1.05
   2  -2   8  195.74    2.89
  -2   2  -8  199.44    3.70
  -2   2  -8  202.12    4.17
   2  -2   9  110.68    1.83
  -2   2  -9  109.98    2.79
  -2   2  -9  107.62    2.68
   2  -2  10  673.40   13.47
  -2   2 -10  712.78   15.22
  -2   2 -10  681.80   16.12
   2  -2  11   52.50    1.68
  -2   2 -11   53.25    1.55
  -2   2 -11   50.61    1.90
   2  -2  12   87.55    1.94
  -2   2 -12   89.51    2.14
  -2   2 -12   91.83    2.62
   2  -2  13   82.10    2.04
  -2   2 -13   82.86    2.67
  -2   2 -13   84.33    2.62
   2  -2  14    8.75    0.99
  -2   2 -14   10.04    0.99
  -2   2 -14    6.05    1.31
   2  -2  15   68.80    2.17
  -2   2 -15   78.84    2.11
  -2   2 -15   75.48    2.70
   2  -2  16    7.59    1.16
  -2   2 -16    6.62    1.02
  -2   2 -16    5.12    1.47
   2  -2  17   36.86    1.86
  -2   2 -17   37.93    2.23
  -2   2 -17   38.95    3.13
   2  -2  18    9.51    1.43
  -2   2 -18    9.77    1.14
  -2   2 -18    9.67    1.66
  -2   1  18    3.19    2.32
  -2   1  17    4.52    2.25
   2  -1 -16   12.74    1.33
  -2   1  16   14.52    2.43
  -2   1  16   12.46    0.99
   2  -1 -15    7.09    0.78
  -2   1  15    7.81    2.06
  -2   1  15    8.65    0.61
   2  -1 -14    6.71    0.70
  -2   1  14    6.70    0.53
   2  -1 -13    9.53    0.75
  -2   1  13   10.19    0.55
   2  -1 -12   18.01    0.82
  -2   1  12   18.44    0.63
   2  -1 -11   11.04    0.68
  -2   1  11   10.14    0.50
   2  -1 -10   41.89    1.41
  -2   1  10   42.05    1.11
   2  -1  -9   48.54    1.14
  -2   1   9   49.83    0.95
   2  -1  -8   16.91    0.72
  -2   1   8   15.61    0.82
   2  -1  -7  216.87    4.20
  -2   1   7  222.12    3.38
   2  -1  -6 1408.96   35.66
  -2   1   6 1472.17   35.62
   2  -1  -5  278.48    4.68
  -2   1   5  275.64    4.34
   2  -1  -4   86.13    2.05
  -2   1   4   88.14    1.54
   2  -1  -3   29.63    0.94
  -2   1   3   28.21    0.80
   2  -1  -2   48.18    1.19
  -2   1   2   50.67    1.16
   2  -1  -1   12.90    0.80
  -2   1   1   12.20    0.78
  -2   1   0   24.36    0.94
  -2   1  -1   59.42    1.47
  -2   1  -2    4.48    0.76
  -2   1  -3  139.33    1.41
  -2   1  -3  140.97    3.40
  -2   1  -4   97.61    1.02
  -2   1  -4   97.62    2.10
  -2   1  -5   41.22    1.11
  -2   1  -6  106.46    2.06
   2  -1   7  125.45    1.55
  -2   1  -7  126.88    2.39
   2  -1   8   34.69    0.83
  -2   1  -8   34.02    1.59
   2  -1   9  210.33    3.13
  -2   1  -9  209.70    3.87
   2  -1  10   64.09    1.21
  -2   1 -10   67.52    1.67
   2  -1  11  643.95   12.92
  -2   1 -11  671.49   14.21
   2  -1  12  315.89    5.96
  -2   1 -12  338.26    6.59
   2  -1  13    3.12    0.75
  -2   1 -13    3.18    0.84
   2  -1  14   49.90    1.57
  -2   1 -14   51.52    1.64
   2  -1  15    1.07    0.91
  -2   1 -15    4.78    0.92
   2  -1  16   25.22    1.45
  -2   1 -16   27.70    1.35
   2  -1  17    1.07    1.05
  -2   1 -17    0.55    0.92
   2  -1  18   60.18    2.39
  -2   1 -18   58.59    2.73
   2  -1  19    4.79    1.44
  -2   1 -19    4.64    1.09
  -2   1 -19    2.69    1.62
  -2   0  18    2.37    3.64
  -2   0  17    2.89    2.17
  -2   0  16   -0.66    2.01
   2   0 -15    9.51    0.63
  -2   0  15   13.94    2.25
  -2   0  15   10.47    0.51
   2   0 -14    4.26    0.56
  -2   0  14    6.32    1.94
  -2   0  14    4.95    0.42
   2   0 -13   19.88    0.78
  -2   0  13   22.21    2.17
  -2   0  13   20.79    0.58
   2   0 -12   29.78    1.17
  -2   0  12   30.52    2.15
  -2   0  12   30.11    0.66
   2   0 -11   16.80    0.67
  -2   0  11   18.29    1.71
  -2   0  11   18.82    0.69
   2   0 -10   23.11    0.74
  -2   0  10   24.98    0.56
   2   0  -9   31.25    0.83
  -2   0   9   34.59    0.67
   2   0  -8   93.81    1.88
  -2   0   8   92.13    1.35
   2   0  -7  130.24    2.13
  -2   0   7  140.79    1.97
   2   0  -6   86.71    1.50
  -2   0   6   92.44    1.61
   2   0  -5  947.87   20.14
  -2   0   5  996.57   20.74
   2   0  -4  768.57   14.97
  -2   0   4  737.34   13.92
   2   0  -3    2.08    0.50
  -2   0   3    0.44    0.43
  -2   0   2    0.94    0.45
  -2   0   1  112.66    1.95
  -2   0   0   36.57    1.03
  -2   0  -1  191.75    3.34
  -2   0  -2  175.57    3.20
  -2   0  -3   44.54    1.08
  -2   0  -4    1.79    0.90
  -2   0  -5   65.51    1.44
  -2   0  -6    4.66    0.68
   2   0   7   65.86    0.80
  -2   0  -7   61.11    1.39
   2   0   8  137.24    1.87
  -2   0  -8  135.17    2.51
   2   0   9  224.20    3.21
  -2   0  -9  236.62    4.24
   2   0  10  219.06    3.35
  -2   0 -10  224.53    4.14
   2   0  11  284.06    5.10
  -2   0 -11  283.77    5.43
   2   0  12  229.88    4.07
  -2   0 -12  247.58    4.71
   2   0  13  222.51    4.22
  -2   0 -13  237.35    4.61
   2   0  14    1.73    0.73
  -2   0 -14    0.16    0.85
   2   0  15   46.33    1.53
  -2   0 -15   45.78    1.58
   2   0  16   13.90    1.79
  -2   0 -16   15.88    1.74
   2   0  17    0.09    1.00
  -2   0 -17    0.68    0.91
   2   0  18   11.51    1.37
  -2   0 -18   10.85    1.18
   2   0  19    6.09    1.33
  -2   0 -19    5.71    1.13
  -2  -1  18    5.01    2.53
  -2  -1  17    2.35    2.30
  -2  -1  16    2.70    2.21
  -2  -1  15   52.90    3.37
   2   1 -14  105.98    1.49
  -2  -1  14  117.71    1.55
  -2  -1  13  139.52    4.74
  -2  -1  13  125.51    1.74
   2   1 -12   20.54    0.74
  -2  -1  12   23.50    2.05
  -2  -1  12   21.30    0.59
   2   1 -11   14.40    0.49
  -2  -1  11   12.12    1.69
   2   1 -10    5.54    0.58
  -2  -1  10    5.84    2.16
  -2  -1  10    5.80    0.39
   2   1  -9   38.50    0.96
  -2  -1   9   40.98    1.97
  -2  -1   9   38.89    0.59
   2   1  -8   69.07    1.11
  -2  -1   8   72.55    2.26
  -2  -1   8   69.38    0.91
   2   1  -7   55.23    1.17
  -2  -1   7   55.47    1.85
  -2  -1   7   57.11    0.95
   2   1  -6   23.53    0.60
  -2  -1   6   23.72    1.23
  -2  -1   6   24.75    0.49
  -2  -1   5    2.11    0.77
  -2  -1   5    1.83    0.45
  -2  -1   4   59.37    1.48
  -2  -1   4   61.81    0.98
  -2  -1   3  469.98    8.81
  -2  -1   3  491.10    8.15
  -2  -1   2   70.69    1.34
  -2  -1   2   71.54    1.23
  -2  -1   1    0.78    0.61
  -2  -1   1    0.81    0.45
  -2  -1   0   79.63    1.22
  -2  -1   0   82.99    1.53
  -2  -1  -1    9.34    0.36
  -2  -1  -1    9.31    0.54
  -2  -1  -2   34.44    0.62
  -2  -1  -2   32.80    0.87
  -2  -1  -3  852.04   13.21
  -2  -1  -3  779.67   15.75
  -2  -1  -4  182.98    3.02
  -2  -1  -5   29.44    1.31
  -2  -1  -6   24.90    0.90
   2   1   7   80.03    0.84
  -2  -1  -7   77.59    1.61
   2   1   8   98.10    1.17
  -2  -1  -8   98.01    1.93
   2   1   9  239.52    3.45
  -2  -1  -9  234.12    4.26
   2   1  10  142.07    2.10
  -2  -1 -10  141.69    3.39
   2   1  11  132.74    2.16
  -2  -1 -11  135.18    2.69
   2   1  12  194.66    3.32
  -2  -1 -12  201.77    3.90
   2   1  13   48.45    1.69
  -2  -1 -13   49.57    1.56
   2   1  14   81.72    1.92
  -2  -1 -14   84.50    2.11
   2   1  15   21.60    1.14
  -2  -1 -15   21.63    1.20
   2   1  16    1.80    0.89
  -2  -1 -16    3.27    0.93
   2   1  17   20.01    1.96
  -2  -1 -17   21.42    1.33
   2   1  18    1.36    1.06
  -2  -1 -18    0.58    0.99
   2   1  19   12.56    1.46
  -2  -1 -19   15.24    1.93
   2   1  20    5.87    1.35
  -2  -1 -20    6.08    1.21
  -2  -2  17   15.09    2.88
  -2  -2  16   42.79    3.48
  -2  -2  15   18.40    3.93
  -2  -2  14   30.79    2.82
  -2  -2  13   18.57    2.22
  -2  -2  12   54.75    2.93
  -2  -2  11    1.71    1.48
  -2  -2  10   18.26    1.77
  -2  -2   9    9.37    2.15
  -2  -2   9    7.84    0.15
  -2  -2   8    1.17    1.08
  -2  -2   8    0.16    0.11
  -2  -2   7    2.65    1.07
  -2  -2   6    7.44    1.01
  -2  -2   6    6.03    0.24
  -2  -2   5    3.07    1.31
  -2  -2   5    2.99    0.36
  -2  -2   4  621.20   12.63
  -2  -2   4  588.54    9.68
  -2  -2   3    1.73    0.61
  -2  -2   3    1.69    0.27
  -2  -2   3    0.74    0.32
  -2  -2   2  388.34    6.96
  -2  -2   2  393.23    6.21
  -2  -2   2  396.58    6.35
  -2  -2   1   26.83    0.79
  -2  -2   1   26.86    0.60
  -2  -2   1   26.02    0.70
  -2  -2   0   97.71    1.54
  -2  -2   0   98.88    1.48
  -2  -2  -1  354.19    5.37
  -2  -2  -1  353.76    5.54
  -2  -2  -2    1.57    0.28
  -2  -2  -2    1.63    0.44
   2   2   3  240.08    2.99
  -2  -2  -3  241.57    3.08
  -2  -2  -3  236.75    3.75
   2   2   4   92.76    0.99
  -2  -2  -4   96.24    1.71
   2   2   5 2055.02   48.02
   2   2   5 1865.06   52.77
  -2  -2  -5 1929.07   53.57
   2   2   6    1.08    0.16
   2   2   6    0.99    0.65
  -2  -2  -6    0.74    0.59
   2   2   7   40.76    1.20
  -2  -2  -7   43.00    1.15
   2   2   8  109.41    2.26
  -2  -2  -8  108.29    2.09
   2   2   9   52.35    1.48
  -2  -2  -9   50.72    1.31
   2   2  10  259.27    5.09
  -2  -2 -10  270.22    4.89
   2   2  11  143.28    3.05
  -2  -2 -11  138.52    2.78
   2   2  12   91.94    1.71
   2   2  12   95.57    2.35
  -2  -2 -12   94.15    2.16
   2   2  13   50.05    1.63
   2   2  13   47.58    1.72
  -2  -2 -13   49.35    1.51
   2   2  14   14.40    0.88
   2   2  14   15.30    1.27
  -2  -2 -14   14.35    1.07
   2   2  15    0.97    0.73
   2   2  15    0.66    1.04
  -2  -2 -15   -0.28    0.86
   2   2  16   16.74    1.15
  -2  -2 -16   17.28    1.22
   2   2  17   12.51    1.13
  -2  -2 -17   14.51    1.19
   2   2  18    2.87    1.77
  -2  -2 -18    7.94    1.12
   2   2  19    1.08    1.13
  -2  -2 -19   -1.82    1.05
   2   2  20    1.87    1.34
  -2  -2 -20    4.86    1.20
  -2  -3  16    2.93    2.35
  -2  -3  15    2.20    2.27
  -2  -3  14    3.62    2.04
  -2  -3  13    1.90    1.90
  -2  -3  12   51.47    2.97
  -2  -3  11  126.10    4.25
  -2  -3  10   38.47    2.37
  -2  -3   9    6.92    1.51
  -2  -3   8   31.65    1.86
  -2  -3   7   49.48    2.04
  -2  -3   6  163.48    3.78
  -2  -3   6  158.02    1.56
  -2  -3   6  161.96    1.55
  -2  -3   5  108.36    2.63
  -2  -3   5  106.81    1.21
  -2  -3   5  110.88    1.30
  -2  -3   4   15.80    1.07
  -2  -3   4   15.78    0.31
  -2  -3   4   16.51    0.36
  -2  -3   3  166.45    3.24
  -2  -3   3  167.19    2.07
  -2  -3   3  172.12    2.31
  -2  -3   2   69.34    1.55
  -2  -3   2   70.61    1.13
  -2  -3   2   71.21    1.11
  -2  -3   1    5.13    0.88
  -2  -3   1    4.88    0.32
   2   3   0   54.49    1.20
  -2  -3   0   53.95    1.09
  -2  -3   0   52.82    0.87
   2   3   1  198.19    3.12
  -2  -3  -1  197.33    3.00
  -2  -3  -1  200.35    2.88
   2   3   2  500.93    8.41
   2   3   2  498.67    8.65
  -2  -3  -2  510.99    8.73
  -2  -3  -2  508.67    8.61
   2   3   3  865.12   16.32
   2   3   3  838.80   17.09
  -2  -3  -3  868.86   16.04
  -2  -3  -3  847.24   16.77
   2   3   4 1264.20   26.48
   2   3   4 1174.40   27.14
  -2  -3  -4 1157.92   26.40
   2   3   5  226.32    3.06
   2   3   5  223.79    3.84
  -2  -3  -5  228.55    3.76
   2   3   6  903.88   16.41
   2   3   6  919.59   20.02
  -2  -3  -6  924.73   19.46
   2   3   7    2.12    0.70
  -2  -3  -7    1.86    0.63
   2   3   8    0.62    0.73
  -2  -3  -8    0.71    0.63
   2   3   9  156.11    3.09
  -2  -3  -9  153.35    2.84
   2   3  10   63.32    1.71
  -2  -3 -10   58.85    1.53
   2   3  11    2.69    0.87
  -2  -3 -11    3.54    0.78
   2   3  12   29.39    1.37
  -2  -3 -12   26.18    1.14
   2   3  13   32.49    1.52
  -2  -3 -13   35.33    1.85
   2   3  14    6.90    1.11
  -2  -3 -14    6.95    0.91
   2   3  15  104.42    2.93
  -2  -3 -15  105.48    2.54
   2   3  16   17.81    1.13
   2   3  16   19.84    1.55
  -2  -3 -16   18.84    1.26
   2   3  17   12.06    1.62
   2   3  17   10.43    1.46
  -2  -3 -17    8.94    1.17
   2   3  18   23.78    1.48
   2   3  18   26.57    1.83
  -2  -3 -18   25.42    1.51
   2   3  19   37.82    2.63
  -2  -3 -19   35.89    1.79
   2   3  20   29.39    1.90
  -2  -3 -20   31.97    1.81
   2   3  21   27.13    2.83
  -2  -3 -21   27.72    1.80
  -2  -4  16   -2.98    3.89
  -2  -4  15    2.02    2.31
  -2  -4  14   17.68    2.62
  -2  -4  13   50.75    3.39
  -2  -4  12   26.77    2.55
  -2  -4  11   84.42    3.54
  -2  -4  10   85.24    3.41
  -2  -4   9  137.87    4.30
  -2  -4   8   22.93    1.76
  -2  -4   7  142.27    3.83
  -2  -4   6   58.21    2.11
  -2  -4   5   53.80    1.84
  -2  -4   4   -0.21    0.83
  -2  -4   4    0.23    0.19
  -2  -4   4    0.34    0.16
  -2  -4   3   13.98    1.00
  -2  -4   3   14.60    0.30
  -2  -4   3   15.68    0.39
   2   4  -2    0.93    0.76
  -2  -4   2    1.43    0.72
  -2  -4   2    2.04    0.23
   2   4  -1  453.61    9.26
  -2  -4   1  424.65    8.07
  -2  -4   1  428.27    6.43
   2   4   0   13.12    0.81
  -2  -4   0   13.17    0.71
  -2  -4   0   13.89    0.60
   2   4   1  302.50    5.19
   2   4   1  299.81    4.70
  -2  -4  -1  304.09    5.07
  -2  -4  -1  298.81    4.48
   2   4   2  573.78   10.67
   2   4   2  585.42   10.46
  -2  -4  -2  562.67   10.15
  -2  -4  -2  575.60   10.01
   2   4   3  437.55    7.41
   2   4   3  450.00    7.78
  -2  -4  -3  445.75    7.31
  -2  -4  -3  444.92    7.79
   2   4   4  440.52    7.20
   2   4   4  443.85    7.83
  -2  -4  -4  435.00    7.42
   2   4   5   44.44    0.82
   2   4   5   45.81    1.16
  -2  -4  -5   45.51    1.10
   2   4   6  282.10    4.07
   2   4   6  278.79    4.91
  -2  -4  -6  285.63    4.83
   2   4   7    2.41    0.34
   2   4   7    3.58    0.71
  -2  -4  -7    3.03    0.62
   2   4   8  755.84   15.98
  -2  -4  -8  758.35   16.33
   2   4   9   82.61    1.98
  -2  -4  -9   86.76    1.85
   2   4  10    2.80    0.85
  -2  -4 -10    1.49    0.73
   2   4  11   -0.56    0.85
  -2  -4 -11    2.40    1.12
   2   4  12    4.56    0.99
  -2  -4 -12    4.01    0.83
   2   4  13  145.14    3.42
  -2  -4 -13  144.43    3.10
   2   4  14   48.62    1.86
  -2  -4 -14   47.45    2.18
   2   4  15  115.10    4.07
  -2  -4 -15  118.03    2.79
   2   4  16   78.06    2.63
  -2  -4 -16   77.22    2.24
   2   4  17   49.63    2.18
  -2  -4 -17   46.89    1.82
   2   4  18   18.32    1.31
   2   4  18   16.52    1.69
  -2  -4 -18   14.14    1.40
   2   4  19   86.43    2.78
   2   4  19   94.12    3.27
  -2  -4 -19   92.90    3.69
   2   4  20   75.96    2.73
   2   4  20   80.93    3.15
  -2  -4 -20   75.70    2.71
   2   4  21   20.26    1.80
   2   4  21   24.49    2.05
  -2  -4 -21   19.89    1.70
  -2  -5  15    3.88    2.60
  -2  -5  14    4.41    2.39
  -2  -5  13   18.62    2.70
  -2  -5  12   19.37    2.63
  -2  -5  11   40.62    2.86
  -2  -5  10   38.69    2.59
  -2  -5   9   42.56    2.52
  -2  -5   8   90.84    3.21
  -2  -5   7   24.19    1.85
  -2  -5   6   40.73    2.02
  -2  -5   5   48.55    1.94
  -2  -5   4   16.52    1.88
  -2  -5   4   16.14    0.20
  -2  -5   4   15.44    0.22
   2   5  -3    7.99    1.04
  -2  -5   3    7.49    1.06
  -2  -5   3    8.52    0.33
   2   5  -2   17.52    1.09
  -2  -5   2   17.84    1.09
  -2  -5   2   17.58    0.36
   2   5  -1    8.32    0.89
  -2  -5   1    7.71    0.84
  -2  -5   1    9.06    0.32
   2   5   0  254.74    4.79
   2   5   0  261.82    3.90
  -2  -5   0  257.27    4.69
  -2  -5   0  258.85    3.62
   2   5   1  123.15    2.38
   2   5   1  123.81    1.92
  -2  -5  -1  120.36    2.20
  -2  -5  -1  119.44    1.69
   2   5   2    7.75    0.68
   2   5   2    7.19    0.53
  -2  -5  -2    6.83    0.58
  -2  -5  -2    7.80    0.43
   2   5   3   44.68    1.11
   2   5   3   44.53    1.39
  -2  -5  -3   46.37    0.92
   2   5   4   83.90    1.56
   2   5   4   86.95    1.62
  -2  -5  -4   83.89    1.46
   2   5   5  102.33    2.04
   2   5   5  109.16    1.99
  -2  -5  -5  102.31    1.81
   2   5   6  302.21    4.83
   2   5   6  300.15    5.36
  -2  -5  -6  310.99    5.24
   2   5   7  578.80   10.73
   2   5   7  584.12   11.53
  -2  -5  -7  575.38   11.71
   2   5   8    1.12    0.73
  -2  -5  -8    1.40    0.66
   2   5   9  247.91    4.80
  -2  -5  -9  253.80    4.56
   2   5  10   21.02    1.14
  -2  -5 -10   18.31    1.01
   2   5  11  162.53    3.48
  -2  -5 -11  171.41    3.30
   2   5  12  263.22    5.44
  -2  -5 -12  259.99    5.05
   2   5  13   65.40    2.07
  -2  -5 -13   64.95    1.81
   2   5  14   22.56    2.15
  -2  -5 -14   20.75    1.26
   2   5  15   19.99    1.45
  -2  -5 -15   17.31    1.86
   2   5  16   -0.06    1.14
  -2  -5 -16    0.40    0.97
   2   5  17   35.99    1.95
  -2  -5 -17   35.44    1.70
   2   5  18  104.44    3.42
  -2  -5 -18   97.65    3.74
   2   5  19   14.12    1.76
  -2  -5 -19   12.26    1.44
   2   5  20    8.10    1.71
  -2  -5 -20    6.20    1.41
   2   5  21    6.43    1.44
   2   5  21    7.59    2.81
  -2  -5 -21    8.92    1.57
  -2  -6  14   19.14    3.06
  -2  -6  13   22.29    2.87
  -2  -6  12   27.78    2.93
  -2  -6  11    1.33    1.96
  -2  -6  10   29.28    2.52
  -2  -6   9   63.10    3.20
  -2  -6   8   10.60    1.91
  -2  -6   7   65.88    2.80
  -2  -6   6   27.56    1.89
  -2  -6   5   57.10    2.29
   2   6  -4   72.52    2.40
  -2  -6   4   71.49    2.36
   2   6  -3   41.40    2.46
  -2  -6   3   40.98    1.67
  -2  -6   3   39.58    0.51
   2   6  -2   21.95    1.35
  -2  -6   2   23.65    1.88
  -2  -6   2   24.57    0.44
   2   6  -1    1.43    0.86
   2   6  -1    0.72    0.32
  -2  -6   1    1.68    0.83
  -2  -6   1    1.07    0.25
   2   6   0    5.24    0.89
   2   6   0    5.24    0.62
  -2  -6   0    4.50    0.81
  -2  -6   0    4.68    0.49
   2   6   1  100.37    2.75
   2   6   1   95.03    1.59
  -2  -6  -1   92.49    2.00
  -2  -6  -1   95.15    1.41
   2   6   2  370.76    7.17
   2   6   2  390.93    6.55
  -2  -6  -2  385.46    7.17
  -2  -6  -2  391.24    6.27
   2   6   3   87.81    1.87
   2   6   3   86.95    1.58
  -2  -6  -3   86.72    1.45
   2   6   4  205.02    3.67
   2   6   4  210.52    3.52
  -2  -6  -4  211.44    3.36
   2   6   5  264.68    5.06
   2   6   5  265.17    4.62
  -2  -6  -5  266.53    4.40
   2   6   6    9.11    0.63
   2   6   6    8.75    0.74
  -2  -6  -6   10.04    0.68
   2   6   7  202.13    3.38
   2   6   7  202.18    3.71
  -2  -6  -7  205.16    3.51
   2   6   8  254.04    4.24
   2   6   8  251.52    4.73
  -2  -6  -8  257.87    4.60
   2   6   9  242.13    4.69
  -2  -6  -9  245.71    4.50
   2   6  10   11.47    1.09
  -2  -6 -10   12.95    0.98
   2   6  11  249.25    5.09
  -2  -6 -11  243.96    4.71
   2   6  12   16.22    1.25
  -2  -6 -12   15.09    1.09
   2   6  13    4.25    1.09
  -2  -6 -13    3.07    0.95
   2   6  14    1.04    1.03
  -2  -6 -14   -1.08    0.93
   2   6  15   11.42    1.38
  -2  -6 -15   10.70    1.22
   2   6  16    5.07    1.28
  -2  -6 -16    3.52    1.14
   2   6  17    3.16    1.35
  -2  -6 -17    3.30    1.17
   2   6  18   51.62    2.37
  -2  -6 -18   50.50    2.09
   2   6  19   44.18    2.40
  -2  -6 -19   40.89    2.02
   2   6  20   26.20    3.30
  -2  -6 -20   30.68    1.88
   2   6  21   12.05    1.96
  -2  -6 -21   14.10    1.67
  -2  -7  13   14.13    4.26
  -2  -7  12   32.70    4.75
  -2  -7  11    5.38    3.45
  -2  -7  10    7.46    3.32
  -2  -7   9   -0.19    1.66
  -2  -7   8   59.23    3.04
  -2  -7   7   45.66    2.61
  -2  -7   6   11.49    1.77
   2   7  -5  102.04    3.40
  -2  -7   5  104.44    3.26
   2   7  -4   47.97    2.20
  -2  -7   4   50.48    3.07
   2   7  -3   58.66    2.20
  -2  -7   3   59.45    2.15
  -2  -7   3   56.67    0.83
   2   7  -2   43.98    1.84
  -2  -7   2   44.90    1.77
  -2  -7   2   44.84    0.83
   2   7  -1   33.84    1.61
   2   7  -1   35.39    0.73
  -2  -7   1   38.32    1.55
  -2  -7   1   36.52    0.66
   2   7   0   37.57    1.60
   2   7   0   39.22    0.83
  -2  -7   0   40.79    2.05
  -2  -7   0   43.32    0.95
   2   7   1   15.60    1.13
   2   7   1   18.24    0.63
  -2  -7  -1   18.91    1.06
  -2  -7  -1   19.11    0.54
   2   7   2   25.00    1.18
   2   7   2   25.74    0.76
  -2  -7  -2   24.16    1.09
  -2  -7  -2   24.04    0.66
   2   7   3   91.45    2.72
   2   7   3   91.44    1.70
  -2  -7  -3   96.26    1.59
   2   7   4   79.86    2.36
   2   7   4   70.11    1.50
  -2  -7  -4   71.00    1.38
   2   7   5   74.16    2.21
   2   7   5   66.55    1.93
  -2  -7  -5   71.35    1.43
   2   7   6  158.95    3.44
   2   7   6  146.51    2.75
  -2  -7  -6  151.44    2.69
   2   7   7    4.72    1.03
   2   7   7    3.47    0.77
  -2  -7  -7    6.13    0.70
   2   7   8   -1.16    0.91
   2   7   8    0.86    0.76
  -2  -7  -8    1.07    0.67
   2   7   9  259.65    5.03
  -2  -7  -9  263.87    4.97
   2   7  10  326.56    7.59
  -2  -7 -10  327.01    6.35
   2   7  11    3.67    1.04
  -2  -7 -11    4.19    0.92
   2   7  12  116.84    2.93
  -2  -7 -12  115.07    2.77
   2   7  13   37.69    1.74
  -2  -7 -13   41.51    1.60
   2   7  14   25.71    1.62
  -2  -7 -14   26.85    2.06
   2   7  15   18.08    2.25
  -2  -7 -15   15.61    1.31
   2   7  16   10.13    1.43
  -2  -7 -16    9.55    1.28
   2   7  17   23.05    1.80
  -2  -7 -17   20.01    1.57
   2   7  18    5.45    1.47
  -2  -7 -18    2.45    2.02
   2   7  19   48.44    2.58
  -2  -7 -19   49.46    2.28
   2   7  20   24.72    2.20
  -2  -7 -20   24.86    1.88
   2   7  21   39.89    2.56
  -2  -7 -21   32.70    2.22
  -2  -8  12    3.01    2.43
  -2  -8  11   24.56    3.08
  -2  -8  10    1.84    2.14
  -2  -8   9   -1.28    1.91
  -2  -8   8   27.24    3.75
  -2  -8   7   43.34    2.73
  -2  -8   6  193.51    5.79
   2   8  -5   15.83    1.87
  -2  -8   5   13.17    1.87
   2   8  -4  123.09    3.85
  -2  -8   4  121.53    3.78
   2   8  -3    2.55    1.28
  -2  -8   3    0.42    1.26
   2   8  -2  140.73    3.85
   2   8  -2  139.59    2.19
  -2  -8   2  146.22    3.81
  -2  -8   2  145.34    2.01
   2   8  -1   34.90    2.63
   2   8  -1   33.18    0.73
  -2  -8   1   32.72    1.58
  -2  -8   1   33.50    0.69
   2   8   0   34.77    1.70
   2   8   0   34.78    0.82
  -2  -8   0   38.59    1.63
  -2  -8   0   35.51    1.00
   2   8   1    8.15    1.14
   2   8   1    6.70    0.52
  -2  -8  -1    6.92    1.03
  -2  -8  -1    6.40    0.70
   2   8   2    1.84    0.94
   2   8   2    0.49    0.49
  -2  -8  -2    1.36    0.45
   2   8   3  196.80    5.07
   2   8   3  195.83    3.32
  -2  -8  -3  198.94    3.28
   2   8   4  237.63    4.93
   2   8   4  241.68    4.29
  -2  -8  -4  249.76    4.20
   2   8   5  439.86    9.12
   2   8   5  438.26    8.37
  -2  -8  -5  439.67    8.07
   2   8   6   84.06    2.06
   2   8   6   84.07    1.85
  -2  -8  -6   86.69    1.82
   2   8   7   30.66    1.19
   2   8   7   31.64    1.20
  -2  -8  -7   33.84    1.10
   2   8   8    0.50    0.70
   2   8   8   -0.03    0.76
  -2  -8  -8   -0.24    0.69
   2   8   9    2.33    0.75
   2   8   9    2.45    0.88
  -2  -8  -9    2.45    0.81
   2   8  10  218.60    4.59
  -2  -8 -10  218.28    4.32
   2   8  11  578.63   12.87
  -2  -8 -11  574.97   12.54
   2   8  12   14.26    1.30
  -2  -8 -12   12.51    1.14
   2   8  13    4.40    1.77
  -2  -8 -13    2.37    1.05
   2   8  14   31.44    1.76
  -2  -8 -14   29.49    1.55
   2   8  15   22.85    1.70
  -2  -8 -15   25.65    1.49
   2   8  16   15.23    1.67
  -2  -8 -16   15.86    2.12
   2   8  17   13.27    2.53
  -2  -8 -17   14.60    1.45
   2   8  18   15.13    1.76
  -2  -8 -18    8.74    1.58
   2   8  19    1.92    1.52
  -2  -8 -19   -0.11    1.32
   2   8  20   32.25    2.50
  -2  -8 -20   34.66    3.15
   2   8  21   11.89    2.04
  -2  -8 -21    9.92    1.77
  -2  -9  11    4.30    2.55
  -2  -9  10    5.64    2.51
  -2  -9   9   14.25    2.55
  -2  -9   8    3.64    1.98
  -2  -9   7   58.12    3.31
   2   9  -6   -0.69    1.85
  -2  -9   6    4.67    1.71
   2   9  -5   99.64    3.97
  -2  -9   5  103.39    3.81
   2   9  -4   49.25    2.66
  -2  -9   4   47.44    2.53
   2   9  -3   53.48    2.68
  -2  -9   3   54.95    3.51
  -2  -9   3   53.55    0.80
   2   9  -2  109.30    3.58
   2   9  -2  108.57    1.62
  -2  -9   2  113.90    3.45
  -2  -9   2  109.24    1.66
   2   9  -1   32.34    1.95
   2   9  -1   30.32    0.97
  -2  -9   1   31.88    1.84
  -2  -9   1   30.95    0.74
   2   9   0   36.90    1.95
   2   9   0   34.28    1.13
  -2  -9   0   36.46    1.81
  -2  -9   0   34.16    0.82
   2   9   1  201.11    4.86
   2   9   1  195.25    3.25
  -2  -9  -1  197.75    3.28
   2   9   2  386.83    8.95
   2   9   2  380.90    6.86
  -2  -9  -2  397.47    7.07
   2   9   3  475.58   11.88
   2   9   3  440.72    8.44
  -2  -9  -3  457.84    9.21
   2   9   4  359.47    7.99
   2   9   4  356.61    6.70
  -2  -9  -4  367.91    6.70
   2   9   5   19.73    1.31
   2   9   5   21.28    1.39
  -2  -9  -5   20.01    0.93
   2   9   6    1.00    0.89
   2   9   6    1.79    1.09
  -2  -9  -6    1.32    0.66
   2   9   7    2.04    0.90
   2   9   7    4.27    1.18
  -2  -9  -7    2.96    0.75
   2   9   8   11.63    1.54
   2   9   8    9.87    1.46
  -2  -9  -8   13.57    0.94
   2   9   9    2.67    0.88
   2   9   9    2.73    1.42
  -2  -9  -9    3.09    0.85
   2   9  10   48.25    1.60
   2   9  10   44.26    1.67
  -2  -9 -10   46.94    1.58
   2   9  11    5.60    1.14
  -2  -9 -11    6.16    1.02
   2   9  12  221.11    5.03
  -2  -9 -12  210.69    4.69
   2   9  13   83.06    2.63
  -2  -9 -13   86.43    2.58
   2   9  14   15.75    1.60
  -2  -9 -14   13.88    1.43
   2   9  15   46.28    3.16
  -2  -9 -15   44.58    2.00
   2   9  16   25.51    1.91
  -2  -9 -16   22.75    1.67
   2   9  17    7.53    1.60
  -2  -9 -17    7.04    1.43
   2   9  18   28.60    2.20
  -2  -9 -18   23.83    2.87
   2   9  19   43.09    2.55
  -2  -9 -19   40.94    2.33
   2   9  20    2.93    1.76
  -2  -9 -20    2.97    1.57
   2   9  21    7.57    1.90
  -2  -9 -21    2.71    1.63
  -2 -10   9    2.90    2.32
  -2 -10   8    9.82    2.42
  -2 -10   7   -1.23    1.95
   2  10  -6    2.27    1.96
  -2 -10   6    0.82    1.94
   2  10  -5   15.12    2.27
  -2 -10   5   12.92    3.15
   2  10  -4  144.27    5.01
  -2 -10   4  139.55    4.80
   2  10  -3  269.93    9.50
  -2 -10   3  256.02    7.17
   2  10  -2   -0.26    1.56
   2  10  -2    0.37    0.55
  -2 -10   2   -1.09    2.18
  -2 -10   2   -0.33    0.38
   2  10  -1  242.00    6.52
   2  10  -1  228.74    3.68
  -2 -10   1  241.45    6.27
  -2 -10   1  230.04    3.84
   2  10   0   15.26    1.75
   2  10   0   14.22    0.66
  -2 -10   0   14.72    0.70
   2  10   1  206.67    5.41
   2  10   1  201.32    3.95
  -2 -10  -1  212.73    4.11
   2  10   2  116.87    3.44
   2  10   2  114.10    2.18
  -2 -10  -2  116.15    2.17
   2  10   3   57.97    2.28
   2  10   3   58.16    1.44
  -2 -10  -3   58.34    1.39
   2  10   4    4.09    1.22
   2  10   4    6.46    1.07
  -2 -10  -4    3.97    0.71
   2  10   5   10.87    1.28
   2  10   5   11.74    0.86
  -2 -10  -5   11.01    0.85
   2  10   6   38.52    2.40
   2  10   6   35.29    1.29
  -2 -10  -6   39.09    1.25
   2  10   7   15.55    1.29
   2  10   7   13.66    1.04
  -2 -10  -7   14.54    0.99
   2  10   8   11.17    1.17
   2  10   8    9.30    1.01
  -2 -10  -8    9.26    0.98
   2  10   9    6.88    1.13
   2  10   9    8.87    1.07
  -2 -10  -9   10.46    1.03
   2  10  10    1.74    1.48
   2  10  10    1.59    0.95
  -2 -10 -10    1.77    0.94
   2  10  11   -0.66    0.95
   2  10  11   -0.01    1.50
  -2 -10 -11    0.35    1.45
   2  10  12   31.70    1.77
  -2 -10 -12   31.14    2.31
   2  10  13  179.57    4.68
  -2 -10 -13  184.34    5.57
   2  10  14  272.89    6.95
  -2 -10 -14  276.65    6.44
   2  10  15   12.86    1.67
  -2 -10 -15   12.21    1.61
   2  10  16   41.02    2.39
  -2 -10 -16   45.89    2.16
   2  10  17   18.40    1.93
  -2 -10 -17   19.72    1.83
   2  10  18    6.28    1.77
  -2 -10 -18    6.78    1.60
   2  10  19   16.84    2.10
  -2 -10 -19   18.35    1.91
   2  10  20   34.24    3.72
  -2 -10 -20   30.90    3.49
  -2 -11   8    5.88    2.44
  -2 -11   7    6.27    2.38
   2  11  -6   14.72    2.54
  -2 -11   6    8.38    2.36
   2  11  -5   10.60    2.37
  -2 -11   5   12.41    2.22
   2  11  -4    4.18    1.99
  -2 -11   4    1.81    2.89
   2  11  -3   34.66    3.91
  -2 -11   3   35.42    2.59
   2  11  -2   68.85    3.35
   2  11  -2   64.23    1.17
  -2 -11   2   72.99    3.12
  -2 -11   2   62.51    1.27
   2  11  -1   16.37    2.07
   2  11  -1   14.74    0.65
  -2 -11   1   15.43    0.74
   2  11   0   43.91    2.60
   2  11   0   39.03    1.04
  -2 -11   0   39.00    1.09
   2  11   1    7.32    1.69
   2  11   1    8.91    0.71
  -2 -11  -1    9.52    0.75
   2  11   2   -0.27    2.20
   2  11   2    1.56    0.64
  -2 -11  -2    1.54    0.65
   2  11   3    1.07    1.35
   2  11   3    0.97    1.06
  -2 -11  -3    1.29    0.66
   2  11   4  107.67    3.30
   2  11   4  101.93    2.23
  -2 -11  -4   99.31    2.79
   2  11   5   91.93    4.10
   2  11   5   93.07    2.18
  -2 -11  -5   98.64    2.29
   2  11   6   46.18    2.05
   2  11   6   42.05    1.47
  -2 -11  -6   42.13    2.06
   2  11   7   79.34    2.55
   2  11   7   74.22    2.04
  -2 -11  -7   78.76    2.09
   2  11   8    2.55    1.68
   2  11   8    0.25    0.90
  -2 -11  -8    0.65    0.89
   2  11   9    8.23    1.30
   2  11   9    9.17    1.13
  -2 -11  -9    9.55    1.11
   2  11  10   13.36    1.42
   2  11  10   15.64    1.29
  -2 -11 -10   14.73    1.85
   2  11  11   25.52    2.36
   2  11  11   22.56    1.51
  -2 -11 -11   25.10    1.48
   2  11  12   40.28    1.85
   2  11  12   35.49    1.90
  -2 -11 -12   39.04    1.86
   2  11  13   34.48    2.76
  -2 -11 -13   36.31    1.86
   2  11  14   33.62    2.04
  -2 -11 -14   32.04    1.90
   2  11  15  101.41    3.41
  -2 -11 -15  100.44    3.32
   2  11  16   18.24    1.98
  -2 -11 -16   19.67    1.82
   2  11  17   19.61    2.18
  -2 -11 -17   24.00    2.94
   2  11  18   15.20    2.06
  -2 -11 -18   14.26    1.94
   2  11  19   17.65    2.17
  -2 -11 -19   15.19    2.06
   2  11  20   37.31    2.69
  -2 -11 -20   32.36    2.56
   2  12  -6    8.45    2.75
  -2 -12   6   11.10    2.51
   2  12  -5    8.90    2.64
  -2 -12   5    9.26    2.39
   2  12  -4   31.66    3.02
  -2 -12   4   28.06    2.88
   2  12  -3   14.86    3.84
  -2 -12   3   17.58    2.32
   2  12  -2   17.32    2.46
   2  12  -1   25.79    2.50
   2  12  -1   22.35    0.81
  -2 -12   1   22.02    0.91
   2  12   0   33.53    2.60
   2  12   0   27.92    0.96
  -2 -12   0   28.70    1.44
   2  12   1   16.85    2.10
   2  12   1   15.17    0.85
  -2 -12  -1   14.71    0.90
   2  12   2   52.26    2.80
   2  12   2   56.62    1.47
  -2 -12  -2   52.76    1.55
   2  12   3    2.51    1.61
   2  12   3    1.90    1.13
  -2 -12  -3    3.16    0.78
   2  12   4   25.77    2.02
   2  12   4   25.73    1.17
  -2 -12  -4   24.62    1.73
   2  12   5  132.00    3.97
   2  12   5  119.43    2.79
  -2 -12  -5  126.74    2.89
   2  12   6  127.12    3.88
   2  12   6  116.70    2.76
  -2 -12  -6  118.08    3.53
   2  12   7   22.67    2.70
   2  12   7   21.67    1.30
  -2 -12  -7   25.21    1.31
   2  12   8    8.51    1.49
   2  12   8    8.38    1.12
  -2 -12  -8    8.63    1.14
   2  12   9   25.40    1.78
   2  12   9   23.91    1.47
  -2 -12  -9   24.56    2.11
   2  12  10    2.95    1.29
   2  12  10    2.84    1.10
  -2 -12 -10    2.96    1.17
   2  12  11   34.55    1.94
   2  12  11   35.75    1.79
  -2 -12 -11   34.84    1.79
   2  12  12    3.82    1.99
   2  12  12    4.82    1.27
  -2 -12 -12    2.29    1.28
   2  12  13   19.26    1.68
   2  12  13   17.74    1.69
  -2 -12 -13   19.84    1.68
   2  12  14   34.45    3.03
  -2 -12 -14   35.56    2.07
   2  12  15   26.17    2.08
  -2 -12 -15   24.91    1.98
   2  12  16   10.79    1.92
  -2 -12 -16   13.21    1.79
   2  12  17   38.53    2.63
  -2 -12 -17   37.90    2.51
   2  12  18   32.55    2.57
  -2 -12 -18   30.42    2.48
   2  12  19   30.70    2.60
  -2 -12 -19   32.25    2.57
   2  13  -4    3.17    2.46
   2  13  -3    5.05    2.41
   2  13  -2   36.83    3.17
   2  13  -1   29.93    4.28
   2  13   0    1.85    2.07
   2  13   0    3.17    0.67
  -2 -13   0    3.75    0.81
   2  13   1   -2.32    1.79
   2  13   1    0.21    1.01
  -2 -13  -1    0.24    0.73
   2  13   2   -1.23    1.67
   2  13   2    0.06    0.71
  -2 -13  -2    0.24    0.75
   2  13   3   10.09    1.98
   2  13   3    8.25    1.40
  -2 -13  -3    9.56    1.00
   2  13   4   18.47    2.14
   2  13   4   15.42    1.09
  -2 -13  -4   18.63    1.19
   2  13   5   12.52    1.94
   2  13   5   10.65    1.04
  -2 -13  -5   10.14    1.11
   2  13   6   41.18    3.46
   2  13   6   32.87    1.50
  -2 -13  -6   33.57    2.15
   2  13   7   91.33    3.41
   2  13   7   83.65    2.45
  -2 -13  -7   86.72    2.53
   2  13   8   22.51    1.91
   2  13   8   20.00    1.38
  -2 -13  -8   18.05    1.45
   2  13   9   11.61    1.72
   2  13   9    9.34    1.32
  -2 -13  -9   10.15    1.30
   2  13  10   47.29    2.46
   2  13  10   44.43    2.02
  -2 -13 -10   47.10    2.05
   2  13  11   15.35    1.84
   2  13  11   18.73    1.54
  -2 -13 -11   16.65    1.57
   2  13  12   37.30    2.28
   2  13  12   40.03    2.10
  -2 -13 -12   42.56    2.15
   2  13  13    5.30    1.56
   2  13  13    4.64    1.50
  -2 -13 -13    7.41    1.50
   2  13  14   10.56    1.70
   2  13  14    8.59    1.61
  -2 -13 -14    9.60    1.67
   2  13  15   46.23    2.48
   2  13  15   49.08    3.68
  -2 -13 -15   46.85    2.49
   2  13  16   41.11    2.60
  -2 -13 -16   45.64    2.50
   2  13  17    1.66    1.75
  -2 -13 -17    1.63    1.70
   2  13  18    4.78    2.00
  -2 -13 -18    4.93    1.84
   2  14  -2    5.06    2.53
   2  14  -1   22.39    2.88
   2  14   0   11.32    2.53
   2  14   1   -0.69    2.15
   2  14   1    1.35    1.13
  -2 -14  -1    2.24    1.27
   2  14   2    4.90    2.19
   2  14   2    5.88    0.88
  -2 -14  -2    5.64    1.01
   2  14   3   17.85    3.64
   2  14   3   16.85    1.15
  -2 -14  -3   16.76    1.85
   2  14   4   65.09    3.42
   2  14   4   56.16    1.84
  -2 -14  -4   55.69    2.01
   2  14   5   16.98    2.35
   2  14   5   16.72    1.24
  -2 -14  -5   18.00    1.37
   2  14   6   28.46    2.55
   2  14   6   24.45    1.44
  -2 -14  -6   27.37    2.25
   2  14   7    4.16    1.87
   2  14   7    6.50    1.13
  -2 -14  -7    5.06    1.22
   2  14   8   51.35    2.85
   2  14   8   44.44    1.95
  -2 -14  -8   49.53    2.96
   2  14   9   57.26    2.88
   2  14   9   51.83    2.13
  -2 -14  -9   52.53    2.19
   2  14  10    5.24    1.62
   2  14  10    1.06    1.25
  -2 -14 -10    2.04    1.32
   2  14  11   49.87    2.77
   2  14  11   48.20    2.32
  -2 -14 -11   54.75    2.36
   2  14  12   29.87    2.40
   2  14  12   33.99    2.11
  -2 -14 -12   33.40    3.08
   2  14  13   79.73    3.37
   2  14  13   82.34    3.19
  -2 -14 -13   78.45    3.08
   2  14  14   21.91    2.14
   2  14  14   20.79    2.01
  -2 -14 -14   23.75    1.99
   2  14  15   -0.66    1.55
   2  14  15   -0.42    1.45
  -2 -14 -15    1.17    1.53
   2  14  16    7.09    1.80
   2  14  16    4.53    1.90
  -2 -14 -16    7.60    1.80
   2  14  17   19.24    2.29
  -2 -14 -17   16.72    2.23
   2  15   1   60.85    4.01
   2  15   2   34.75    3.26
   2  15   2   29.70    1.39
  -2 -15  -2   28.94    2.19
   2  15   3    7.26    2.46
  -2 -15  -3    8.61    1.83
   2  15   4   12.51    2.40
   2  15   4    8.03    1.63
  -2 -15  -4    7.66    1.28
   2  15   5   -1.85    2.07
   2  15   5    1.02    1.02
  -2 -15  -5    1.87    1.12
   2  15   6   -2.83    1.92
   2  15   6    1.17    1.00
  -2 -15  -6   -0.44    1.11
   2  15   7   21.27    2.51
   2  15   7   19.02    1.47
  -2 -15  -7   16.37    1.64
   2  15   8    5.26    1.31
  -2 -15  -8    8.03    2.07
   2  15   9   13.35    2.13
   2  15   9    9.78    1.47
  -2 -15  -9   11.33    1.56
   2  15  10   54.06    3.15
   2  15  10   50.11    2.38
  -2 -15 -10   56.11    2.50
   2  15  11   37.68    2.75
   2  15  11   35.43    2.23
  -2 -15 -11   39.78    3.29
   2  15  12   59.81    3.25
   2  15  12   56.88    2.76
  -2 -15 -12   61.14    2.79
   2  15  13   29.36    2.56
   2  15  13   25.60    2.16
  -2 -15 -13   27.73    2.17
   2  15  14   15.00    2.08
   2  15  14   11.65    1.97
  -2 -15 -14   13.38    1.95
   2  15  15    1.48    1.86
   2  15  15    4.83    1.77
  -2 -15 -15    5.82    1.79
   2  16   6   -1.00    2.14
   2  16   6   -0.12    1.07
  -2 -16  -6    0.20    1.25
   2  16   7   -1.63    2.11
   2  16   7   -0.59    1.16
  -2 -16  -7   -0.22    1.30
   2  16   8    8.89    2.34
   2  16   8    7.31    1.39
  -2 -16  -8    6.49    1.57
   2  16   9   68.68    3.86
   2  16   9   60.89    2.57
  -2 -16  -9   63.40    2.82
   2  16  10   10.78    2.33
   2  16  10    8.59    1.61
  -2 -16 -10   10.83    2.71
   2  16  11    6.98    2.12
   2  16  11    3.86    1.52
  -2 -16 -11    4.40    1.66
   3 -14  -9    1.97    2.28
  -3  14   9    0.46    1.73
   3 -14  -8    6.79    2.55
  -3  14   8    5.80    1.85
   3 -14  -7    1.47    2.29
  -3  14   7    1.78    1.68
   3 -14  -6   13.31    2.81
  -3  14   6   14.35    2.11
   3 -14  -5   14.94    2.83
  -3  14   5   17.16    2.32
  -3  14   5   18.75    2.14
   3 -14  -4   28.43    3.15
  -3  14   4   28.93    2.55
  -3  14   4   31.21    2.39
   3 -14  -3   14.38    2.72
  -3  14   3   15.10    3.33
  -3  14   3   14.65    2.97
   3 -14  -2   37.52    3.24
  -3  14   2   32.52    2.72
  -3  14   2   35.38    2.49
   3 -13 -12   32.21    3.31
  -3  13  12   32.25    2.55
   3 -13 -11   21.25    2.91
  -3  13  11   19.31    2.20
   3 -13 -10   13.13    2.76
  -3  13  10   12.78    2.09
   3 -13  -9    2.16    3.44
  -3  13   9    3.48    1.71
   3 -13  -8    6.05    2.44
  -3  13   8    9.94    2.72
   3 -13  -7    7.98    2.32
  -3  13   7    3.93    1.73
   3 -13  -6    2.98    2.11
  -3  13   6    4.31    1.68
   3 -13  -5   12.18    2.51
  -3  13   5   10.96    2.72
   3 -13  -4   22.46    2.72
  -3  13   4   18.90    2.14
  -3  13   4   20.77    2.07
   3 -13  -3   32.79    3.02
  -3  13   3   29.13    2.39
  -3  13   3   32.20    2.25
   3 -13  -2   24.43    2.70
  -3  13   2   21.94    3.26
  -3  13   2   21.74    2.02
   3 -13  -1   36.70    3.03
  -3  13   1   28.55    2.50
  -3  13   1   37.29    3.57
   3 -13   0   -1.57    2.24
  -3  13   0    5.18    1.75
  -3  13   0    6.93    1.69
   3 -13   1    9.33    2.31
  -3  13  -1    8.83    1.92
  -3  13  -1    7.73    1.82
   3 -13   2    4.23    2.12
  -3  13  -2    3.30    1.84
  -3  13  -2    3.72    1.62
   3 -12 -14    7.90    2.38
  -3  12  14    5.86    1.80
   3 -12 -13    6.50    3.59
  -3  12  13    5.32    1.76
   3 -12 -12   13.22    2.52
  -3  12  12   14.99    1.90
   3 -12 -11   33.37    3.19
  -3  12  11   35.11    3.59
   3 -12 -10   42.71    3.20
  -3  12  10   37.42    2.53
   3 -12  -9    5.08    2.21
  -3  12   9    5.23    1.59
   3 -12  -8   39.20    3.18
  -3  12   8   45.06    2.48
   3 -12  -7    9.43    2.26
  -3  12   7    9.31    1.73
   3 -12  -6    1.22    2.03
  -3  12   6    2.46    1.51
   3 -12  -5    8.78    2.24
  -3  12   5   12.34    1.77
   3 -12  -4   20.13    2.35
  -3  12   4   12.45    1.87
   3 -12  -3   39.82    4.48
  -3  12   3   42.85    2.42
  -3  12   3   45.19    2.47
   3 -12  -2   25.79    2.63
  -3  12   2   28.25    2.14
  -3  12   2   31.29    2.19
   3 -12  -1   21.35    3.93
  -3  12   1   26.54    2.09
  -3  12   1   30.73    2.15
   3 -12   0   26.07    2.56
  -3  12   0   23.45    3.01
  -3  12   0   25.40    2.04
   3 -12   1   52.63    3.30
  -3  12  -1   55.43    2.74
  -3  12  -1   60.18    2.60
   3 -12   2   24.82    2.58
  -3  12  -2   26.32    2.17
  -3  12  -2   29.58    2.13
  -3  12  -3   71.05    3.15
  -3  12  -3   69.42    2.96
  -3  12  -4    5.53    1.84
  -3  12  -4    8.61    1.66
  -3  12  -5   21.22    2.20
  -3  12  -5   21.69    1.99
   3 -11 -15    7.38    2.22
  -3  11  15   10.14    1.69
   3 -11 -14    6.16    2.18
  -3  11  14    9.03    1.70
   3 -11 -13   15.05    2.29
  -3  11  13   12.30    1.85
   3 -11 -12    5.24    3.40
  -3  11  12    7.62    1.58
   3 -11 -11    4.10    2.05
  -3  11  11    6.60    1.62
   3 -11 -10   11.40    2.26
  -3  11  10   11.66    1.71
   3 -11  -9   34.79    2.74
  -3  11   9   30.87    2.12
   3 -11  -8    1.15    2.84
  -3  11   8    2.65    1.47
   3 -11  -7   47.86    3.20
  -3  11   7   51.92    2.49
   3 -11  -6    8.92    2.07
  -3  11   6    9.67    1.61
   3 -11  -5   62.78    4.61
  -3  11   5   62.73    3.81
   3 -11  -4   48.90    3.08
  -3  11   4   48.42    2.43
   3 -11  -3   69.31    3.31
  -3  11   3   72.17    2.82
   3 -11  -2   65.99    3.45
  -3  11   2   65.49    2.65
   3 -11  -1   50.01    3.05
  -3  11   1   52.49    2.40
  -3  11   1   56.65    2.55
   3 -11   0   93.31    3.86
  -3  11   0   89.48    3.21
  -3  11   0   90.69    3.25
   3 -11   1  123.72    6.16
  -3  11  -1  118.75    3.77
  -3  11  -1  124.76    3.85
   3 -11   2   44.98    2.90
  -3  11  -2   45.16    2.29
  -3  11  -2   43.84    3.48
  -3  11  -3    5.12    1.54
  -3  11  -3    7.24    1.58
  -3  11  -4    5.98    1.60
  -3  11  -4    6.75    1.56
  -3  11  -5    0.01    2.21
  -3  11  -5    0.67    1.41
  -3  11  -6   14.56    2.70
  -3  11  -6   13.47    1.77
  -3  11  -7    2.12    1.63
  -3  11  -7    2.34    1.49
   3 -10 -16    1.88    1.85
  -3  10  16   -0.37    1.37
   3 -10 -15    0.94    1.91
  -3  10  15    4.88    1.49
   3 -10 -14    5.63    2.02
  -3  10  14    6.27    1.54
   3 -10 -13    2.27    1.85
  -3  10  13    5.17    1.45
   3 -10 -12   16.41    3.26
  -3  10  12   14.65    2.57
   3 -10 -11    4.56    1.88
  -3  10  11    2.55    1.43
   3 -10 -10   23.37    2.30
  -3  10  10   20.99    2.74
   3 -10  -9    6.87    1.90
  -3  10   9    8.08    1.50
   3 -10  -8   85.55    3.66
  -3  10   8   92.21    4.19
   3 -10  -7   85.10    3.69
  -3  10   7   86.04    3.09
   3 -10  -6    6.20    1.83
  -3  10   6    5.25    2.13
   3 -10  -5   16.41    2.14
  -3  10   5   16.93    1.77
   3 -10  -4   44.44    2.71
  -3  10   4   43.22    2.19
   3 -10  -3   41.93    2.65
  -3  10   3   45.91    2.17
   3 -10  -2   67.73    3.15
  -3  10   2   65.03    2.65
   3 -10  -1  146.12    4.94
  -3  10   1  149.88    3.95
  -3  10   1  150.80    5.49
   3 -10   0    3.53    1.82
  -3  10   0    8.08    1.27
  -3  10   0    9.57    1.50
   3 -10   1    0.06    2.70
  -3  10  -1    3.98    1.22
  -3  10  -1    1.75    1.42
   3 -10   2    4.15    1.79
  -3  10  -2    3.21    1.27
  -3  10  -2    4.66    1.43
  -3  10  -3   -0.37    1.22
  -3  10  -3    3.40    2.10
  -3  10  -4    8.85    1.45
  -3  10  -4   11.22    1.56
  -3  10  -5   32.57    1.93
  -3  10  -5   26.94    1.97
  -3  10  -6   24.73    1.86
  -3  10  -6   22.32    1.91
  -3  10  -7   -0.19    1.36
  -3  10  -7    1.68    1.36
  -3  10  -8    4.61    1.56
  -3  10  -8    5.41    1.52
  -3  10  -9    4.96    1.57
  -3  10  -9    4.89    1.53
  -3  10  -9    4.64    1.51
  -3   9  17   12.56    1.60
   3  -9 -16    5.16    1.93
  -3   9  16    5.82    1.41
   3  -9 -15    2.38    1.70
  -3   9  15    3.10    1.36
   3  -9 -14    3.69    1.73
  -3   9  14    3.01    1.31
   3  -9 -13    5.47    1.86
  -3   9  13    6.73    1.39
   3  -9 -12    4.03    2.72
  -3   9  12    9.17    2.14
   3  -9 -11   24.43    2.23
  -3   9  11   23.46    1.72
   3  -9 -10   24.52    2.33
  -3   9  10   27.85    1.75
   3  -9  -9   59.13    2.95
  -3   9   9   57.94    2.34
   3  -9  -8   68.20    3.05
  -3   9   8   70.97    2.60
   3  -9  -7   31.88    2.26
  -3   9   7   28.19    1.78
   3  -9  -6   46.26    2.60
  -3   9   6   49.20    2.16
   3  -9  -5    2.49    1.62
  -3   9   5    2.38    1.32
   3  -9  -4   13.12    1.83
  -3   9   4    9.98    1.49
   3  -9  -3   27.00    2.20
  -3   9   3   26.27    1.76
   3  -9  -2   42.81    2.44
  -3   9   2   44.62    2.11
   3  -9  -1    2.09    1.49
  -3   9   1   -1.15    1.21
   3  -9   0    9.25    1.80
  -3   9   0    9.77    1.80
  -3   9   0   11.82    2.23
   3  -9   1    1.74    2.50
  -3   9  -1    2.49    1.61
  -3   9  -1    3.22    1.30
   3  -9   2    5.88    1.68
  -3   9  -2    4.16    1.13
  -3   9  -2    8.05    1.37
  -3   9  -3   43.85    1.87
  -3   9  -3   46.87    2.21
  -3   9  -4  122.63    3.35
  -3   9  -4  126.45    5.04
  -3   9  -5   50.07    2.07
  -3   9  -5   52.51    2.45
  -3   9  -6   28.66    1.68
  -3   9  -6   27.73    1.99
  -3   9  -7   22.85    1.66
  -3   9  -7   21.61    1.86
  -3   9  -8   16.88    1.57
  -3   9  -8   14.00    1.76
  -3   9  -9   70.20    2.66
  -3   9  -9   63.02    2.70
  -3   9  -9   62.26    2.89
  -3   9 -10   11.47    1.61
  -3   9 -10   12.56    1.67
  -3   9 -10   13.25    1.76
   3  -8 -17    6.22    1.85
  -3   8  17    8.67    1.43
   3  -8 -16    2.99    1.79
  -3   8  16    6.67    1.32
   3  -8 -15    7.92    1.80
  -3   8  15    9.88    1.42
   3  -8 -14    7.37    1.67
  -3   8  14    4.82    1.29
   3  -8 -13    0.95    1.51
  -3   8  13    1.12    1.17
   3  -8 -12    4.73    2.59
  -3   8  12    8.28    1.30
   3  -8 -11   20.55    1.96
  -3   8  11   20.29    1.51
   3  -8 -10   12.91    1.73
  -3   8  10    6.52    1.34
   3  -8  -9   38.55    2.24
  -3   8   9   36.27    2.70
   3  -8  -8   12.31    1.73
  -3   8   8   11.34    1.38
   3  -8  -7  139.32    4.29
  -3   8   7  145.72    3.79
   3  -8  -6   17.72    1.89
  -3   8   6   19.17    1.55
   3  -8  -5   50.02    3.52
  -3   8   5   54.06    2.18
   3  -8  -4  107.75    3.67
  -3   8   4  109.24    3.13
   3  -8  -3   16.58    1.77
  -3   8   3   14.62    1.48
   3  -8  -2   99.64    3.47
  -3   8   2  101.56    3.00
   3  -8  -1    7.97    1.62
  -3   8   1    5.82    1.33
   3  -8   0   73.34    2.90
  -3   8   0   68.66    2.00
  -3   8   0   69.15    2.50
   3  -8   1    5.21    2.38
  -3   8  -1    6.03    0.98
  -3   8  -1    6.28    2.15
   3  -8   2  148.19    4.51
  -3   8  -2  153.05    3.47
  -3   8  -2  153.73    4.18
  -3   8  -3    1.24    0.88
  -3   8  -3   -0.13    1.23
  -3   8  -4    1.00    0.94
  -3   8  -4    2.53    1.25
  -3   8  -5   47.11    1.75
  -3   8  -5   45.20    2.15
  -3   8  -6   18.72    1.32
  -3   8  -6   16.43    1.63
  -3   8  -7   32.15    1.60
  -3   8  -7   32.34    1.97
  -3   8  -8   29.62    1.63
  -3   8  -8   27.46    1.98
  -3   8  -9   26.91    1.62
  -3   8  -9   27.20    1.80
  -3   8  -9   21.28    1.84
  -3   8 -10   27.58    1.75
  -3   8 -10   23.71    1.88
  -3   8 -10   26.90    2.03
  -3   8 -11   36.72    2.03
  -3   8 -11   25.05    2.06
   3  -7 -17    2.53    2.49
  -3   7  17    2.07    1.16
   3  -7 -16    1.12    2.30
  -3   7  16    0.96    1.10
   3  -7 -15    9.09    2.59
  -3   7  15    9.93    1.94
   3  -7 -14   19.59    2.86
  -3   7  14   19.72    1.44
   3  -7 -13    1.44    2.15
  -3   7  13    0.71    1.08
   3  -7 -12    1.68    1.40
  -3   7  12    1.18    1.04
   3  -7 -11   14.63    1.71
  -3   7  11   13.51    1.33
   3  -7 -10   38.53    2.11
  -3   7  10   38.50    1.72
   3  -7  -9   45.37    2.31
  -3   7   9   49.36    1.94
   3  -7  -8   68.35    3.67
  -3   7   8   61.86    2.06
   3  -7  -7   24.31    1.88
  -3   7   7   28.58    1.56
   3  -7  -6  110.72    3.56
  -3   7   6  117.75    3.15
   3  -7  -5   82.29    2.84
  -3   7   5   84.29    2.53
   3  -7  -4   12.27    1.62
  -3   7   4   10.91    1.33
   3  -7  -3   84.87    3.88
  -3   7   3   79.52    2.48
   3  -7  -2   66.82    2.67
  -3   7   2   64.84    2.30
   3  -7  -1   69.48    3.71
  -3   7   1   65.09    2.22
   3  -7   0    1.61    1.32
  -3   7   0    0.73    1.17
   3  -7   1   28.63    1.99
  -3   7  -1   30.46    1.22
  -3   7  -1   29.99    1.76
   3  -7   2    3.74    1.41
  -3   7  -2    1.34    1.22
  -3   7  -2    2.40    1.25
  -3   7  -3   45.55    1.47
  -3   7  -3   47.33    2.13
  -3   7  -4    8.36    0.92
  -3   7  -4    7.21    1.36
  -3   7  -5    0.51    0.83
  -3   7  -5    2.02    1.92
  -3   7  -6   64.00    1.88
  -3   7  -6   64.13    2.52
  -3   7  -7   45.28    1.68
  -3   7  -7   50.93    2.26
  -3   7  -8   46.71    2.36
  -3   7  -8   44.72    2.28
  -3   7  -9   23.05    2.04
  -3   7  -9   26.03    1.72
  -3   7  -9   21.57    1.85
  -3   7 -10   37.10    1.94
  -3   7 -10   32.23    2.13
  -3   7 -11   59.89    2.40
  -3   7 -11   59.49    2.71
  -3   7 -12  130.01    4.73
  -3   7 -12   89.83    3.61
  -3   7 -13    6.64    1.42
  -3   7 -13    6.21    1.70
   3  -6 -17    6.36    1.66
  -3   6  17    7.73    1.80
   3  -6 -16   18.00    1.94
  -3   6  16   19.91    1.38
   3  -6 -15    9.73    1.62
  -3   6  15    9.19    1.21
   3  -6 -14   10.83    1.61
  -3   6  14   11.64    1.18
   3  -6 -13    7.01    1.50
  -3   6  13    5.71    1.09
   3  -6 -12   13.77    1.56
  -3   6  12   13.35    1.19
   3  -6 -11    8.95    1.38
  -3   6  11    6.21    1.07
   3  -6 -10   27.78    1.81
  -3   6  10   30.99    1.44
   3  -6  -9   17.23    2.33
  -3   6   9   17.00    1.27
   3  -6  -8    3.83    1.30
  -3   6   8    5.67    1.07
   3  -6  -7    9.73    1.40
  -3   6   7    7.57    1.12
   3  -6  -6    2.15    1.26
  -3   6   6    3.21    1.04
   3  -6  -5   80.69    2.77
  -3   6   5   81.47    2.42
   3  -6  -4  379.01    8.87
  -3   6   4  368.20    7.97
   3  -6  -3   44.03    2.14
  -3   6   3   47.57    1.90
   3  -6  -2   12.73    1.48
  -3   6   2    9.33    2.03
   3  -6  -1  130.43    3.65
  -3   6   1  130.73    3.40
   3  -6   0   14.51    1.63
  -3   6   0   16.09    1.42
   3  -6   1  151.80    4.08
  -3   6  -1  155.81    3.79
  -3   6  -2    0.71    0.65
  -3   6  -2    3.68    1.66
  -3   6  -3  119.62    2.35
  -3   6  -3  128.39    3.43
  -3   6  -4    6.68    0.74
  -3   6  -4    5.25    1.36
  -3   6  -5   99.83    2.63
  -3   6  -5   90.55    2.90
  -3   6  -6   23.24    1.05
  -3   6  -6   24.87    1.78
  -3   6  -7   16.16    1.46
  -3   6  -7   18.00    1.65
  -3   6  -8  108.08    2.41
  -3   6  -8  104.59    2.99
  -3   6  -8  105.78    3.50
  -3   6  -9    7.29    0.95
  -3   6  -9    9.05    2.08
  -3   6  -9    8.74    1.55
  -3   6 -10   54.06    2.27
  -3   6 -10   54.28    2.52
  -3   6 -11   33.98    1.88
  -3   6 -11   30.76    2.18
  -3   6 -12   66.17    2.46
  -3   6 -12   68.50    2.97
  -3   6 -13   65.25    2.58
  -3   6 -13   66.11    3.06
  -3   6 -14   18.12    1.67
  -3   6 -14   16.54    2.05
   3  -5 -17    8.41    1.52
  -3   5  17    6.77    1.08
   3  -5 -16    0.86    1.33
  -3   5  16    2.78    0.93
   3  -5 -15    2.14    1.20
  -3   5  15   -1.04    0.85
   3  -5 -14    3.72    1.27
  -3   5  14    2.37    0.94
   3  -5 -13   11.98    1.47
  -3   5  13   12.56    1.72
   3  -5 -12    3.12    1.21
  -3   5  12    0.58    1.38
   3  -5 -11   17.37    1.46
  -3   5  11   15.11    1.13
   3  -5 -10    0.97    1.73
  -3   5  10    0.98    0.85
   3  -5  -9    5.20    1.23
  -3   5   9    5.88    0.99
   3  -5  -8    1.28    1.12
  -3   5   8    1.87    0.91
   3  -5  -7   33.09    1.68
  -3   5   7   35.37    1.51
   3  -5  -6  121.36    3.27
  -3   5   6  117.94    2.78
   3  -5  -5  150.80    3.87
  -3   5   5  155.91    3.54
   3  -5  -4  132.05    4.44
  -3   5   4  132.76    3.14
   3  -5  -3  316.02    7.36
  -3   5   3  335.97    8.31
   3  -5  -2  201.69    5.98
  -3   5   2  206.91    4.60
   3  -5  -1   75.26    2.56
  -3   5   1   74.98    2.20
   3  -5   0  184.43    4.52
  -3   5   0  195.50    4.38
   3  -5   1   60.70    2.36
  -3   5  -1   66.37    2.15
  -3   5  -2    1.11    0.54
  -3   5  -2   -1.55    1.12
  -3   5  -3    0.11    0.51
  -3   5  -3    2.01    1.13
  -3   5  -4  112.93    2.03
  -3   5  -4  112.19    3.16
  -3   5  -5    1.93    0.57
  -3   5  -5    2.64    1.22
  -3   5  -6   54.58    1.68
  -3   5  -6   55.42    2.27
  -3   5  -7   61.03    1.39
  -3   5  -7   59.35    2.40
  -3   5  -8    5.49    1.06
  -3   5  -8    5.78    1.20
  -3   5  -8    7.36    1.45
  -3   5  -9   48.55    2.03
  -3   5  -9   47.65    2.31
  -3   5 -10    3.31    1.22
  -3   5 -10    2.90    1.41
  -3   5 -11   25.64    1.66
  -3   5 -11   25.60    2.04
  -3   5 -12    6.50    1.28
  -3   5 -12    3.66    1.59
  -3   5 -13   59.66    3.13
  -3   5 -13   36.77    2.45
  -3   5 -14   45.01    2.08
  -3   5 -14   44.84    2.54
  -3   5 -15   26.42    1.84
  -3   5 -15   27.04    2.23
   3  -4 -17    1.74    1.17
  -3   4  17   -0.48    0.80
   3  -4 -16   -0.28    1.17
  -3   4  16    0.29    0.79
   3  -4 -15    0.68    1.11
  -3   4  15    0.01    0.77
   3  -4 -14    1.64    1.09
  -3   4  14    0.33    0.78
   3  -4 -13   22.16    1.57
  -3   4  13   23.37    1.19
   3  -4 -12  120.87    3.41
  -3   4  12  123.10    2.88
   3  -4 -11    1.29    1.06
  -3   4  11    0.82    0.80
   3  -4 -10   44.72    1.87
  -3   4  10   49.26    1.55
   3  -4  -9   72.51    2.34
  -3   4   9   79.08    2.06
   3  -4  -8  235.50    6.49
  -3   4   8  241.50    5.03
   3  -4  -7  158.31    3.94
  -3   4   7  165.43    3.53
   3  -4  -6   66.51    2.19
  -3   4   6   72.97    1.99
   3  -4  -5    9.55    1.81
  -3   4   5    8.37    1.50
   3  -4  -4    3.06    1.09
  -3   4   4    3.86    0.92
   3  -4  -3   63.10    2.07
  -3   4   3   72.01    2.02
   3  -4  -2  203.79    4.61
  -3   4   2  199.50    4.30
   3  -4  -1  255.69    6.74
  -3   4   1  252.48    6.25
   3  -4   0    1.49    1.12
  -3   4   0    1.69    1.07
  -3   4  -1    8.15    1.24
  -3   4  -2    1.28    1.09
  -3   4  -3   -0.13    0.40
  -3   4  -3    1.71    1.06
  -3   4  -4  149.35    2.62
  -3   4  -4  137.56    3.63
  -3   4  -5  291.98    4.70
  -3   4  -5  294.96    6.85
  -3   4  -6   85.48    1.49
  -3   4  -6   87.83    2.77
  -3   4  -7    7.04    0.55
  -3   4  -7    6.76    1.14
  -3   4  -7    7.37    1.40
  -3   4  -8   78.66    2.38
  -3   4  -8   81.36    2.69
  -3   4  -9   18.91    1.45
  -3   4  -9   21.00    1.73
  -3   4 -10    2.10    1.11
  -3   4 -10    1.37    1.35
  -3   4 -11    3.48    1.19
  -3   4 -11    3.46    1.48
  -3   4 -12    3.29    1.17
  -3   4 -12    2.11    1.45
  -3   4 -13   51.24    2.10
  -3   4 -13   48.90    2.54
  -3   4 -14   50.44    2.69
  -3   4 -15   48.97    2.17
  -3   4 -15   46.37    2.72
  -3   4 -16   25.05    1.73
  -3   4 -16   23.57    2.28
   3  -3 -17    7.68    1.26
  -3   3  17    6.34    0.86
   3  -3 -16    3.07    1.71
  -3   3  16    2.78    1.16
   3  -3 -15    5.75    1.79
  -3   3  15    7.85    1.27
   3  -3 -14    2.48    1.05
  -3   3  14    2.54    0.73
   3  -3 -13    0.62    0.97
  -3   3  13    0.44    0.71
   3  -3 -12   32.55    1.61
  -3   3  12   34.08    1.28
   3  -3 -11  250.83    7.09
  -3   3  11  273.86    5.53
   3  -3 -10  176.94    4.27
  -3   3  10  191.03    3.88
   3  -3  -9   30.06    1.54
  -3   3   9   29.96    1.24
   3  -3  -8   78.74    2.30
  -3   3   8   80.45    1.98
   3  -3  -7   14.88    1.21
  -3   3   7   14.45    1.00
   3  -3  -6    1.89    0.95
  -3   3   6    2.55    0.79
   3  -3  -5    2.95    0.92
  -3   3   5    1.55    0.78
   3  -3  -4    9.47    1.62
  -3   3   4    7.68    0.96
   3  -3  -3   13.67    1.19
  -3   3   3   15.51    1.03
   3  -3  -2   42.03    2.32
  -3   3   2   41.67    2.09
   3  -3  -1   14.78    1.21
  -3   3   1   13.35    1.13
  -3   3   0   50.35    1.76
  -3   3  -1   53.65    2.53
  -3   3  -2   42.30    1.73
  -3   3  -3   72.62    1.11
  -3   3  -3   78.06    3.07
  -3   3  -4   64.30    1.17
  -3   3  -4   61.84    2.13
  -3   3  -5   66.75    1.19
  -3   3  -5   62.92    2.27
  -3   3  -6  527.10    8.79
  -3   3  -6  519.69   12.37
  -3   3  -7  212.19    4.63
  -3   3  -7  221.46    5.45
  -3   3  -8   24.87    1.43
  -3   3  -8   27.01    1.72
  -3   3  -9    5.03    1.64
  -3   3  -9    2.89    1.37
  -3   3 -10   62.47    2.13
  -3   3 -10   58.69    2.58
  -3   3 -11   35.25    1.70
  -3   3 -11   30.05    2.10
  -3   3 -12   52.83    2.90
  -3   3 -12   52.26    2.54
  -3   3 -13   44.24    1.93
  -3   3 -13   38.94    2.41
  -3   3 -14   33.62    1.77
  -3   3 -14   34.55    2.33
  -3   3 -15   23.11    2.47
  -3   3 -15   23.35    2.17
  -3   3 -16   71.83    2.56
  -3   3 -16   68.27    3.35
  -3   2  17    5.20    2.66
  -3   2  16    8.43    2.58
   3  -2 -15    1.34    1.42
  -3   2  15    0.70    0.94
   3  -2 -14   10.70    1.13
  -3   2  14   10.06    0.78
   3  -2 -13    9.74    1.10
  -3   2  13   11.57    0.79
   3  -2 -12    1.45    0.89
  -3   2  12    1.37    0.63
   3  -2 -11   35.68    1.50
  -3   2  11   38.91    1.61
   3  -2 -10  129.48    3.92
  -3   2  10  132.51    2.70
   3  -2  -9  472.18   10.70
  -3   2   9  488.97   10.15
   3  -2  -8    9.96    1.08
  -3   2   8   11.84    0.87
   3  -2  -7   70.80    2.02
  -3   2   7   72.42    1.74
   3  -2  -6    7.42    1.42
  -3   2   6    7.21    0.78
   3  -2  -5   20.50    1.16
  -3   2   5   19.56    0.99
   3  -2  -4   18.53    1.17
  -3   2   4   20.78    1.03
   3  -2  -3    7.84    1.01
  -3   2   3    7.83    0.88
   3  -2  -2   50.05    1.70
  -3   2   2   52.62    1.61
  -3   2   1    1.91    0.88
  -3   2   0  142.49    3.22
  -3   2  -1   12.63    1.16
  -3   2  -2   85.46    2.41
  -3   2  -3   41.85    1.67
  -3   2  -4   76.59    0.90
  -3   2  -4   76.99    2.37
  -3   2  -5   43.05    0.50
  -3   2  -5   44.85    1.85
  -3   2  -6  136.52    3.14
  -3   2  -6  143.44    3.59
  -3   2  -7  257.95    5.48
  -3   2  -7  255.35    6.07
  -3   2  -8  715.37   16.74
  -3   2  -8  717.12   18.04
  -3   2  -9    6.27    1.08
  -3   2  -9    7.36    1.41
  -3   2 -10    1.68    1.02
  -3   2 -10    2.91    1.39
  -3   2 -11   77.71    2.37
  -3   2 -11   79.15    2.91
  -3   2 -12    7.01    1.24
  -3   2 -12    9.96    1.63
  -3   2 -13    4.51    1.81
  -3   2 -13    2.72    1.57
  -3   2 -14    7.58    1.31
  -3   2 -14    7.90    1.72
  -3   2 -15   37.80    1.85
  -3   2 -15   34.91    2.45
  -3   2 -16    3.54    1.24
  -3   2 -16   -0.46    1.69
  -3   2 -17   18.14    1.66
  -3   2 -17   18.00    2.21
  -3   1  17    1.22    2.55
  -3   1  16   11.79    4.11
  -3   1  15   23.84    2.91
   3  -1 -14   13.84    1.05
  -3   1  14   12.99    2.49
  -3   1  14   14.71    1.01
   3  -1 -13   11.08    1.44
  -3   1  13   12.98    2.15
  -3   1  13   10.45    0.66
   3  -1 -12   20.87    1.61
  -3   1  12   20.09    0.77
   3  -1 -11   18.00    1.54
  -3   1  11   17.48    0.78
   3  -1 -10   40.12    1.99
  -3   1  10   40.37    1.07
   3  -1  -9  160.82    3.48
  -3   1   9  169.03    3.64
   3  -1  -8  388.44    8.27
  -3   1   8  399.94    7.74
   3  -1  -7   14.05    1.00
  -3   1   7   13.72    0.80
   3  -1  -6    7.92    1.35
  -3   1   6    6.64    1.08
   3  -1  -5   13.23    0.99
  -3   1   5   14.70    0.87
   3  -1  -4    0.29    0.77
  -3   1   4    1.40    0.66
  -3   1   3    7.94    0.84
  -3   1   2   72.27    1.83
  -3   1   1   80.97    2.04
  -3   1   0    0.75    1.26
  -3   1  -1   62.82    1.86
  -3   1  -2   10.38    1.10
  -3   1  -3   32.13    1.53
  -3   1  -4   98.20    2.67
  -3   1  -5  115.36    2.63
  -3   1  -5  120.59    3.06
  -3   1  -6  150.35    3.23
  -3   1  -6  151.86    3.76
  -3   1  -7  285.21    5.86
  -3   1  -7  290.07    6.63
  -3   1  -8  160.52    3.56
  -3   1  -8  158.80    4.24
  -3   1  -9  584.08   14.31
  -3   1  -9  607.38   14.86
  -3   1 -10   25.73    1.43
  -3   1 -10   27.87    1.80
  -3   1 -11   11.65    1.22
  -3   1 -11   11.81    1.63
  -3   1 -12    0.04    0.99
  -3   1 -12   -0.08    1.38
  -3   1 -13    3.11    1.11
  -3   1 -13    1.16    1.49
   3  -1  14   11.96    0.60
  -3   1 -14   14.35    2.10
  -3   1 -14   10.91    1.85
   3  -1  15    8.05    0.93
  -3   1 -15    8.57    1.30
  -3   1 -15    6.73    1.83
  -3   1 -16   44.80    2.09
  -3   1 -16   45.66    2.74
  -3   1 -17    7.72    1.41
  -3   1 -17    5.01    1.94
  -3   1 -18    3.55    1.31
  -3   1 -18    1.59    1.91
  -3   0  16   22.91    3.15
  -3   0  15    6.28    2.47
  -3   0  14    2.81    2.12
  -3   0  13    4.26    1.88
  -3   0  13    2.15    0.44
   3   0 -12    5.78    0.75
  -3   0  12    7.83    1.90
  -3   0  12    6.55    0.50
  -3   0  11   27.56    2.13
  -3   0  11   21.41    0.70
   3   0 -10   19.06    0.93
  -3   0  10   19.39    1.91
  -3   0  10   19.00    0.98
   3   0  -9    1.09    0.67
  -3   0   9    3.59    1.33
  -3   0   9    0.61    0.48
   3   0  -8   16.67    0.93
  -3   0   8   18.36    1.07
  -3   0   7   52.53    1.22
  -3   0   6  188.15    3.85
  -3   0   5   14.78    0.79
  -3   0   4   93.02    1.89
  -3   0   3    2.32    0.71
  -3   0   2    2.12    1.12
  -3   0   1  210.50    4.78
  -3   0   0   60.09    1.70
  -3   0  -1   38.05    0.77
  -3   0  -1   39.10    1.43
  -3   0  -2   37.59    0.66
  -3   0  -2   37.82    1.48
  -3   0  -3  156.30    1.86
  -3   0  -3  157.45    3.10
  -3   0  -3  157.45    3.44
  -3   0  -4   19.16    1.06
  -3   0  -4   19.30    1.30
  -3   0  -5  206.80    4.12
  -3   0  -5  209.00    4.74
  -3   0  -6  152.25    3.84
  -3   0  -7  155.47    3.35
  -3   0  -8  192.83    3.96
  -3   0  -9  273.53    5.69
  -3   0 -10  125.95    2.99
  -3   0 -11  174.13    4.02
  -3   0 -12   10.48    1.21
   3   0  13    0.51    0.25
  -3   0 -13   -1.78    1.07
   3   0  14    9.98    0.48
  -3   0 -14   14.83    1.31
   3   0  15    0.35    0.69
  -3   0 -15    1.06    1.72
  -3   0 -16   30.20    1.78
  -3   0 -17   11.58    1.45
  -3   0 -18   12.32    1.52
  -3  -1  16   11.18    2.90
  -3  -1  15   -4.03    2.46
  -3  -1  14   -4.36    2.27
  -3  -1  13    0.07    2.80
  -3  -1  12    1.79    1.83
  -3  -1  12    1.40    0.28
  -3  -1  11    0.50    1.67
  -3  -1  11    1.91    0.34
  -3  -1  10    0.41    1.44
  -3  -1  10    0.38    0.35
  -3  -1   9    8.44    1.53
  -3  -1   9    6.30    0.45
  -3  -1   8   49.06    2.20
  -3  -1   8   45.13    0.96
  -3  -1   7   75.88    2.60
  -3  -1   7   81.30    1.49
  -3  -1   6   80.16    3.16
  -3  -1   6   77.39    1.85
  -3  -1   5  134.70    3.85
  -3  -1   5  126.37    2.29
  -3  -1   4   13.25    1.46
  -3  -1   4   13.64    0.75
  -3  -1   3   37.87    1.25
  -3  -1   3   40.15    1.17
  -3  -1   2   56.68    1.40
  -3  -1   2   57.50    1.46
  -3  -1   1    2.15    0.55
  -3  -1   1    2.58    0.71
  -3  -1   0  112.09    1.90
  -3  -1   0  110.35    2.11
  -3  -1   0  110.21    2.42
  -3  -1  -1  442.21    7.83
  -3  -1  -1  443.59    8.42
  -3  -1  -1  443.23    9.14
  -3  -1  -2  280.33    4.08
  -3  -1  -2  284.46    5.87
  -3  -1  -2  281.41    5.74
  -3  -1  -3   11.15    0.43
  -3  -1  -3   12.07    0.88
  -3  -1  -3   11.88    1.11
  -3  -1  -4  170.08    3.35
  -3  -1  -5   45.56    1.45
  -3  -1  -6  103.36    2.36
  -3  -1  -7  231.78    4.68
  -3  -1  -8  191.30    3.96
  -3  -1  -9  130.58    2.98
  -3  -1 -10   55.18    1.86
  -3  -1 -11   18.39    1.27
  -3  -1 -12   13.13    1.28
   3   1  13    0.62    0.19
  -3  -1 -13   -1.05    1.03
   3   1  14   16.81    0.49
  -3  -1 -14   21.05    1.44
   3   1  15    4.55    0.44
  -3  -1 -15    4.67    1.23
  -3  -1 -16    3.33    1.27
  -3  -1 -17   12.33    1.48
  -3  -1 -18   14.93    2.46
  -3  -1 -19   73.47    2.78
  -3  -2  15   32.66    3.42
  -3  -2  14   29.72    4.81
  -3  -2  13    5.31    2.22
  -3  -2  12   15.45    2.33
  -3  -2  11    7.33    1.84
  -3  -2  11    5.19    0.17
  -3  -2  10   32.21    2.32
  -3  -2  10   25.75    0.58
  -3  -2   9   37.64    2.28
  -3  -2   9   35.55    0.91
  -3  -2   8   14.03    1.64
  -3  -2   8   14.89    0.53
  -3  -2   8   14.38    0.47
  -3  -2   7   52.80    2.16
  -3  -2   7   48.22    0.94
  -3  -2   6   57.20    2.15
  -3  -2   6   55.68    1.09
  -3  -2   6   57.69    1.39
  -3  -2   5    6.17    1.01
  -3  -2   5    3.53    0.48
  -3  -2   5    3.72    0.51
  -3  -2   4   31.95    1.38
  -3  -2   4   31.33    0.83
  -3  -2   4   30.92    0.91
  -3  -2   3   43.64    1.42
  -3  -2   3   44.56    1.03
  -3  -2   3   45.43    1.55
  -3  -2   2  111.79    2.86
  -3  -2   2  114.21    2.36
  -3  -2   2  111.95    2.22
  -3  -2   1  234.52    4.29
  -3  -2   1  231.37    4.02
  -3  -2   1  243.60    4.51
  -3  -2   0  301.73    5.71
  -3  -2   0  302.65    5.38
  -3  -2   0  311.11    5.97
  -3  -2  -1  320.90    5.73
  -3  -2  -1  315.81    5.64
  -3  -2  -1  314.93    6.31
  -3  -2  -2  546.02    9.43
  -3  -2  -2  534.73   10.38
  -3  -2  -3  126.33    1.69
  -3  -2  -3  127.91    2.50
  -3  -2  -4   19.99    1.41
  -3  -2  -5    3.33    0.75
  -3  -2  -6  154.62    3.10
  -3  -2  -7   26.63    1.22
  -3  -2  -8    2.29    0.89
  -3  -2  -9   47.80    1.63
  -3  -2 -10   16.98    1.21
  -3  -2 -11   44.83    2.36
  -3  -2 -12  106.04    2.77
   3   2  13   27.52    0.42
  -3  -2 -13   34.59    2.32
   3   2  14   62.11    0.96
  -3  -2 -14   74.30    2.31
   3   2  15   32.35    0.75
  -3  -2 -15   36.77    1.80
   3   2  16   29.31    0.88
  -3  -2 -16   35.02    1.82
  -3  -2 -17   50.16    2.20
  -3  -2 -18   46.10    2.18
  -3  -2 -19   46.92    2.30
  -3  -3  14   24.20    3.19
  -3  -3  13   41.77    3.48
  -3  -3  12   12.61    2.41
  -3  -3  11    7.94    2.04
  -3  -3  10   32.30    2.54
  -3  -3   9   13.83    1.98
  -3  -3   8   17.07    1.75
  -3  -3   8   13.73    0.31
  -3  -3   7    3.76    1.27
  -3  -3   7    1.34    0.44
  -3  -3   6   -0.24    1.13
  -3  -3   6    0.35    0.32
  -3  -3   6    0.70    0.33
  -3  -3   5   63.59    2.17
  -3  -3   5   58.62    1.24
  -3  -3   5   57.53    1.08
  -3  -3   4   21.30    1.33
  -3  -3   4   22.89    0.91
  -3  -3   4   21.80    0.73
  -3  -3   3   10.28    1.51
  -3  -3   3   12.28    0.59
  -3  -3   3   11.28    0.69
  -3  -3   2  116.31    2.56
  -3  -3   2  116.91    2.32
  -3  -3   2  122.87    2.73
  -3  -3   1  239.02    4.53
  -3  -3   1  243.59    4.38
  -3  -3   1  243.30    4.54
  -3  -3   0  176.54    3.20
  -3  -3   0  172.25    2.94
  -3  -3   0  178.35    3.42
  -3  -3  -1   95.12    1.75
  -3  -3  -1   94.21    1.76
  -3  -3  -2    5.63    0.50
  -3  -3  -2    5.16    0.64
  -3  -3  -3   18.13    0.54
  -3  -3  -3   19.26    1.27
  -3  -3  -4  211.35    3.88
  -3  -3  -5   27.10    1.09
  -3  -3  -6    1.17    0.75
  -3  -3  -7    4.83    0.87
  -3  -3  -8    2.20    0.85
  -3  -3  -9   21.49    1.79
  -3  -3 -10  110.32    2.67
  -3  -3 -11  142.49    3.31
   3   3  12  154.62    1.61
   3   3  12  158.40    1.63
   3   3  13   97.10    1.23
  -3  -3 -13  113.13    2.88
   3   3  14    2.87    0.33
  -3  -3 -14    3.88    1.74
   3   3  15   45.58    0.95
  -3  -3 -15   55.83    2.05
   3   3  16  109.93    1.98
  -3  -3 -16  125.22    3.48
  -3  -3 -17   88.57    2.87
  -3  -3 -18   15.98    1.63
  -3  -3 -19    4.80    1.42
  -3  -4  14   23.77    3.30
  -3  -4  13   10.03    2.65
  -3  -4  12   24.39    2.90
  -3  -4  11   29.03    2.74
  -3  -4  10    1.00    1.80
  -3  -4   9   41.12    2.63
  -3  -4   8    0.18    1.54
  -3  -4   7   14.22    1.75
  -3  -4   7   14.20    0.26
  -3  -4   6    0.60    1.25
  -3  -4   6    1.21    0.22
  -3  -4   6    0.84    0.25
  -3  -4   5    6.54    1.21
  -3  -4   5    4.32    0.33
  -3  -4   4   34.29    1.61
  -3  -4   4   33.22    0.70
  -3  -4   4   34.18    1.09
  -3  -4   3  120.67    3.01
  -3  -4   3  123.39    1.89
  -3  -4   3  122.74    2.56
  -3  -4   2    0.78    0.82
  -3  -4   2    0.05    0.41
  -3  -4   2    0.75    0.54
  -3  -4   1  127.14    2.67
  -3  -4   1  120.40    2.33
  -3  -4   1  126.60    2.84
  -3  -4   0   33.06    1.12
  -3  -4  -1  192.36    3.40
  -3  -4  -1  186.14    3.56
  -3  -4  -2   71.57    1.43
  -3  -4  -2   73.99    1.49
  -3  -4  -3  315.87    5.20
  -3  -4  -3  319.32    5.72
  -3  -4  -4  144.62    2.73
   3   4   5   43.38    0.83
  -3  -4  -5   41.40    1.26
   3   4   6  236.37    3.51
  -3  -4  -6  235.21    5.22
   3   4   7    2.73    0.25
  -3  -4  -7    3.12    0.80
   3   4   8  239.55    3.00
   3   4   8  251.10    5.18
  -3  -4  -8  248.97    4.88
   3   4   9   52.57    1.87
  -3  -4  -9   54.25    1.71
   3   4  10   57.07    2.03
  -3  -4 -10   59.83    1.82
   3   4  11    1.74    0.20
   3   4  11    1.84    1.16
  -3  -4 -11    1.78    0.99
   3   4  12   10.63    1.35
  -3  -4 -12    7.98    1.18
   3   4  13    8.70    0.39
   3   4  13    6.95    1.40
  -3  -4 -13    9.93    1.18
   3   4  14   65.29    2.53
  -3  -4 -14   64.99    2.25
   3   4  15   57.37    1.46
  -3  -4 -15   66.97    3.09
   3   4  16   12.05    0.68
  -3  -4 -16   11.76    1.43
  -3  -4 -17   46.21    2.09
  -3  -4 -18   19.75    1.68
  -3  -4 -19    9.42    1.55
  -3  -4 -20   29.48    3.03
  -3  -5  13   16.84    3.05
  -3  -5  12    8.99    2.55
  -3  -5  11    8.27    2.37
  -3  -5  10   20.07    2.52
  -3  -5   9    9.27    2.11
  -3  -5   8   20.12    2.19
  -3  -5   7   30.73    2.23
  -3  -5   6   12.15    1.70
  -3  -5   5    2.94    1.29
  -3  -5   5    3.31    0.43
  -3  -5   4    4.83    1.20
  -3  -5   4    5.13    0.47
  -3  -5   4    4.60    0.44
  -3  -5   3   14.02    1.29
  -3  -5   3   14.07    0.66
  -3  -5   3   13.67    0.63
  -3  -5   2  187.77    4.21
  -3  -5   2  186.67    2.86
  -3  -5   2  189.98    3.35
  -3  -5   1   84.66    2.16
  -3  -5   1   83.52    1.42
  -3  -5   1   84.77    1.77
  -3  -5   0   90.73    2.10
  -3  -5   0   88.10    1.86
  -3  -5  -1   81.48    1.82
  -3  -5  -1   76.84    1.47
   3   5   2   56.95    1.49
  -3  -5  -2   57.98    1.36
  -3  -5  -2   60.95    1.28
   3   5   3   10.87    1.10
  -3  -5  -3   12.40    1.01
  -3  -5  -3   11.87    0.71
   3   5   4  263.43    4.52
  -3  -5  -4  263.05    4.72
   3   5   5  188.97    3.10
   3   5   5  192.17    3.88
  -3  -5  -5  194.15    4.18
   3   5   6    7.48    0.78
   3   5   6    7.68    0.96
  -3  -5  -6    6.38    0.81
   3   5   7  187.68    3.15
   3   5   7  187.21    3.94
  -3  -5  -7  179.15    3.61
   3   5   8    9.95    0.67
   3   5   8   10.93    1.11
  -3  -5  -8    9.93    0.98
   3   5   9   76.61    1.19
   3   5   9   75.26    2.26
  -3  -5  -9   83.13    2.11
   3   5  10    4.53    1.71
  -3  -5 -10    1.33    1.43
   3   5  11    1.67    0.52
   3   5  11    1.71    1.77
  -3  -5 -11    0.56    0.99
   3   5  12    1.80    0.35
   3   5  12    1.22    1.85
  -3  -5 -12    2.70    1.02
   3   5  13    1.12    0.39
   3   5  13    2.96    1.26
  -3  -5 -13    2.10    1.09
   3   5  14   55.12    2.37
  -3  -5 -14   49.99    1.98
   3   5  15   95.23    3.33
  -3  -5 -15   99.72    2.94
   3   5  16  113.56    3.77
  -3  -5 -16  100.32    3.12
   3   5  17   16.25    0.87
   3   5  17   18.64    1.97
  -3  -5 -17   19.45    1.65
   3   5  18   37.69    2.45
  -3  -5 -18   36.50    2.07
  -3  -5 -19   28.37    2.92
  -3  -5 -20   10.30    1.68
  -3  -6  12   10.10    2.70
  -3  -6  11   20.16    2.99
  -3  -6  10   10.48    2.43
  -3  -6   9   19.59    2.45
  -3  -6   8   51.85    3.07
  -3  -6   7    8.34    1.86
  -3  -6   6   35.01    2.30
  -3  -6   5   -0.28    1.34
  -3  -6   5    0.69    0.16
  -3  -6   4   20.83    1.68
  -3  -6   4   20.15    0.41
  -3  -6   4   19.37    0.71
  -3  -6   3    4.81    1.18
  -3  -6   3    3.77    0.48
  -3  -6   3    3.38    0.46
  -3  -6   2   11.24    1.24
  -3  -6   2    9.57    0.65
  -3  -6   2   11.07    0.66
  -3  -6   1   23.81    1.37
  -3  -6   1   26.40    0.68
   3   6   0   32.69    1.49
  -3  -6   0   33.22    1.37
  -3  -6   0   31.98    1.10
   3   6   1    1.71    0.83
  -3  -6  -1    1.99    0.77
  -3  -6  -1    0.34    0.48
   3   6   2  160.57    3.34
  -3  -6  -2  160.77    3.16
  -3  -6  -2  157.34    2.74
   3   6   3   38.02    1.75
  -3  -6  -3   35.14    1.14
  -3  -6  -3   33.40    1.01
   3   6   4   35.86    1.15
   3   6   4   35.00    1.25
  -3  -6  -4   32.61    1.03
   3   6   5   86.50    1.78
   3   6   5   84.24    2.07
  -3  -6  -5   80.73    1.80
   3   6   6  296.67    5.79
   3   6   6  302.78    6.10
  -3  -6  -6  294.22    5.64
   3   6   7   95.65    2.10
   3   6   7   93.15    2.41
  -3  -6  -7   91.62    2.13
   3   6   8   18.26    0.74
   3   6   8   19.35    1.29
  -3  -6  -8   21.22    1.13
   3   6   9  361.99    6.16
   3   6   9  384.21    8.31
  -3  -6  -9  370.56    7.68
   3   6  10    1.36    0.71
   3   6  10    1.73    1.09
  -3  -6 -10    0.37    0.91
   3   6  11   66.46    1.58
   3   6  11   66.04    2.33
  -3  -6 -11   67.16    2.06
   3   6  12    0.85    0.73
   3   6  12    1.53    1.24
  -3  -6 -12    2.35    0.99
   3   6  13   15.00    0.67
   3   6  13   16.75    1.67
  -3  -6 -13   16.75    1.39
   3   6  14    9.88    1.63
  -3  -6 -14   12.30    1.34
   3   6  15   25.24    2.00
  -3  -6 -15   25.27    1.70
   3   6  16   72.76    3.01
  -3  -6 -16   66.26    2.52
   3   6  17   35.85    3.54
  -3  -6 -17   30.86    2.01
   3   6  18   46.46    2.78
  -3  -6 -18   47.25    2.31
   3   6  19    5.11    2.00
  -3  -6 -19    7.65    1.59
   3   6  20    7.74    2.02
  -3  -6 -20    6.44    1.68
  -3  -7  11    3.07    2.45
  -3  -7  10   52.72    3.80
  -3  -7   9    7.25    2.26
  -3  -7   8    1.16    2.81
  -3  -7   7    7.75    1.98
  -3  -7   6    6.43    1.79
  -3  -7   5   31.15    2.15
  -3  -7   4   25.83    1.85
  -3  -7   4   21.81    0.45
  -3  -7   3    8.30    2.24
  -3  -7   3    9.77    0.54
  -3  -7   3    9.08    0.77
  -3  -7   2    1.70    1.13
  -3  -7   2    1.09    0.33
  -3  -7   2    1.11    0.52
   3   7  -1   12.91    1.40
  -3  -7   1   13.48    1.93
  -3  -7   1   13.22    0.54
   3   7   0  128.65    3.33
  -3  -7   0  132.10    3.21
  -3  -7   0  125.62    2.08
   3   7   1  346.81    7.79
  -3  -7  -1  348.55    7.47
  -3  -7  -1  349.44    6.08
   3   7   2  291.10    6.93
  -3  -7  -2  273.40    6.43
  -3  -7  -2  261.97    5.03
   3   7   3  137.50    3.08
   3   7   3  136.85    2.75
  -3  -7  -3  133.09    2.43
   3   7   4    5.08    0.87
   3   7   4    5.27    1.24
  -3  -7  -4    5.47    0.67
   3   7   5    6.15    1.31
   3   7   5    7.46    0.93
  -3  -7  -5    6.66    0.74
   3   7   6   24.97    1.08
   3   7   6   24.61    1.28
  -3  -7  -6   23.13    1.08
   3   7   7  561.41   11.58
   3   7   7  582.41   12.87
  -3  -7  -7  564.87   11.99
   3   7   8  195.43    3.59
   3   7   8  185.84    5.17
  -3  -7  -8  195.73    3.97
   3   7   9   10.43    0.75
   3   7   9    9.86    1.23
  -3  -7  -9   12.61    1.03
   3   7  10   51.93    1.65
   3   7  10   54.97    2.02
  -3  -7 -10   54.16    1.79
   3   7  11   -0.21    0.86
   3   7  11   -1.21    1.15
  -3  -7 -11    0.09    1.00
   3   7  12   49.91    1.27
   3   7  12   48.97    2.15
  -3  -7 -12   49.23    1.86
   3   7  13    4.48    0.64
   3   7  13    4.61    1.43
  -3  -7 -13    4.80    1.23
   3   7  14   26.22    0.98
   3   7  14   27.17    2.87
  -3  -7 -14   26.99    1.66
   3   7  15    2.28    1.56
  -3  -7 -15    2.84    1.24
   3   7  16   13.90    1.95
  -3  -7 -16   15.55    2.35
   3   7  17   63.33    3.01
  -3  -7 -17   57.36    2.54
   3   7  18    7.92    2.00
  -3  -7 -18    9.64    1.68
   3   7  19   25.38    2.44
  -3  -7 -19   22.26    2.04
   3   7  20    1.06    1.87
  -3  -7 -20   -0.06    1.52
  -3  -8  10   16.06    2.93
  -3  -8   9   36.29    3.29
  -3  -8   8   18.66    2.62
  -3  -8   7   14.69    2.26
  -3  -8   6   65.06    3.25
  -3  -8   5   38.65    2.55
  -3  -8   4   40.49    2.44
  -3  -8   3   35.29    2.11
  -3  -8   3   28.72    0.72
   3   8  -2  136.37    4.12
  -3  -8   2  130.30    3.85
  -3  -8   2  128.65    2.23
  -3  -8   2  127.26    2.33
   3   8  -1  175.26    4.76
  -3  -8   1  173.01    4.60
  -3  -8   1  175.18    2.76
   3   8   0  250.98    6.12
  -3  -8   0  254.32    5.94
  -3  -8   0  249.55    4.10
   3   8   1  137.67    3.65
  -3  -8  -1  138.76    3.45
  -3  -8  -1  136.60    2.34
   3   8   2    5.38    1.13
   3   8   2    4.96    0.75
  -3  -8  -2    3.01    1.02
  -3  -8  -2    4.70    0.59
   3   8   3   -0.13    1.47
   3   8   3    0.83    1.06
  -3  -8  -3    0.18    0.57
   3   8   4    1.06    0.91
   3   8   4    1.59    0.76
  -3  -8  -4   -0.18    0.94
   3   8   5    5.55    0.93
   3   8   5    5.70    0.92
  -3  -8  -5    5.75    0.73
   3   8   6   21.05    1.67
   3   8   6   18.77    1.18
  -3  -8  -6   21.00    1.02
   3   8   7   16.37    1.06
   3   8   7   14.63    1.18
  -3  -8  -7   16.74    1.00
   3   8   8   89.99    2.14
   3   8   8   85.09    2.45
  -3  -8  -8   90.21    2.23
   3   8   9  168.23    3.35
   3   8   9  171.94    4.09
  -3  -8  -9  163.45    3.63
   3   8  10   18.23    1.41
   3   8  10   15.30    1.45
  -3  -8 -10   15.36    1.25
   3   8  11   24.17    1.06
   3   8  11   27.56    1.74
  -3  -8 -11   25.57    1.46
   3   8  12  110.01    2.39
   3   8  12  110.33    3.36
  -3  -8 -12  114.70    3.02
   3   8  13    7.14    0.81
   3   8  13    6.90    1.53
  -3  -8 -13    5.87    1.98
   3   8  14   38.23    1.80
   3   8  14   39.57    2.19
  -3  -8 -14   40.12    1.92
   3   8  15   35.94    1.36
   3   8  15   42.16    2.44
  -3  -8 -15   40.55    2.01
   3   8  16   17.86    2.03
  -3  -8 -16   19.40    1.72
   3   8  17    9.59    2.88
  -3  -8 -17    7.48    1.59
   3   8  18   14.12    2.23
  -3  -8 -18   16.68    1.80
   3   8  19    4.34    2.01
  -3  -8 -19    5.62    1.59
  -3  -9   8   28.38    3.15
  -3  -9   7  101.82    4.66
  -3  -9   6   26.45    2.60
  -3  -9   5   33.50    3.80
  -3  -9   4   38.55    2.55
  -3  -9   3   20.98    2.01
  -3  -9   3   16.46    0.41
   3   9  -2   59.10    2.79
  -3  -9   2   58.05    3.73
   3   9  -1   83.50    4.26
  -3  -9   1   81.37    2.92
  -3  -9   1   75.29    1.41
   3   9   0   13.38    1.71
  -3  -9   0   15.58    1.58
   3   9   1    0.56    1.20
  -3  -9  -1    1.62    1.10
  -3  -9  -1   -0.30    0.51
   3   9   2    3.05    1.17
   3   9   2    1.33    0.71
  -3  -9  -2    1.37    0.58
   3   9   3    0.25    1.09
   3   9   3    0.31    0.72
  -3  -9  -3    0.29    0.59
   3   9   4    3.64    1.12
   3   9   4    1.34    1.31
  -3  -9  -4    3.56    0.66
   3   9   5    6.01    1.10
   3   9   5    5.67    0.91
  -3  -9  -5    5.18    1.16
   3   9   6    0.66    0.98
   3   9   6    1.34    0.86
  -3  -9  -6    0.67    0.73
   3   9   7    1.99    0.93
   3   9   7    1.01    0.94
  -3  -9  -7    1.55    0.81
   3   9   8   -1.10    0.87
   3   9   8    0.71    0.97
  -3  -9  -8    0.40    0.82
   3   9   9  108.75    2.61
   3   9   9  109.83    3.79
  -3  -9  -9  110.76    2.73
   3   9  10  358.36    7.60
   3   9  10  355.98    9.62
  -3  -9 -10  377.77    8.29
   3   9  11  104.25    2.48
   3   9  11  101.17    3.07
  -3  -9 -11  101.77    2.87
   3   9  12   14.84    1.07
   3   9  12   13.22    2.37
  -3  -9 -12   16.91    1.44
   3   9  13   67.96    1.88
   3   9  13   72.17    3.95
  -3  -9 -13   70.79    2.47
   3   9  14    4.14    0.90
   3   9  14    3.23    1.56
  -3  -9 -14    5.96    1.38
   3   9  15   20.41    1.80
   3   9  15   24.15    2.08
  -3  -9 -15   23.52    1.79
   3   9  16   29.58    1.42
   3   9  16   35.34    2.28
  -3  -9 -16   30.15    2.04
   3   9  17   55.26    3.00
  -3  -9 -17   53.78    2.65
   3   9  18   14.70    2.24
  -3  -9 -18   16.92    1.95
   3   9  19   43.39    4.39
  -3  -9 -19   40.25    2.51
  -3 -10   7   -0.46    2.18
  -3 -10   6   69.35    3.94
  -3 -10   5   16.05    2.47
  -3 -10   4   13.79    3.31
   3  10  -3   49.49    3.02
  -3 -10   3   46.27    2.82
   3  10  -2    4.90    1.81
  -3 -10   2    5.54    1.71
  -3 -10   2    2.65    0.58
   3  10  -1   41.72    2.55
  -3 -10   1   41.46    3.42
  -3 -10   1   35.83    1.24
   3  10   0    8.01    1.71
  -3 -10   0   12.92    1.63
  -3 -10   0    8.98    0.65
   3  10   1  142.00    4.33
   3  10   1  140.34    2.80
  -3 -10  -1  137.59    2.62
   3  10   2   14.77    1.64
   3  10   2   12.32    0.90
  -3 -10  -2   12.96    0.80
   3  10   3   67.11    2.56
   3  10   3   64.37    1.78
  -3 -10  -3   66.41    1.61
   3  10   4   28.10    2.61
   3  10   4   26.94    1.22
  -3 -10  -4   26.11    1.09
   3  10   5    0.93    1.17
   3  10   5   -0.15    0.86
  -3 -10  -5    1.84    0.73
   3  10   6   19.56    1.52
   3  10   6   23.01    1.32
  -3 -10  -6   22.06    1.62
   3  10   7    1.45    1.05
   3  10   7    0.83    0.94
  -3 -10  -7    0.14    0.82
   3  10   8   26.89    1.54
   3  10   8   26.13    1.51
  -3 -10  -8   26.61    1.35
   3  10   9   17.29    1.99
   3  10   9   18.04    1.44
  -3 -10  -9   17.86    1.24
   3  10  10   45.27    1.76
   3  10  10   41.27    2.01
  -3 -10 -10   45.70    1.81
   3  10  11  117.24    3.01
   3  10  11  117.81    3.43
  -3 -10 -11  122.11    3.24
   3  10  12   87.03    2.43
   3  10  12   85.52    3.05
  -3 -10 -12   91.34    2.79
   3  10  13   10.87    1.20
   3  10  13   12.29    1.65
  -3 -10 -13   14.30    1.43
   3  10  14   35.06    2.24
   3  10  14   35.44    2.26
  -3 -10 -14   39.65    2.10
   3  10  15   14.69    1.24
   3  10  15   13.82    1.94
  -3 -10 -15   14.30    1.65
   3  10  16   28.13    2.19
   3  10  16   28.47    3.54
  -3 -10 -16   27.69    2.03
   3  10  17   67.98    2.35
   3  10  17   75.18    3.72
  -3 -10 -17   83.59    4.46
   3  10  18   83.15    2.67
   3  10  18   92.21    4.05
  -3 -10 -18   97.09    3.65
   3  10  19   -0.75    1.97
  -3 -10 -19   -1.17    1.70
  -3 -11   5   22.20    2.77
  -3 -11   4   17.10    2.47
   3  11  -3   15.83    2.55
  -3 -11   3   13.44    3.50
   3  11  -2   41.17    2.91
  -3 -11   2   38.03    2.73
   3  11  -1    3.67    1.92
  -3 -11   1    5.27    1.80
  -3 -11   1    4.01    0.54
   3  11   0    4.70    1.69
  -3 -11   0    1.62    0.60
   3  11   1   17.98    2.02
   3  11   1   15.33    0.96
  -3 -11  -1   14.96    1.25
   3  11   2  102.66    3.73
   3  11   2  107.91    2.44
  -3 -11  -2  107.61    2.29
   3  11   3   24.01    2.00
   3  11   3   26.00    1.75
  -3 -11  -3   25.22    1.12
   3  11   4   13.17    2.59
   3  11   4   13.29    1.10
  -3 -11  -4   15.28    1.42
   3  11   5   15.46    1.68
   3  11   5   16.28    1.17
  -3 -11  -5   16.85    1.05
   3  11   6    2.73    1.94
   3  11   6    0.79    0.92
  -3 -11  -6    0.33    0.85
   3  11   7   17.06    1.62
   3  11   7   17.86    1.31
  -3 -11  -7   17.61    1.21
   3  11   8    5.40    1.36
   3  11   8    6.81    1.22
  -3 -11  -8    6.83    1.06
   3  11   9   14.13    1.48
   3  11   9   14.65    1.42
  -3 -11  -9   17.06    1.32
   3  11  10   36.38    1.76
   3  11  10   35.54    1.86
  -3 -11 -10   35.54    1.76
   3  11  11   38.38    2.58
   3  11  11   32.42    2.04
  -3 -11 -11   34.28    1.82
   3  11  12   27.89    1.61
   3  11  12   25.44    1.99
  -3 -11 -12   26.90    1.78
   3  11  13   50.77    2.82
   3  11  13   51.28    2.49
  -3 -11 -13   54.04    2.33
   3  11  14   33.53    1.84
   3  11  14   38.37    2.43
  -3 -11 -14   42.29    2.19
   3  11  15   48.55    2.89
   3  11  15   50.34    2.77
  -3 -11 -15   53.33    2.53
   3  11  16   14.98    1.44
   3  11  16   20.23    2.16
  -3 -11 -16   15.62    1.96
   3  11  17    2.07    1.90
   3  11  17    4.79    1.90
  -3 -11 -17    5.35    1.69
   3  11  18    2.82    1.21
   3  11  18    1.30    2.95
  -3 -11 -18    2.33    1.71
   3  12  -3    5.24    2.40
  -3 -12   3    3.60    2.14
   3  12  -2   -0.41    2.03
  -3 -12   2    0.41    1.80
   3  12  -1   -1.24    2.02
   3  12   0   15.53    2.32
   3  12   1   -0.66    1.77
   3  12   1    1.62    0.69
  -3 -12  -1   -0.16    0.68
   3  12   2   69.66    3.34
   3  12   2   70.13    1.93
  -3 -12  -2   68.79    1.82
   3  12   3   42.80    2.65
   3  12   3   38.79    1.49
  -3 -12  -3   39.81    1.41
   3  12   4   89.60    3.62
   3  12   4   96.60    2.53
  -3 -12  -4   95.60    2.36
   3  12   5    0.40    1.49
   3  12   5    1.02    1.44
  -3 -12  -5    0.99    0.87
   3  12   6   32.21    3.13
   3  12   6   28.69    1.51
  -3 -12  -6   28.14    1.41
   3  12   7   36.25    2.20
   3  12   7   34.29    1.67
  -3 -12  -7   34.95    2.22
   3  12   8   11.54    2.50
   3  12   8    9.73    1.33
  -3 -12  -8   11.33    1.19
   3  12   9   36.82    2.13
   3  12   9   36.20    1.88
  -3 -12  -9   34.32    1.72
   3  12  10    2.88    1.27
   3  12  10    0.75    1.25
  -3 -12 -10    0.15    1.13
   3  12  11   60.68    2.48
   3  12  11   62.32    2.59
  -3 -12 -11   61.02    2.43
   3  12  12   62.18    2.53
   3  12  12   60.61    2.75
  -3 -12 -12   71.60    2.60
   3  12  13   23.21    1.74
   3  12  13   24.79    2.15
  -3 -12 -13   24.40    1.88
   3  12  14    3.72    1.28
   3  12  14    0.18    1.63
  -3 -12 -14    0.76    1.44
   3  12  15   13.85    1.59
   3  12  15   14.21    2.04
  -3 -12 -15   14.86    1.92
   3  12  16   18.71    2.48
   3  12  16   19.17    2.27
  -3 -12 -16   18.04    2.09
   3  12  17   21.63    1.82
   3  12  17   25.37    2.46
  -3 -12 -17   24.90    2.30
   3  13  -1    3.39    2.34
   3  13   0   28.87    2.87
   3  13   1   48.72    3.21
   3  13   2   15.79    2.41
   3  13   2   15.82    1.12
  -3 -13  -2   15.54    1.61
   3  13   3   13.38    2.27
   3  13   3   14.69    1.18
  -3 -13  -3   14.90    1.12
   3  13   4   15.32    2.24
   3  13   4   17.19    1.26
  -3 -13  -4   13.06    1.15
   3  13   5   69.32    3.28
   3  13   5   63.25    2.81
  -3 -13  -5   65.61    2.07
   3  13   6    4.19    1.77
   3  13   6    5.33    1.14
  -3 -13  -6    4.24    1.10
   3  13   7   14.98    2.00
   3  13   7   14.69    1.43
  -3 -13  -7   14.52    1.96
   3  13   8   45.72    2.59
   3  13   8   48.82    2.05
  -3 -13  -8   43.57    1.97
   3  13   9   47.21    2.62
   3  13   9   44.31    2.18
  -3 -13  -9   50.50    2.13
   3  13  10   84.78    3.39
   3  13  10   91.15    4.15
  -3 -13 -10   88.76    2.97
   3  13  11    1.91    1.53
   3  13  11    2.75    2.14
  -3 -13 -11    3.80    2.11
   3  13  12    5.01    1.58
   3  13  12    3.67    2.37
  -3 -13 -12    7.30    2.26
   3  13  13   17.03    1.85
   3  13  13   20.81    2.99
  -3 -13 -13   18.17    1.78
   3  13  14   13.74    1.75
   3  13  14   16.17    2.01
  -3 -13 -14   11.33    1.88
   3  13  15   -0.16    1.35
   3  13  15   -0.96    1.68
  -3 -13 -15    1.72    1.49
   3  13  16    7.18    1.60
   3  13  16    8.43    2.02
  -3 -13 -16    7.54    1.85
   3  14   2    5.55    2.26
   3  14   3    3.15    2.22
   3  14   3    5.32    1.52
  -3 -14  -3    4.19    1.00
   3  14   4    4.24    2.16
   3  14   4    6.60    1.13
  -3 -14  -4    4.86    1.07
   3  14   5    6.57    2.14
   3  14   5    8.17    1.85
  -3 -14  -5    7.74    1.77
   3  14   6   29.26    2.52
   3  14   6   23.43    1.61
  -3 -14  -6   25.24    1.53
   3  14   7   51.20    3.06
   3  14   7   53.76    2.23
  -3 -14  -7   52.50    2.91
   3  14   8   36.39    2.67
   3  14   8   36.26    1.98
  -3 -14  -8   37.52    1.94
   3  14   9   62.14    4.66
   3  14   9   62.75    3.65
  -3 -14  -9   67.62    2.54
   3  14  10   22.29    2.27
   3  14  10   20.60    2.73
  -3 -14 -10   19.14    2.64
   3  14  11    4.24    2.68
   3  14  11    4.90    1.52
  -3 -14 -11    3.64    1.46
   3  14  12    1.96    1.59
   3  14  12    1.87    1.48
  -3 -14 -12   -0.63    1.41
   3  14  13    0.69    1.61
   3  14  13    0.83    1.61
  -3 -14 -13    3.77    1.58
   3  14  14   12.67    1.86
   3  14  14   13.75    3.08
  -3 -14 -14   10.76    1.95
   3  15   7    8.71    1.48
   3  15   8   15.75    2.40
   3  15   8   14.95    1.67
  -3 -15  -8   16.02    1.60
   3  15   9    3.46    1.94
   3  15   9    0.60    2.16
  -3 -15  -9    2.68    1.37
  -4  12   8   20.45    3.56
   4 -12  -7   38.17    3.82
  -4  12   7   39.31    2.98
   4 -12  -6   23.61    3.35
  -4  12   6   30.43    2.58
   4 -12  -5   30.93    3.62
  -4  12   5   38.13    4.25
   4 -12  -4   14.09    3.01
  -4  12   4   18.86    2.43
   4 -12  -3   70.05    4.33
  -4  12   3   63.49    3.19
  -4  12   3   77.48    3.72
   4 -12  -2   50.22    5.60
  -4  12   2   38.70    2.51
  -4  12   2   43.57    4.24
   4 -12  -1   24.02    3.07
  -4  12   1   20.17    2.06
  -4  12   1   21.38    2.52
   4 -11 -10    4.53    2.47
  -4  11  10    3.51    1.87
   4 -11  -9   -0.13    2.20
  -4  11   9   -0.43    1.65
   4 -11  -8   24.84    4.62
  -4  11   8   23.57    2.40
   4 -11  -7    6.93    2.63
  -4  11   7   12.78    2.02
   4 -11  -6   22.52    3.00
  -4  11   6   21.76    2.39
   4 -11  -5   31.20    3.34
  -4  11   5   36.84    2.72
   4 -11  -4   37.00    3.30
  -4  11   4   33.01    2.66
   4 -11  -3    1.86    2.23
  -4  11   3    0.98    1.80
   4 -11  -2   -3.05    3.41
  -4  11   2    0.12    1.34
  -4  11   2   -0.08    1.73
   4 -11  -1    2.36    2.19
  -4  11   1    0.43    1.33
  -4  11   1   -0.18    1.77
   4 -11   0    1.50    2.28
  -4  11   0    1.13    1.37
  -4  11   0    1.50    2.77
  -4  11  -1    5.53    1.53
  -4  11  -1    9.66    2.06
  -4  11  -2   30.46    2.12
  -4  11  -2   29.82    2.68
  -4  11  -3    2.72    1.52
  -4  11  -3    4.73    1.91
   4 -10 -12    9.47    2.56
  -4  10  12   10.42    1.87
   4 -10 -11   13.82    2.64
  -4  10  11   14.37    2.04
   4 -10 -10   11.38    2.53
  -4  10  10   10.77    1.88
   4 -10  -9   17.06    2.58
  -4  10   9    9.16    1.92
   4 -10  -8   -0.86    3.06
  -4  10   8    0.62    1.56
   4 -10  -7    9.42    2.48
  -4  10   7    9.44    1.94
   4 -10  -6   25.32    2.98
  -4  10   6   28.82    2.34
   4 -10  -5   -0.82    2.16
  -4  10   5    6.72    2.61
   4 -10  -4   29.71    3.08
  -4  10   4   32.52    2.48
   4 -10  -3    2.07    2.04
  -4  10   3   -1.83    1.65
   4 -10  -2   -0.59    3.27
  -4  10   2    3.61    2.71
   4 -10  -1    1.43    2.11
  -4  10   1    1.18    1.24
  -4  10   1    1.89    1.72
   4 -10   0   55.95    3.58
  -4  10   0   54.16    2.32
  -4  10   0   60.19    3.12
  -4  10  -1   42.59    2.04
  -4  10  -1   32.35    2.57
  -4  10  -2   26.85    1.81
  -4  10  -2   29.42    2.52
  -4  10  -3   14.96    1.55
  -4  10  -3   16.46    2.18
  -4  10  -4    9.35    2.23
  -4  10  -4   11.25    2.07
  -4  10  -5    6.91    2.18
  -4  10  -5    8.53    2.03
   4  -9 -13    7.59    2.25
  -4   9  13    3.73    1.66
   4  -9 -12    9.79    2.30
  -4   9  12    6.95    1.67
   4  -9 -11   25.43    2.77
  -4   9  11   24.64    2.09
   4  -9 -10   35.36    2.86
  -4   9  10   31.44    2.25
   4  -9  -9   18.69    2.54
  -4   9   9   20.09    2.04
   4  -9  -8   31.20    4.32
  -4   9   8   33.11    3.23
   4  -9  -7   14.24    2.38
  -4   9   7   12.44    1.88
   4  -9  -6    5.79    2.20
  -4   9   6    7.50    2.62
   4  -9  -5   13.05    2.44
  -4   9   5   14.77    2.04
   4  -9  -4    2.04    2.03
  -4   9   4    3.46    1.69
   4  -9  -3   14.10    2.41
  -4   9   3   15.52    1.99
   4  -9  -2   27.22    4.06
  -4   9   2   26.92    2.25
   4  -9  -1    9.47    2.16
  -4   9   1    2.44    2.68
   4  -9   0   -0.82    1.91
  -4   9   0    0.59    1.62
  -4   9   0    1.02    1.60
  -4   9  -1   14.10    1.97
  -4   9  -1   15.39    2.05
  -4   9  -2   26.63    1.61
  -4   9  -2   33.37    2.40
  -4   9  -3    7.51    1.24
  -4   9  -3   11.71    1.99
  -4   9  -4   18.29    1.45
  -4   9  -4   21.46    2.21
  -4   9  -5   16.18    1.41
  -4   9  -5   16.86    2.25
  -4   9  -6   17.21    2.13
  -4   9  -6   15.52    2.24
  -4   9  -7   41.58    2.83
   4  -8 -13   11.16    2.26
  -4   8  13   12.93    1.72
   4  -8 -12   20.66    2.38
  -4   8  12   15.43    1.75
   4  -8 -11   22.32    2.41
  -4   8  11   18.87    1.92
   4  -8 -10   18.09    2.31
  -4   8  10   17.19    1.80
   4  -8  -9   25.12    3.82
  -4   8   9   26.13    2.03
   4  -8  -8    2.38    1.96
  -4   8   8    7.09    1.58
   4  -8  -7   10.66    2.16
  -4   8   7   12.16    1.73
   4  -8  -6   19.02    2.30
  -4   8   6   22.91    1.92
   4  -8  -5   28.68    3.83
  -4   8   5   30.87    2.14
   4  -8  -4    1.35    1.90
  -4   8   4    3.16    1.57
   4  -8  -3   -1.80    1.88
  -4   8   3    0.99    1.41
   4  -8  -2    1.52    1.94
  -4   8   2    3.39    1.63
   4  -8  -1   12.52    2.22
  -4   8   1   11.22    1.84
  -4   8   0   26.36    2.14
  -4   8  -1    0.33    0.91
  -4   8  -1    0.76    1.57
  -4   8  -2   12.67    1.12
  -4   8  -2   12.93    1.98
  -4   8  -3   40.16    2.30
  -4   8  -3   46.81    2.69
  -4   8  -4   33.25    1.50
  -4   8  -4   36.37    3.65
  -4   8  -5   24.19    1.36
  -4   8  -5   20.80    2.32
  -4   8  -6   32.21    2.11
  -4   8  -6   30.08    2.49
  -4   8  -7   35.46    2.54
  -4   8  -8   66.46    3.23
  -4   8  -8   60.77    3.36
  -4   8  -9   38.09    3.83
  -4   8  -9   29.77    2.67
   4  -7 -14    3.21    1.71
  -4   7  14   -0.59    1.27
   4  -7 -13    7.00    2.05
  -4   7  13   10.40    1.50
   4  -7 -12    3.50    1.77
  -4   7  12    1.10    1.25
   4  -7 -11    5.19    1.77
  -4   7  11    2.92    1.31
   4  -7 -10    6.62    2.80
  -4   7  10    3.86    1.40
   4  -7  -9   -0.22    1.70
  -4   7   9   -0.15    1.30
   4  -7  -8   85.36    3.78
  -4   7   8   93.05    3.17
   4  -7  -7   53.62    3.09
  -4   7   7   57.73    2.58
   4  -7  -6   18.89    2.26
  -4   7   6   24.59    1.89
   4  -7  -5   22.66    2.35
  -4   7   5   23.80    1.95
   4  -7  -4   30.71    2.51
  -4   7   4   28.34    2.04
   4  -7  -3   19.93    2.28
  -4   7   3   22.01    1.93
   4  -7  -2   20.91    2.30
  -4   7   2   22.48    1.95
   4  -7  -1   51.71    3.09
  -4   7   1   59.53    2.75
  -4   7   0    3.30    1.65
  -4   7  -1   31.30    1.35
  -4   7  -1   29.90    2.34
  -4   7  -2    2.54    1.29
  -4   7  -2    4.35    1.58
  -4   7  -3   15.45    1.06
  -4   7  -3   15.53    1.98
  -4   7  -4   37.26    1.87
  -4   7  -4   34.12    2.38
  -4   7  -5   36.57    1.37
  -4   7  -5   40.79    3.64
  -4   7  -6   20.02    1.59
  -4   7  -6   22.82    2.30
  -4   7  -7   31.48    1.29
  -4   7  -7   35.94    2.56
  -4   7  -8   48.01    2.66
  -4   7  -8   50.87    2.95
  -4   7  -9   78.93    4.90
  -4   7  -9   72.11    3.67
  -4   7 -10   43.34    2.64
  -4   7 -10   44.29    2.95
   4  -6 -14    8.46    2.76
  -4   6  14    5.87    1.34
   4  -6 -13    4.59    2.58
  -4   6  13    1.50    1.18
   4  -6 -12    3.18    1.66
  -4   6  12    2.45    1.21
   4  -6 -11    1.14    1.63
  -4   6  11    1.23    1.18
   4  -6 -10   27.04    2.26
  -4   6  10   24.67    1.70
   4  -6  -9   47.58    2.63
  -4   6   9   46.08    2.19
   4  -6  -8   68.35    3.14
  -4   6   8   68.58    2.57
   4  -6  -7   79.02    3.36
  -4   6   7   89.99    3.09
   4  -6  -6  104.65    3.94
  -4   6   6  115.49    4.63
   4  -6  -5    4.36    1.71
  -4   6   5    5.40    1.41
   4  -6  -4   67.39    3.17
  -4   6   4   68.85    2.69
   4  -6  -3   39.74    2.47
  -4   6   3   38.01    2.07
   4  -6  -2   22.33    2.14
  -4   6   2   17.60    1.84
  -4   6   1   -0.25    1.39
  -4   6   0    2.86    1.50
  -4   6  -1   16.66    1.88
  -4   6  -2    4.21    0.76
  -4   6  -2    4.06    1.54
  -4   6  -3  110.07    2.32
  -4   6  -3  126.49    4.14
  -4   6  -4    1.52    0.66
  -4   6  -4    4.86    1.58
  -4   6  -5   43.01    1.24
  -4   6  -5   42.93    2.65
  -4   6  -6   14.55    0.85
  -4   6  -6   17.05    3.09
  -4   6  -7   12.12    1.13
  -4   6  -7   15.46    2.08
  -4   6  -8   11.87    1.78
  -4   6  -8   12.09    2.13
  -4   6  -9   20.28    2.11
  -4   6  -9   10.75    2.21
  -4   6 -10   40.31    2.61
  -4   6 -10   42.44    3.01
  -4   6 -11   38.52    2.54
  -4   6 -11   44.07    2.98
   4  -5 -14   -0.72    1.56
  -4   5  14    1.20    1.07
   4  -5 -13   13.05    1.91
  -4   5  13   15.93    2.12
   4  -5 -12   26.27    2.16
  -4   5  12   25.60    1.61
   4  -5 -11   32.88    2.35
  -4   5  11   35.41    1.77
   4  -5 -10   30.72    2.22
  -4   5  10   32.72    1.70
   4  -5  -9    7.51    1.64
  -4   5   9    8.07    1.32
   4  -5  -8    2.48    2.32
   4  -5  -7    5.34    1.57
  -4   5   7    5.57    1.28
   4  -5  -6   30.61    2.15
  -4   5   6   31.23    1.82
   4  -5  -5  103.77    3.67
  -4   5   5  114.21    4.44
   4  -5  -4   16.25    1.82
  -4   5   4   16.45    1.58
   4  -5  -3    0.55    1.48
  -4   5   3    2.93    1.29
   4  -5  -2    1.68    1.49
  -4   5   2    1.25    1.31
  -4   5   1   -1.85    1.36
  -4   5   0   12.10    1.71
  -4   5  -1   90.92    3.39
  -4   5  -2  151.17    2.82
  -4   5  -2  160.99    4.90
  -4   5  -3    8.61    0.67
  -4   5  -3    7.96    1.75
  -4   5  -4   69.00    1.41
  -4   5  -4   74.16    3.22
  -4   5  -5    8.45    0.60
  -4   5  -5   10.92    1.87
  -4   5  -6   11.81    0.85
  -4   5  -6   11.54    2.01
  -4   5  -7    0.30    0.62
  -4   5  -7   -0.25    1.39
  -4   5  -7    1.21    1.62
  -4   5  -8   -1.54    1.44
  -4   5  -8    3.50    1.69
  -4   5  -9   28.04    2.14
  -4   5  -9   27.88    2.51
  -4   5 -10   66.78    4.07
  -4   5 -10   41.97    3.09
  -4   5 -11  106.78    3.80
  -4   5 -11  104.68    4.43
  -4   5 -12   70.11    3.10
  -4   5 -12   39.93    3.29
   4  -4 -14   37.15    2.31
  -4   4  14   36.19    1.72
   4  -4 -13   11.32    1.76
  -4   4  13   12.93    1.25
   4  -4 -12    4.67    1.65
  -4   4  12    8.92    1.19
   4  -4 -11   19.49    1.82
  -4   4  11   20.13    1.39
   4  -4 -10    3.25    1.42
  -4   4  10    3.48    1.08
   4  -4  -9    2.90    1.37
  -4   4   9    2.00    1.07
   4  -4  -8    2.84    1.39
  -4   4   8    1.01    1.11
   4  -4  -7    7.18    1.47
  -4   4   7    4.09    1.77
   4  -4  -6    9.99    2.44
  -4   4   6   14.16    1.35
   4  -4  -5   17.07    1.79
  -4   4   5   19.70    1.51
   4  -4  -4   36.84    2.16
  -4   4   4   38.08    2.01
  -4   4   3   35.50    1.88
  -4   4   2    3.52    1.30
  -4   4   1   29.30    1.82
  -4   4   0   14.19    1.63
  -4   4  -1   23.13    1.87
  -4   4  -2  180.33    5.18
  -4   4  -3  163.59    2.68
  -4   4  -3  183.67    5.25
  -4   4  -4   19.71    0.60
  -4   4  -4   19.74    3.09
  -4   4  -5   36.89    0.72
  -4   4  -5   41.37    2.49
  -4   4  -6   98.74    1.34
  -4   4  -6  111.07    3.91
  -4   4  -7    5.54    1.45
  -4   4  -7    0.96    1.72
  -4   4  -8   49.55    2.40
  -4   4  -8   45.71    2.73
  -4   4  -9   44.69    2.36
  -4   4  -9   46.94    4.11
  -4   4 -10   40.06    2.30
  -4   4 -10   39.67    2.79
  -4   4 -11   34.28    2.37
  -4   4 -11   41.66    2.81
  -4   4 -12   26.47    2.07
  -4   4 -12   25.25    2.66
  -4   4 -13   85.91    4.72
  -4   4 -13   64.05    3.70
   4  -3 -14   23.63    2.70
  -4   3  14   23.45    1.35
   4  -3 -13   72.92    2.98
  -4   3  13   85.22    2.47
   4  -3 -12   19.37    1.74
  -4   3  12   22.47    1.33
   4  -3 -11    4.03    1.34
  -4   3  11    5.12    1.00
   4  -3 -10   27.09    2.72
  -4   3  10   26.24    1.44
   4  -3  -9    6.36    2.09
  -4   3   9    7.35    1.07
   4  -3  -8    2.83    1.30
  -4   3   8    2.03    1.04
   4  -3  -7    6.52    1.36
  -4   3   7    5.02    1.10
   4  -3  -6    6.82    1.43
  -4   3   6    6.85    1.72
   4  -3  -5    7.77    1.41
  -4   3   5    6.91    1.19
  -4   3   4   18.78    1.47
  -4   3   3   25.12    1.60
  -4   3   2   29.91    1.71
  -4   3   1   22.62    1.70
  -4   3   0   30.61    2.69
  -4   3  -1   24.51    1.86
  -4   3  -2   28.42    2.97
  -4   3  -3  127.23    1.90
  -4   3  -3  135.00    4.11
  -4   3  -4  303.66    4.36
  -4   3  -4  328.64    8.55
  -4   3  -5  127.75    5.78
  -4   3  -6   22.77    1.78
  -4   3  -6   22.20    2.09
  -4   3  -7  143.41    4.80
  -4   3  -7   79.67    3.55
  -4   3  -8   13.40    1.69
  -4   3  -8   16.76    2.06
  -4   3  -9   42.59    2.90
  -4   3  -9    8.89    2.09
  -4   3 -10    3.16    1.48
  -4   3 -10   26.34    3.40
  -4   3 -11   18.46    2.06
  -4   3 -11   44.74    4.11
  -4   3 -12   21.32    1.96
  -4   3 -12   43.53    4.33
  -4   3 -13    9.97    1.63
  -4   3 -13   -6.56    3.49
  -4   3 -14   35.46    2.38
  -4   3 -14   35.00    4.58
  -4   2  14    7.86    2.46
  -4   2  14    6.42    0.87
  -4   2  13   21.19    2.65
  -4   2  13   17.10    1.11
   4  -2 -12   96.87    3.27
  -4   2  12  112.32    3.51
   4  -2 -11   35.41    1.92
  -4   2  11   38.16    1.52
   4  -2 -10    6.28    1.33
  -4   2  10    7.30    1.00
   4  -2  -9    1.61    1.19
  -4   2   9    3.16    0.92
  -4   2   8    1.64    0.92
  -4   2   7    6.54    1.07
  -4   2   6    3.50    1.01
  -4   2   5   40.85    2.50
  -4   2   4    3.78    1.06
  -4   2   3   13.15    1.28
  -4   2   2   19.62    1.51
  -4   2   1    8.34    2.10
  -4   2   0   25.35    1.77
  -4   2  -1   33.09    1.95
  -4   2  -2   75.65    2.73
  -4   2  -3   69.71    3.87
  -4   2  -4  148.77    4.54
  -4   2  -5  278.83    6.76
  -4   2  -5  288.09    7.58
  -4   2  -6  423.47   10.84
  -4   2  -6  255.52   10.05
  -4   2  -7    1.07    1.36
  -4   2  -7    2.24    1.60
  -4   2  -8    0.97    2.23
  -4   2  -8    0.93    1.58
  -4   2  -9   43.82    2.19
  -4   2  -9   45.37    2.69
  -4   2 -10    5.53    2.13
  -4   2 -10    0.28    1.72
  -4   2 -11   14.59    1.67
  -4   2 -11   11.99    2.12
  -4   2 -12   26.30    3.08
  -4   2 -12   27.12    2.70
  -4   2 -13    7.39    1.61
  -4   2 -13    0.84    2.16
  -4   2 -14    1.14    1.44
  -4   2 -14   -1.41    1.93
  -4   2 -15   13.74    1.83
  -4   2 -15    9.78    2.50
  -4   1  14    7.03    2.39
  -4   1  13    4.35    3.46
  -4   1  12   -1.08    1.94
  -4   1  12    0.54    0.70
  -4   1  11   17.63    2.25
  -4   1  11   13.47    0.96
  -4   1  10   38.88    2.63
  -4   1  10   44.85    1.99
  -4   1   9    0.12    1.49
  -4   1   9    1.52    0.80
  -4   1   8    6.45    0.91
  -4   1   7   11.57    1.06
  -4   1   6    1.83    0.91
  -4   1   5   17.07    1.26
  -4   1   4   58.25    1.94
  -4   1   3   13.68    1.30
  -4   1   2    2.89    1.10
  -4   1   1   15.24    1.41
  -4   1   0   22.51    1.59
  -4   1  -1   81.82    1.56
  -4   1  -1   84.58    2.73
  -4   1  -2  111.62    1.78
  -4   1  -2  119.81    3.57
  -4   1  -3  101.88    1.51
  -4   1  -3  104.09    2.84
  -4   1  -3  105.34    3.31
  -4   1  -4   97.38    2.89
  -4   1  -4  105.84    3.49
  -4   1  -5  170.31    4.24
  -4   1  -5  171.09    4.86
  -4   1  -6  228.46    5.61
  -4   1  -6  227.31    6.41
  -4   1  -7  289.45    8.36
  -4   1  -7  287.04    7.72
  -4   1  -8   10.85    1.52
  -4   1  -8   10.64    1.92
  -4   1  -9   16.27    2.56
  -4   1  -9   16.95    2.12
  -4   1 -10    1.33    1.26
  -4   1 -10   -3.21    1.68
  -4   1 -11    1.70    1.35
  -4   1 -11    1.69    1.82
  -4   1 -12   10.60    1.61
  -4   1 -12   10.46    2.14
  -4   1 -13   31.35    3.12
  -4   1 -13   30.30    2.68
  -4   1 -14   10.82    1.69
  -4   1 -14   10.88    2.35
  -4   1 -15    6.79    2.52
  -4   1 -15    3.58    2.27
  -4   1 -16    4.59    1.62
  -4   1 -16    3.99    2.25
  -4   0  13    1.57    2.06
  -4   0  12    4.36    2.09
  -4   0  11   18.69    2.46
  -4   0  11   19.98    1.34
  -4   0  10   22.95    2.26
  -4   0  10   20.42    0.99
  -4   0   9   47.42    2.65
  -4   0   9   41.70    1.31
  -4   0   8   33.49    2.99
  -4   0   8   27.61    1.25
  -4   0   7    1.07    1.27
  -4   0   7    1.27    0.77
  -4   0   6   56.81    2.27
  -4   0   6   56.30    1.77
  -4   0   5    8.48    1.20
  -4   0   5    6.83    1.02
  -4   0   4   55.95    1.91
  -4   0   4   55.06    1.84
  -4   0   3   45.20    2.22
  -4   0   3   44.99    1.76
  -4   0   2  172.06    3.65
  -4   0   2  189.85    4.51
  -4   0   1   33.96    1.19
  -4   0   1   35.92    1.73
  -4   0   0   49.95    1.28
  -4   0   0   50.81    2.09
  -4   0  -1  118.37    2.12
  -4   0  -1  121.64    2.98
  -4   0  -1  126.75    3.42
  -4   0  -2    7.37    0.48
  -4   0  -2    9.30    1.12
  -4   0  -2    8.55    2.13
  -4   0  -3  111.90    3.82
  -4   0  -3  116.39    3.49
  -4   0  -4   90.80    2.65
  -4   0  -4   91.69    3.08
  -4   0  -5  159.53    3.95
  -4   0  -5  163.42    4.59
  -4   0  -6   85.63    2.66
  -4   0  -6   91.69    3.31
  -4   0  -7    4.81    1.29
  -4   0  -7    5.18    1.68
  -4   0  -9    0.61    1.22
  -4   0  -9    1.13    1.59
  -4   0 -10    2.35    1.32
  -4   0 -10    0.95    1.75
  -4   0 -11   23.33    1.81
  -4   0 -11   23.94    2.41
  -4   0 -12    3.77    1.45
  -4   0 -12    3.77    1.97
  -4   0 -13    1.33    1.42
  -4   0 -13    2.89    1.90
  -4   0 -14   17.50    1.87
  -4   0 -14   15.90    2.48
  -4   0 -15   44.08    2.37
  -4   0 -15   48.56    3.25
  -4   0 -16   13.41    1.83
  -4   0 -16   14.26    2.55
  -4  -1  13    3.65    2.35
  -4  -1  12    6.79    2.24
  -4  -1  11    7.61    2.10
  -4  -1  10   19.19    2.26
  -4  -1  10   17.06    0.91
  -4  -1  10   15.56    0.78
  -4  -1   9    8.07    1.83
  -4  -1   9    8.71    0.73
  -4  -1   8    7.14    2.43
  -4  -1   8    4.57    0.71
  -4  -1   7   21.22    2.69
  -4  -1   7   23.81    1.07
  -4  -1   6    7.77    1.97
  -4  -1   6    4.99    0.82
  -4  -1   5   62.90    3.13
  -4  -1   5   60.98    1.78
  -4  -1   4   37.48    2.28
  -4  -1   4   34.84    1.37
  -4  -1   3   90.82    2.36
  -4  -1   3   89.38    2.15
  -4  -1   3   85.49    2.34
  -4  -1   2  155.62    3.44
  -4  -1   2  156.98    3.38
  -4  -1   2  159.90    3.77
  -4  -1   1  163.70    3.32
  -4  -1   1  160.82    3.52
  -4  -1   1  171.49    4.07
  -4  -1   0    2.61    0.69
  -4  -1   0    2.23    0.90
  -4  -1   0    1.97    1.09
  -4  -1  -1   24.50    0.85
  -4  -1  -1   24.92    1.31
  -4  -1  -1   25.16    2.37
  -4  -1  -2   34.59    0.83
  -4  -1  -2   33.97    1.53
  -4  -1  -2   34.78    1.85
  -4  -1  -3   15.12    0.46
  -4  -1  -3   16.61    1.25
  -4  -1  -3   14.14    1.56
  -4  -1  -4   48.03    1.75
  -4  -1  -4   46.13    2.25
  -4  -1  -5   -0.86    1.05
  -4  -1  -5   -1.53    2.13
  -4  -1  -6   12.00    1.29
  -4  -1  -6    7.52    1.68
  -4  -1  -7    4.19    1.14
  -4  -1  -7    2.53    1.55
  -4  -1  -8   54.55    2.21
  -4  -1  -8   58.18    2.80
  -4  -1  -9   46.08    2.04
  -4  -1 -10  136.00    3.83
  -4  -1 -11   48.75    2.25
  -4  -1 -12   56.16    2.43
  -4  -1 -13    8.13    1.61
  -4  -1 -14   56.68    2.55
  -4  -1 -15   70.56    2.90
  -4  -1 -16   65.87    2.93
  -4  -1 -17   20.60    2.06
  -4  -2  12   10.13    2.44
  -4  -2  11   -1.39    2.00
  -4  -2  10    1.41    2.77
  -4  -2   9    5.75    2.82
  -4  -2   9    7.53    0.62
  -4  -2   9    6.05    0.56
  -4  -2   8   14.71    2.91
  -4  -2   8   13.07    1.16
  -4  -2   8   15.99    0.77
  -4  -2   7    2.73    2.18
  -4  -2   7    2.15    0.63
  -4  -2   7    2.48    0.99
  -4  -2   6   14.44    2.31
  -4  -2   6   10.58    0.85
  -4  -2   6   11.93    0.84
  -4  -2   5   68.12    3.29
  -4  -2   5   62.93    1.61
  -4  -2   4   29.88    1.63
  -4  -2   4   31.47    1.18
  -4  -2   4   34.13    1.32
  -4  -2   3   95.59    2.66
  -4  -2   3   96.51    2.22
  -4  -2   3  100.78    2.56
  -4  -2   2    0.43    0.88
  -4  -2   2    2.14    0.75
  -4  -2   2    0.82    0.93
  -4  -2   1   48.52    1.47
  -4  -2   1   47.43    1.51
  -4  -2   1   49.24    1.81
  -4  -2   0   29.71    1.11
  -4  -2   0   29.94    1.79
  -4  -2   0   28.21    1.54
  -4  -2  -1   63.15    1.46
  -4  -2  -1   58.66    1.77
  -4  -2  -1   63.52    2.17
  -4  -2  -2    3.14    0.81
  -4  -2  -2    2.71    0.91
  -4  -2  -2    5.26    1.17
  -4  -2  -3    5.94    0.45
  -4  -2  -3    5.39    1.01
  -4  -2  -3    5.69    1.31
  -4  -2  -4   35.68    2.24
  -4  -2  -4   39.31    2.02
  -4  -2  -5    2.79    1.04
  -4  -2  -5    3.11    1.40
  -4  -2  -6   66.14    2.17
  -4  -2  -7   35.64    2.55
  -4  -2  -8  185.78    4.49
  -4  -2  -9  177.35    4.40
  -4  -2 -10   25.03    1.72
  -4  -2 -11    2.57    1.28
  -4  -2 -12   80.57    2.89
  -4  -2 -13   75.15    2.83
  -4  -2 -14   52.00    2.46
  -4  -2 -15    9.95    1.71
  -4  -2 -16    6.14    1.68
  -4  -2 -17    8.10    2.66
  -4  -3  12    2.95    2.30
  -4  -3  11    1.69    3.25
  -4  -3  10   -2.40    3.06
  -4  -3   9    1.63    1.84
  -4  -3   8    3.60    1.75
  -4  -3   8    4.37    0.48
  -4  -3   8    4.77    0.47
  -4  -3   7   28.66    2.14
  -4  -3   7   27.17    1.22
  -4  -3   7   27.88    0.92
  -4  -3   6   11.70    2.40
  -4  -3   6    8.26    0.67
  -4  -3   6    8.51    0.72
  -4  -3   5    6.21    1.35
  -4  -3   5    5.68    0.67
  -4  -3   5    4.97    1.12
  -4  -3   4   57.65    2.19
  -4  -3   4   54.89    1.37
  -4  -3   4   55.28    1.64
  -4  -3   3   52.05    1.93
  -4  -3   3   50.60    1.79
  -4  -3   3   51.51    1.67
  -4  -3   2   81.93    2.96
  -4  -3   2   78.64    2.34
  -4  -3   2   79.58    2.17
  -4  -3   1   69.31    1.94
  -4  -3   1   64.60    1.65
  -4  -3   1   70.61    2.05
  -4  -3   0   77.42    2.46
  -4  -3   0   74.45    1.88
  -4  -3   0   79.63    2.30
  -4  -3  -1   40.01    1.20
  -4  -3  -1   38.56    1.37
  -4  -3  -1   44.62    1.80
  -4  -3  -2   72.21    1.87
  -4  -3  -2   67.53    1.83
  -4  -3  -2   70.59    2.37
  -4  -3  -3   17.85    0.68
  -4  -3  -3   19.07    1.17
  -4  -3  -3   17.82    1.50
  -4  -3  -4    6.59    1.56
  -4  -3  -4    6.94    1.36
  -4  -3  -5   85.40    2.36
  -4  -3  -6    7.66    1.16
  -4  -3  -7   26.92    1.54
  -4  -3  -8    1.53    1.11
  -4  -3  -9   -0.56    1.17
  -4  -3 -10   46.09    2.07
  -4  -3 -11   44.05    2.06
  -4  -3 -12   14.34    1.59
  -4  -3 -13   74.41    2.85
  -4  -3 -14   49.78    2.42
  -4  -3 -15   35.77    2.23
  -4  -3 -16    5.07    2.42
  -4  -3 -17   43.63    2.54
  -4  -4  11   10.41    2.47
  -4  -4  10    8.73    2.33
  -4  -4   9    8.98    2.11
  -4  -4   8    1.06    1.71
  -4  -4   7   -1.61    1.50
  -4  -4   7    0.77    0.56
  -4  -4   7    0.65    0.38
  -4  -4   6   30.23    3.07
  -4  -4   6   26.78    1.11
  -4  -4   6   26.98    1.18
  -4  -4   5   46.69    2.36
  -4  -4   5   46.21    1.14
  -4  -4   5   48.31    1.27
  -4  -4   4   30.70    1.83
  -4  -4   4   26.80    1.28
  -4  -4   4   27.45    1.14
  -4  -4   3   36.59    1.82
  -4  -4   3   37.88    1.13
  -4  -4   3   37.38    1.36
  -4  -4   2   16.12    1.92
  -4  -4   2   13.58    0.81
  -4  -4   2   12.52    1.52
  -4  -4   1    1.21    0.91
  -4  -4   1    2.27    0.66
  -4  -4   1    0.41    1.38
  -4  -4   0   26.75    1.23
  -4  -4   0   26.65    1.10
  -4  -4   0   27.20    2.02
  -4  -4  -1  117.06    3.04
  -4  -4  -1  115.52    2.52
  -4  -4  -1  110.72    3.02
  -4  -4  -2   34.44    1.50
  -4  -4  -2   33.01    1.29
  -4  -4  -2   30.86    1.65
  -4  -4  -3   35.36    0.99
  -4  -4  -3   36.55    1.40
  -4  -4  -4   43.72    2.15
  -4  -4  -5    5.35    1.02
  -4  -4  -6   34.38    1.56
  -4  -4  -7   15.97    1.30
  -4  -4  -8    1.24    1.12
  -4  -4  -9    3.45    1.11
  -4  -4 -10    6.97    1.29
  -4  -4 -11   91.14    2.89
  -4  -4 -12  134.71    3.80
  -4  -4 -13   58.68    2.59
  -4  -4 -14   32.16    2.04
  -4  -4 -15   55.50    2.57
  -4  -4 -16   14.81    1.85
  -4  -4 -17   21.76    2.10
  -4  -4 -18   46.38    2.68
  -4  -5  10    7.41    2.39
  -4  -5   9    0.03    1.92
  -4  -5   8    0.76    1.83
  -4  -5   7    3.61    1.77
  -4  -5   6    0.81    1.53
  -4  -5   6   -0.12    0.48
  -4  -5   6   -0.33    0.57
  -4  -5   5   18.46    2.73
  -4  -5   5   13.54    0.87
  -4  -5   5   13.88    0.73
  -4  -5   4    7.82    1.57
  -4  -5   4    9.43    0.62
  -4  -5   4   10.40    0.80
  -4  -5   3    2.54    1.16
  -4  -5   3    0.53    0.54
  -4  -5   3    1.87    1.11
  -4  -5   2   12.83    1.30
  -4  -5   2   10.17    0.72
  -4  -5   2   10.99    1.01
  -4  -5   1   50.77    1.88
  -4  -5   1   50.14    1.31
  -4  -5   1   52.54    1.70
  -4  -5   0   48.36    2.24
  -4  -5   0   42.40    1.70
  -4  -5   0   44.09    1.71
  -4  -5  -1   62.43    1.79
  -4  -5  -1   58.54    2.05
  -4  -5  -1   63.54    2.04
  -4  -5  -2  214.28    4.23
  -4  -5  -2  210.97    4.85
  -4  -5  -2  202.86    4.79
  -4  -5  -3   56.50    1.40
  -4  -5  -3   54.27    2.18
  -4  -5  -4   18.51    1.16
  -4  -5  -5  137.81    3.14
  -4  -5  -6   91.97    2.46
  -4  -5  -7   34.12    1.55
  -4  -5  -8    1.74    1.10
  -4  -5  -9    2.61    1.75
  -4  -5 -10    1.28    1.16
  -4  -5 -11   16.97    1.58
  -4  -5 -12   57.36    2.48
  -4  -5 -13   64.55    3.69
  -4  -5 -14   45.81    2.34
  -4  -5 -15   20.31    1.87
  -4  -5 -16   22.78    3.04
  -4  -5 -17    0.49    1.46
  -4  -5 -18    0.71    1.59
  -4  -6   9    0.27    2.14
  -4  -6   8   14.47    2.44
  -4  -6   7    0.13    1.82
  -4  -6   6   12.16    2.03
  -4  -6   5    0.60    1.53
  -4  -6   4   29.22    2.15
  -4  -6   4   30.20    0.79
  -4  -6   4   28.12    1.02
  -4  -6   3   89.10    3.09
  -4  -6   3   84.55    1.98
  -4  -6   3   83.36    2.53
  -4  -6   2  178.26    4.72
  -4  -6   2  171.65    3.11
  -4  -6   2  168.27    3.72
  -4  -6   1  146.01    3.76
  -4  -6   1  140.46    3.16
  -4  -6   1  136.00    3.22
  -4  -6   0   67.10    2.18
  -4  -6   0   67.81    1.61
  -4  -6   0   66.95    2.07
  -4  -6  -1    6.59    0.99
  -4  -6  -1    6.83    0.78
  -4  -6  -1    4.63    1.07
  -4  -6  -2   -0.22    0.75
  -4  -6  -2    1.24    0.70
  -4  -6  -3   95.38    2.20
  -4  -6  -3   94.64    2.23
  -4  -6  -4  300.28    6.19
  -4  -6  -5    1.10    0.88
  -4  -6  -6    5.73    1.04
  -4  -6  -7   14.82    1.25
  -4  -6  -8    1.60    1.08
  -4  -6  -9   31.98    1.70
  -4  -6 -10    5.17    1.87
  -4  -6 -11   27.59    1.69
  -4  -6 -12    2.85    1.35
  -4  -6 -13   55.85    2.41
  -4  -6 -14   41.80    3.35
  -4  -6 -15   26.22    2.02
  -4  -6 -16   16.94    1.90
  -4  -6 -17    4.11    1.67
  -4  -6 -18   -1.14    1.61
  -4  -7   8   14.33    2.52
  -4  -7   7   21.05    2.59
  -4  -7   6   19.06    2.34
  -4  -7   5   39.91    2.71
  -4  -7   4   54.74    2.77
  -4  -7   3   75.61    2.90
  -4  -7   3   69.59    1.36
  -4  -7   3   67.34    2.12
  -4  -7   2   34.80    2.08
  -4  -7   2   33.02    0.96
  -4  -7   2   33.98    1.31
  -4  -7   1    3.77    1.91
  -4  -7   1    2.80    0.60
  -4  -7   1    2.45    1.37
  -4  -7   0    0.38    1.08
  -4  -7   0    1.19    0.61
  -4  -7   0    1.12    1.37
  -4  -7  -1    1.55    0.94
  -4  -7  -1   -0.66    0.96
  -4  -7  -2   10.04    1.59
  -4  -7  -2    6.89    0.80
  -4  -7  -3    7.32    0.96
  -4  -7  -3    7.44    0.85
  -4  -7  -4    9.25    0.96
  -4  -7  -5  196.75    4.17
  -4  -7  -6   11.27    1.08
   4   7   7    9.35    0.81
  -4  -7  -7    9.76    1.14
   4   7   8   88.38    1.83
  -4  -7  -8   90.91    2.57
   4   7   9   24.43    1.19
  -4  -7  -9   25.45    1.57
   4   7  10   41.28    0.98
  -4  -7 -10   42.20    1.93
   4   7  11   11.31    0.52
  -4  -7 -11   16.14    2.15
  -4  -7 -12   56.24    2.28
  -4  -7 -13    2.10    1.33
  -4  -7 -14   26.40    1.98
  -4  -7 -15    9.01    1.71
  -4  -7 -16   10.43    1.81
  -4  -7 -17   50.48    2.72
  -4  -8   7    7.64    2.29
  -4  -8   6    7.71    2.17
  -4  -8   5   29.30    2.62
  -4  -8   4   17.00    2.12
  -4  -8   3   14.76    2.92
  -4  -8   2   -0.40    1.43
  -4  -8   2    1.03    0.46
  -4  -8   2    1.45    0.72
  -4  -8   1    4.07    1.47
  -4  -8   1    4.83    0.61
  -4  -8   1    5.42    0.93
  -4  -8   0    1.04    1.20
  -4  -8   0    0.54    0.91
  -4  -8   0    1.71    0.89
  -4  -8  -1   12.77    1.34
  -4  -8  -1   10.32    0.77
  -4  -8  -2    2.41    1.12
  -4  -8  -2    4.91    0.73
  -4  -8  -3    0.03    1.09
   4   8   4    6.33    1.14
  -4  -8  -4    4.59    0.88
   4   8   5   23.77    1.36
  -4  -8  -5   23.67    1.22
   4   8   6  190.97    4.96
  -4  -8  -6  190.53    4.25
   4   8   7  197.77    4.14
  -4  -8  -7  200.16    4.49
   4   8   8   11.53    0.99
  -4  -8  -8   14.73    1.28
   4   8   9   45.51    1.94
  -4  -8  -9   49.28    1.94
   4   8  10   34.92    1.15
   4   8  10   36.10    2.20
  -4  -8 -10   36.03    1.82
   4   8  11    2.27    0.93
   4   8  11   -0.05    1.46
  -4  -8 -11   -0.98    1.23
   4   8  12   54.61    2.78
  -4  -8 -12   59.34    3.25
   4   8  13   26.47    2.26
  -4  -8 -13   24.34    1.91
   4   8  14   37.37    2.68
  -4  -8 -14   40.74    2.24
   4   8  15   26.73    2.55
  -4  -8 -15   26.37    2.04
   4   8  16   79.08    3.81
  -4  -8 -16   80.75    3.29
   4   8  17    6.66    2.25
  -4  -8 -17    9.52    2.79
  -4  -9   5    0.14    1.87
  -4  -9   4   28.58    2.58
  -4  -9   3   38.04    2.68
  -4  -9   2   26.84    3.30
  -4  -9   1   10.01    1.65
  -4  -9   1    7.70    0.64
  -4  -9   1    8.94    0.96
  -4  -9   0   19.92    1.79
  -4  -9   0   16.66    1.23
  -4  -9  -1    1.79    1.26
  -4  -9  -1    0.90    0.66
  -4  -9  -2    3.50    0.73
   4   9   3    3.59    1.27
  -4  -9  -3    3.09    0.80
   4   9   4    0.39    1.18
  -4  -9  -4    2.99    1.24
   4   9   5    2.35    1.12
  -4  -9  -5    2.57    0.87
   4   9   6   18.40    1.35
  -4  -9  -6   15.45    1.18
   4   9   7   78.97    3.10
  -4  -9  -7   78.64    2.31
   4   9   8  147.96    3.55
   4   9   8  155.39    4.22
  -4  -9  -8  153.90    3.77
   4   9   9   18.85    1.18
   4   9   9   16.00    1.71
  -4  -9  -9   18.38    1.46
   4   9  10   21.51    1.21
   4   9  10   19.69    1.93
  -4  -9 -10   23.29    1.60
   4   9  11   32.55    1.34
   4   9  11   34.26    2.23
  -4  -9 -11   29.97    1.86
   4   9  12    4.90    1.23
   4   9  12    7.05    1.68
  -4  -9 -12    4.91    1.42
   4   9  13   78.16    3.48
  -4  -9 -13   80.82    2.97
   4   9  14   72.10    3.39
  -4  -9 -14   65.83    4.05
   4   9  15   59.81    3.31
  -4  -9 -15   60.92    2.77
   4   9  16    3.43    2.08
  -4  -9 -16    5.19    1.78
  -4 -10   3   -3.46    1.94
  -4 -10   2   18.05    2.18
  -4 -10   1   29.63    3.48
  -4 -10   0    1.24    1.52
  -4 -10   0    1.67    0.62
  -4 -10   0    2.44    0.93
  -4 -10  -1   18.64    0.94
   4  10   2    1.34    1.53
  -4 -10  -2    2.19    0.76
   4  10   3    2.07    1.37
  -4 -10  -3    0.82    0.76
   4  10   4    9.86    1.47
  -4 -10  -4    8.72    0.98
   4  10   5    4.52    1.31
  -4 -10  -5    4.91    1.42
   4  10   6   24.24    2.44
  -4 -10  -6   25.24    1.37
   4  10   7   21.55    1.59
   4  10   7   23.36    1.66
  -4 -10  -7   21.95    1.38
   4  10   8   32.11    1.67
   4  10   8   31.33    1.96
  -4 -10  -8   32.41    1.66
   4  10   9   45.71    1.89
   4  10   9   46.53    2.28
  -4 -10  -9   49.54    2.03
   4  10  10   53.23    1.96
   4  10  10   54.04    2.66
  -4 -10 -10   61.19    2.29
   4  10  11   37.24    2.24
   4  10  11   34.67    3.33
  -4 -10 -11   38.15    2.03
   4  10  12   33.86    1.50
   4  10  12   39.77    3.48
  -4 -10 -12   36.62    2.06
   4  10  13   12.07    2.81
  -4 -10 -13    4.95    1.57
   4  10  14    6.85    3.03
  -4 -10 -14    5.88    1.64
   4  10  15   42.79    4.22
  -4 -10 -15   46.40    2.56
   4  10  16   33.47    4.23
  -4 -10 -16   28.57    3.51
  -4 -11   1   44.48    2.98
   4  11   1   10.87    2.01
  -4 -11  -1    8.12    0.85
   4  11   2    9.81    1.92
  -4 -11  -2    9.72    0.93
   4  11   3   16.33    2.92
  -4 -11  -3   12.07    1.49
   4  11   4   11.14    1.71
  -4 -11  -4    9.96    1.05
   4  11   5   13.29    1.75
  -4 -11  -5   14.62    1.15
   4  11   6    1.16    1.36
   4  11   6    2.80    1.21
  -4 -11  -6    2.83    1.53
   4  11   7   15.31    1.63
   4  11   7   17.11    1.61
  -4 -11  -7   17.49    1.35
   4  11   8   75.84    3.62
   4  11   8   73.93    2.78
  -4 -11  -8   71.36    2.38
   4  11   9   56.03    2.35
   4  11   9   56.96    2.59
  -4 -11  -9   58.69    2.23
   4  11  10   11.80    1.44
   4  11  10   13.50    2.63
  -4 -11 -10   12.49    1.47
   4  11  11   14.06    1.40
   4  11  11   16.17    1.98
  -4 -11 -11   14.90    1.56
   4  11  12   15.74    1.42
   4  11  12   20.50    2.14
  -4 -11 -12   20.39    1.74
   4  11  13   31.30    2.38
   4  11  13   35.76    2.54
  -4 -11 -13   34.72    2.19
   4  11  14   21.80    2.44
  -4 -11 -14   25.16    2.02
   4  11  15    4.42    2.06
  -4 -11 -15    4.11    1.73
   4  12   1   13.28    2.36
   4  12   2   33.11    2.64
  -4 -12  -2   27.06    1.28
   4  12   3    2.81    2.64
  -4 -12  -3    0.82    0.88
   4  12   4   40.56    2.58
  -4 -12  -4   33.94    2.17
   4  12   5   16.90    2.02
  -4 -12  -5   16.43    1.30
   4  12   6   62.30    2.91
   4  12   6   59.06    2.44
  -4 -12  -6   62.65    2.94
   4  12   7   34.84    2.21
   4  12   7   33.69    2.01
  -4 -12  -7   29.80    1.68
   4  12   8    4.10    2.24
   4  12   8    2.77    1.43
  -4 -12  -8    2.18    1.20
   4  12   9   23.83    1.97
   4  12   9   26.68    2.02
  -4 -12  -9   22.68    1.72
   4  12  10    6.88    1.53
   4  12  10    8.44    1.73
  -4 -12 -10    7.24    1.41
   4  12  11    2.04    1.31
   4  12  11    1.91    1.65
  -4 -12 -11    3.90    1.37
   4  12  12    2.78    1.27
   4  12  12    2.50    1.75
  -4 -12 -12    2.62    1.48
   4  12  13   16.29    2.31
   4  12  13   17.29    2.20
  -4 -12 -13   14.81    1.84
   4  13   6   28.58    2.41
   4  13   6   23.84    1.81
  -4 -13  -6   24.92    1.61
   4  13   7   12.30    2.02
   4  13   7   14.70    1.64
  -4 -13  -7   11.23    1.43
   4  13   8    1.82    1.61
   4  13   8    0.09    2.12
  -4 -13  -8    0.92    1.18
   4  13   9   12.22    1.82
   4  13   9    9.57    1.71
  -4 -13  -9    8.26    1.52
  -5   9   4    5.41    2.07
  -5   9   3   10.31    2.31
  -5   9   2   -0.61    2.03
  -5   9   1   26.00    1.78
  -5   9   1   22.76    4.30
   5  -8  -7    2.72    2.33
  -5   8   7    1.29    2.77
   5  -8  -6    9.95    2.62
  -5   8   6   11.37    2.15
   5  -8  -5    7.47    2.60
  -5   8   5    8.01    2.02
  -5   8   4   15.06    2.31
  -5   8   3    9.63    2.14
  -5   8   2    3.37    2.05
  -5   8   1    3.50    2.04
  -5   8   0    3.96    1.14
  -5   8   0    4.86    2.20
  -5   8  -1   42.11    3.37
  -5   8  -2    8.71    2.37
  -5   8  -3   26.87    2.91
   5  -7  -8    5.93    2.21
  -5   7   8    1.08    1.74
   5  -7  -7   16.13    2.65
  -5   7   7   16.03    2.17
   5  -7  -6    7.52    2.48
  -5   7   6   10.71    1.93
  -5   7   5    2.94    1.77
  -5   7   4   -2.32    1.80
  -5   7   3    2.01    1.79
  -5   7   2    0.71    1.82
  -5   7   1    5.26    3.13
  -5   7   0   20.33    2.48
  -5   7  -1    6.47    2.17
  -5   7  -2   15.61    2.46
  -5   7  -3    8.30    2.31
  -5   7  -4    5.25    2.25
  -5   7  -5    8.74    2.38
   5  -6  -9   22.67    2.62
  -5   6   9   21.87    2.16
   5  -6  -8   18.40    2.50
  -5   6   8   14.36    1.92
  -5   6   7    1.92    1.59
  -5   6   6    1.73    2.55
  -5   6   5   -0.39    1.63
  -5   6   4    3.31    1.74
  -5   6   3    8.62    1.97
  -5   6   2   48.08    4.53
  -5   6   1    0.31    1.90
  -5   6   0    7.86    2.09
  -5   6  -1   21.95    1.09
  -5   6  -1   22.66    2.74
  -5   6  -2    5.05    2.01
  -5   6  -3    1.14    2.03
  -5   6  -4   -2.13    3.32
  -5   6  -5    3.38    2.23
  -5   6  -6   19.24    2.51
  -5   6  -6   20.57    2.82
  -5   6  -7   60.87    3.46
  -5   6  -7   55.09    3.84
  -5   5  10    1.41    1.38
  -5   5   9    2.90    1.53
  -5   5   8   17.64    1.87
  -5   5   7   14.76    1.82
  -5   5   6    2.62    1.59
  -5   5   5    6.11    2.55
  -5   5   4    2.43    1.64
  -5   5   3    9.19    2.96
  -5   5   2   20.55    2.28
  -5   5   1   98.83    5.71
  -5   5   0   23.04    2.41
  -5   5  -1    3.95    1.90
  -5   5  -2   16.07    2.47
  -5   5  -3   11.90    2.36
  -5   5  -4   19.18    2.51
  -5   5  -5   10.45    2.10
  -5   5  -5    6.71    2.41
  -5   5  -6   40.61    2.83
  -5   5  -6   35.75    3.33
  -5   5  -7   24.83    3.86
  -5   5  -7   17.88    2.91
  -5   5  -8   29.79    2.65
  -5   5  -8   29.37    3.22
  -5   4  10   -0.68    1.25
  -5   4   9    5.35    1.43
  -5   4   8    0.22    1.29
  -5   4   7   12.32    2.53
  -5   4   6   11.29    1.70
  -5   4   5    7.84    1.69
  -5   4   4    2.91    1.58
  -5   4   3   13.61    1.85
  -5   4   2   -3.00    1.68
  -5   4   1   34.96    2.49
  -5   4   0   82.53    3.64
  -5   4  -1  124.45    4.87
  -5   4  -2    5.44    1.96
  -5   4  -3   -2.60    2.93
  -5   4  -4   44.14    3.15
  -5   4  -5    2.39    1.75
  -5   4  -5    1.13    2.08
  -5   4  -6   13.07    2.23
  -5   4  -6   14.66    2.52
  -5   4  -7    3.32    2.04
  -5   4  -7   15.58    3.64
  -5   4  -8   25.89    2.64
  -5   4  -8   35.11    3.24
  -5   4  -9   10.63    2.11
  -5   4  -9    6.32    2.43
  -5   4 -10   30.71    2.72
  -5   4 -10   34.05    3.23
  -5   3  10    1.57    1.20
  -5   3   9    4.23    1.32
  -5   3   8    4.47    1.36
  -5   3   7    1.54    1.33
  -5   3   6    4.62    1.44
  -5   3   5    5.95    1.49
  -5   3   4    1.26    1.48
  -5   3   3    2.90    1.52
  -5   3   2   16.33    1.96
  -5   3   1   14.27    1.90
  -5   3   0   57.94    3.11
  -5   3  -1   99.91    4.03
  -5   3  -2  129.92    2.34
  -5   3  -2  155.77    5.26
  -5   3  -3    5.91    2.04
  -5   3  -4    5.43    1.84
  -5   3  -4    7.85    2.14
  -5   3  -5   69.39    3.18
  -5   3  -5   65.37    3.66
  -5   3  -6    2.90    1.81
  -5   3  -6    3.66    2.17
  -5   3  -7   22.64    2.29
  -5   3  -7   22.13    2.85
  -5   3  -8   23.76    3.43
  -5   3  -8    7.28    2.48
  -5   3  -9   30.58    2.62
  -5   3  -9   40.66    3.34
  -5   3 -10    3.17    1.93
  -5   3 -10   -2.35    3.59
  -5   3 -11   16.62    2.22
  -5   3 -11   15.34    2.93
  -5   2  10    2.95    1.15
  -5   2   9    0.11    1.11
  -5   2   8   13.94    1.51
  -5   2   7    7.24    1.40
  -5   2   6    1.86    1.24
  -5   2   6    0.24    1.96
  -5   2   5    1.32    1.15
  -5   2   5    1.84    1.29
  -5   2   4    6.09    1.20
  -5   2   4    5.40    1.50
  -5   2   3   16.83    1.36
  -5   2   3   20.57    1.87
  -5   2   2   49.41    1.82
  -5   2   2   45.27    2.51
  -5   2   1   58.67    1.83
  -5   2   1   65.84    2.98
  -5   2   0   39.89    1.89
  -5   2   0   44.44    2.59
  -5   2  -1   36.18    1.14
  -5   2  -1   44.83    2.70
  -5   2  -2  116.87    3.96
  -5   2  -2  126.70    4.64
  -5   2  -3  168.58    5.23
  -5   2  -3  176.57    5.80
  -5   2  -4   82.42    3.41
  -5   2  -4   90.69    3.96
  -5   2  -5    6.34    1.73
  -5   2  -5    4.49    2.06
  -5   2  -7   26.32    3.12
  -5   2  -7    2.07    2.33
  -5   2  -8    6.51    1.83
  -5   2  -8    8.73    2.42
  -5   2  -9   33.48    2.57
  -5   2  -9   32.09    3.19
  -5   2 -10   12.55    2.12
  -5   2 -10   12.21    2.60
  -5   2 -11    0.94    1.76
  -5   2 -11    0.40    2.33
  -5   2 -12    2.66    1.86
  -5   2 -12    0.42    2.58
  -5   1  10    2.67    1.78
  -5   1  10    1.51    1.01
  -5   1   9    1.48    1.61
  -5   1   9    1.63    1.09
  -5   1   8    0.10    1.43
  -5   1   8   -0.08    1.07
  -5   1   7    8.38    1.64
  -5   1   7   12.00    1.41
  -5   1   6   20.22    1.92
  -5   1   6   33.54    1.85
  -5   1   5   14.63    1.60
  -5   1   5   19.50    2.51
  -5   1   4   14.70    1.51
  -5   1   4   19.50    1.69
  -5   1   3   38.56    1.77
  -5   1   3   40.06    2.16
  -5   1   2   18.97    1.31
  -5   1   2   22.26    1.91
  -5   1   1   13.59    1.61
  -5   1   1   13.94    1.82
  -5   1   0   23.12    1.12
  -5   1   0   26.31    1.83
  -5   1   0   27.52    2.17
  -5   1  -1   43.55    1.25
  -5   1  -1   45.58    2.32
  -5   1  -1   45.18    2.74
  -5   1  -2   53.09    2.60
  -5   1  -2   59.63    3.00
  -5   1  -3   33.93    2.27
  -5   1  -3   34.51    2.61
  -5   1  -5    2.27    1.62
  -5   1  -5    2.17    1.96
  -5   1  -7    0.02    1.58
  -5   1  -7    2.76    2.01
  -5   1  -8   32.34    2.40
  -5   1  -8   35.47    4.63
  -5   1  -9    1.27    1.66
  -5   1  -9   -0.69    2.10
  -5   1 -10   29.09    2.45
  -5   1 -10   28.86    3.16
  -5   1 -11   24.48    3.65
  -5   1 -11   11.23    2.78
  -5   1 -12   27.15    2.39
  -5   1 -12   26.55    3.33
  -5   0   9    4.32    1.85
  -5   0   9    5.04    1.06
  -5   0   8    4.85    1.80
  -5   0   8    6.54    1.17
  -5   0   8    8.69    1.19
  -5   0   7    6.51    1.67
  -5   0   7    7.44    1.14
  -5   0   7    5.21    1.17
  -5   0   6   38.20    2.31
  -5   0   6   40.07    1.81
  -5   0   6   41.57    1.97
  -5   0   5   37.33    2.10
  -5   0   5   34.67    1.79
  -5   0   5   39.02    1.97
  -5   0   4   30.63    1.81
  -5   0   4   30.79    1.69
  -5   0   4   28.91    2.66
  -5   0   3    7.23    1.24
  -5   0   3    8.41    1.27
  -5   0   3    7.15    1.42
  -5   0   2    1.67    1.04
  -5   0   2    5.02    1.20
  -5   0   2    2.27    1.44
  -5   0   1    5.43    0.96
  -5   0   1    5.35    1.29
  -5   0   1    3.89    1.56
  -5   0   0   12.26    1.43
  -5   0   0   11.20    2.26
  -5   0   0   15.15    1.80
  -5   0  -1   11.75    0.83
  -5   0  -1   14.81    1.56
  -5   0  -1   11.71    1.88
  -5   0  -2    0.19    0.44
  -5   0  -2   -1.62    1.25
  -5   0  -2    0.30    1.55
  -5   0  -3    1.63    0.34
  -5   0  -3    0.47    1.40
  -5   0  -3    3.69    1.68
  -5   0  -5   22.02    1.94
  -5   0  -5   24.08    2.41
  -5   0  -6   48.00    2.52
  -5   0  -6   54.74    3.10
  -5   0  -7   95.24    5.04
  -5   0  -7   87.89    4.05
  -5   0  -8   26.46    2.19
  -5   0  -8   29.81    2.82
  -5   0  -9   16.08    2.10
  -5   0  -9   30.66    2.95
  -5   0 -10    6.99    1.95
  -5   0 -10    6.57    3.68
  -5   0 -11   36.85    2.56
  -5   0 -11   28.11    3.30
  -5   0 -12   75.17    3.53
  -5   0 -12   72.03    4.51
  -5   0 -13   34.71    2.63
  -5   0 -13   33.88    3.49
  -5  -1   9    5.65    2.01
  -5  -1   8    8.19    1.96
  -5  -1   8    9.60    1.12
  -5  -1   8    8.88    1.68
  -5  -1   7   15.56    2.01
  -5  -1   7   15.19    1.27
  -5  -1   7   14.02    1.28
  -5  -1   6    3.67    1.55
  -5  -1   6    3.51    1.05
  -5  -1   6    3.42    1.12
  -5  -1   5   17.21    1.76
  -5  -1   5   16.71    1.35
  -5  -1   5   18.60    1.49
  -5  -1   4   17.94    1.65
  -5  -1   4   16.60    1.41
  -5  -1   4   21.12    1.53
  -5  -1   3   41.92    1.90
  -5  -1   3   40.77    1.83
  -5  -1   3   37.48    2.99
  -5  -1   2    1.27    1.61
  -5  -1   2    2.28    1.09
  -5  -1   2    1.26    1.29
  -5  -1   1    2.68    0.93
  -5  -1   1    1.45    1.17
  -5  -1   1    5.11    1.44
  -5  -1   0   15.29    1.57
  -5  -1   0   16.27    1.49
  -5  -1   0   18.08    1.81
  -5  -1  -1    3.48    1.13
  -5  -1  -1    7.15    2.03
  -5  -1  -1    3.47    1.55
  -5  -1  -2    9.70    0.65
  -5  -1  -2   10.36    1.45
  -5  -1  -2   11.76    1.85
  -5  -1  -3    9.48    1.44
  -5  -1  -3   10.47    1.82
  -5  -1  -4   42.18    2.21
  -5  -1  -4   39.10    2.72
  -5  -1  -5  113.52    4.78
  -5  -1  -5   91.36    4.00
  -5  -1  -6   47.59    2.35
  -5  -1  -6   48.29    3.02
  -5  -1  -7    3.88    1.48
  -5  -1  -7    9.82    3.34
  -5  -1  -8   20.58    2.02
  -5  -1  -8   18.34    2.58
  -5  -1  -9   32.67    2.40
  -5  -1  -9   35.12    2.97
  -5  -1 -10   38.91    2.45
  -5  -1 -10   28.27    3.09
  -5  -1 -11   13.21    2.06
  -5  -1 -11   15.19    2.72
  -5  -1 -12   14.97    2.12
  -5  -1 -12   14.08    2.90
  -5  -1 -13   10.55    2.13
  -5  -1 -13   11.44    2.93
  -5  -2   8   13.26    3.32
  -5  -2   7   15.13    3.08
  -5  -2   7   13.67    1.09
  -5  -2   7   12.96    1.72
  -5  -2   6   30.41    3.13
  -5  -2   6   26.20    1.38
  -5  -2   6   24.82    1.46
  -5  -2   5   32.02    2.09
  -5  -2   5   30.53    1.49
  -5  -2   5   31.66    1.68
  -5  -2   4   13.20    1.49
  -5  -2   4   11.67    1.14
  -5  -2   4   10.56    1.34
  -5  -2   3   27.23    1.75
  -5  -2   3   31.03    1.50
  -5  -2   3   26.52    1.80
  -5  -2   2    1.30    1.72
  -5  -2   2    3.54    1.06
  -5  -2   2    3.47    1.32
  -5  -2   1   27.44    1.46
  -5  -2   1   29.66    1.58
  -5  -2   1   30.38    1.93
  -5  -2   0    1.92    0.87
  -5  -2   0    0.78    1.10
  -5  -2   0   -0.08    1.38
  -5  -2  -1   30.93    1.71
  -5  -2  -1   32.16    1.76
  -5  -2  -1   34.68    2.15
  -5  -2  -2   11.43    2.10
  -5  -2  -2    9.48    1.67
  -5  -2  -3    1.41    0.44
  -5  -2  -3    1.97    1.18
  -5  -2  -3    0.13    1.60
  -5  -2  -4    5.00    1.30
  -5  -2  -4    4.63    1.77
  -5  -2  -5    0.85    1.37
  -5  -2  -5   16.30    2.86
  -5  -2  -6   42.97    2.28
  -5  -2  -6   50.46    2.95
  -5  -2  -7   29.76    2.09
  -5  -2  -7   32.30    2.68
  -5  -2  -8   12.19    1.79
  -5  -2  -8   14.65    2.41
  -5  -2  -9   18.79    2.01
  -5  -2  -9   22.01    3.98
  -5  -2 -10   81.83    3.39
  -5  -2 -10   81.24    4.23
  -5  -2 -11   44.31    2.64
  -5  -2 -11   44.99    3.56
  -5  -2 -12   24.06    2.26
  -5  -2 -12   22.32    3.10
  -5  -2 -13   18.04    2.13
  -5  -2 -13   17.68    3.06
  -5  -2 -14   12.93    2.20
  -5  -2 -14   18.36    3.06
  -5  -3   8    4.86    2.00
  -5  -3   7   13.74    2.05
  -5  -3   6    8.85    1.81
  -5  -3   6    7.74    0.92
  -5  -3   6    7.41    1.56
  -5  -3   5    1.53    2.21
  -5  -3   5    0.11    1.31
  -5  -3   5    0.96    0.96
  -5  -3   4    2.99    1.39
  -5  -3   4    1.44    0.91
  -5  -3   4    2.10    1.04
  -5  -3   3    9.28    1.43
  -5  -3   3    7.48    1.04
  -5  -3   3    8.82    1.33
  -5  -3   2   42.13    2.70
  -5  -3   2   40.46    1.64
  -5  -3   2   37.70    2.03
  -5  -3   1   11.94    1.22
  -5  -3   1    8.50    1.17
  -5  -3   1    8.74    1.51
  -5  -3   0   47.69    1.72
  -5  -3   0   45.25    1.81
  -5  -3   0   46.53    2.31
  -5  -3  -1    2.48    1.26
  -5  -3  -1    1.17    1.07
  -5  -3  -1    2.49    1.47
  -5  -3  -2    9.36    0.84
  -5  -3  -2   11.58    1.34
  -5  -3  -2    9.24    1.74
  -5  -3  -3   24.66    2.39
  -5  -3  -3   27.45    2.17
  -5  -3  -4    8.62    1.39
  -5  -3  -4    9.20    2.81
  -5  -3  -5   17.43    1.54
  -5  -3  -5   13.95    2.10
  -5  -3  -6   -0.74    1.22
  -5  -3  -6    0.08    1.72
  -5  -3  -7   35.18    2.07
  -5  -3  -7   34.22    2.72
  -5  -3  -8   65.73    2.76
  -5  -3  -8   63.77    3.43
  -5  -3  -9   64.43    2.78
  -5  -3  -9   65.50    3.80
  -5  -3 -10   27.26    2.19
  -5  -3 -10   30.23    2.94
  -5  -3 -11   56.56    4.05
  -5  -3 -11   52.03    3.80
  -5  -3 -12   23.40    2.21
  -5  -3 -12   16.38    2.96
  -5  -3 -13   14.14    2.06
  -5  -3 -14   22.70    3.63
  -5  -4   7    4.65    2.01
  -5  -4   6   -1.24    1.71
  -5  -4   5   14.84    1.86
  -5  -4   5   11.05    0.94
  -5  -4   5   10.87    1.10
  -5  -4   4   16.59    1.85
  -5  -4   4   16.09    1.10
  -5  -4   4   15.60    1.24
  -5  -4   3   30.55    2.04
  -5  -4   3   33.60    1.97
  -5  -4   3   31.22    1.71
  -5  -4   2  101.60    3.18
  -5  -4   2   93.63    3.24
  -5  -4   2   94.57    3.08
  -5  -4   1   50.81    2.09
  -5  -4   1   53.26    1.87
  -5  -4   1   54.83    2.30
  -5  -4   0   13.98    1.81
  -5  -4   0   12.95    1.19
  -5  -4   0   12.45    1.60
  -5  -4  -1   12.24    1.08
  -5  -4  -1   11.14    1.22
  -5  -4  -1    9.15    1.62
  -5  -4  -2   80.38    2.06
  -5  -4  -2   86.74    2.57
  -5  -4  -2   85.69    3.22
  -5  -4  -3   17.87    2.17
  -5  -4  -3   19.43    2.95
  -5  -4  -4   19.31    1.51
  -5  -4  -4   18.69    2.03
  -5  -4  -5    1.09    1.17
  -5  -4  -5    0.60    1.69
  -5  -4  -6    1.57    1.34
  -5  -4  -6    6.37    1.81
  -5  -4  -7    1.30    1.29
  -5  -4  -7    0.62    1.77
  -5  -4  -8   11.03    1.69
  -5  -4  -8   11.60    2.22
  -5  -4  -9   76.98    4.10
  -5  -4 -10   38.86    2.25
  -5  -4 -11   28.77    2.25
  -5  -4 -12   22.83    2.19
  -5  -4 -13   17.89    2.09
  -5  -4 -14    0.26    1.68
  -5  -5   6   36.65    2.93
  -5  -5   5   55.73    3.10
  -5  -5   4   46.59    3.65
  -5  -5   4   40.99    1.84
  -5  -5   4   37.37    1.58
  -5  -5   3    6.62    1.52
  -5  -5   3    6.99    0.88
  -5  -5   3    5.84    1.15
  -5  -5   2    5.30    1.40
  -5  -5   2    4.40    0.88
  -5  -5   2    4.11    1.19
  -5  -5   1    8.68    1.38
  -5  -5   1    9.87    1.04
  -5  -5   1   10.10    1.36
  -5  -5   0   62.48    2.21
  -5  -5   0   62.28    2.67
  -5  -5   0   61.10    2.54
  -5  -5  -1   21.84    1.36
  -5  -5  -1   24.21    2.03
  -5  -5  -1   24.23    1.85
  -5  -5  -2   -0.24    0.83
  -5  -5  -2    0.30    1.53
  -5  -5  -2   -2.38    1.38
  -5  -5  -3   12.63    0.97
  -5  -5  -3   14.92    2.02
  -5  -5  -3   15.55    1.83
  -5  -5  -4   -1.75    1.70
  -5  -5  -4   -0.01    1.53
  -5  -5  -5    2.61    1.18
  -5  -5  -5    2.67    1.66
  -5  -5  -6    4.99    1.33
  -5  -5  -6    5.76    1.88
  -5  -5  -7    4.50    1.36
  -5  -5  -8   12.65    1.61
  -5  -5  -9   12.50    1.67
  -5  -5 -10   64.86    3.98
  -5  -5 -11   28.13    2.25
  -5  -5 -12   26.84    2.18
  -5  -5 -13    0.79    1.64
  -5  -5 -14    3.37    2.81
  -5  -6   4    4.41    1.71
  -5  -6   3    0.28    2.28
  -5  -6   3    1.24    0.94
  -5  -6   2    2.75    1.33
  -5  -6   2   -0.07    1.21
  -5  -6   2    0.80    1.05
  -5  -6   1   10.03    1.47
  -5  -6   1    9.69    0.99
  -5  -6   1    7.94    1.30
  -5  -6   0    1.09    1.13
  -5  -6   0    1.26    0.88
  -5  -6   0    0.36    1.24
  -5  -6  -1   65.41    2.25
  -5  -6  -1   68.02    2.08
  -5  -6  -1   70.56    2.73
  -5  -6  -2   42.66    2.37
  -5  -6  -2   40.30    1.67
  -5  -6  -2   38.54    2.29
  -5  -6  -3    0.00    1.59
  -5  -6  -3    3.68    1.49
  -5  -6  -4   26.57    2.27
  -5  -6  -4   25.29    2.20
  -5  -6  -5   35.73    1.82
  -5  -6  -5   38.72    2.46
  -5  -6  -6   12.04    1.42
  -5  -6  -7   23.33    1.72
  -5  -6  -8   18.57    1.70
  -5  -6  -9   10.46    1.64
  -5  -6 -10    9.36    1.68
  -5  -6 -11   23.53    2.04
  -5  -6 -12    9.74    1.84
  -5  -6 -13   21.43    2.24
  -5  -6 -14   45.77    2.73
  -5  -7   3    1.15    1.61
  -5  -7   2    5.23    1.61
  -5  -7   1   -0.09    1.34
  -5  -7   1    0.37    0.75
  -5  -7   1    0.55    1.04
  -5  -7   0    0.46    1.24
  -5  -7   0    1.63    0.84
  -5  -7   0    1.71    1.21
  -5  -7  -1    0.69    1.13
  -5  -7  -1    0.40    0.86
  -5  -7  -1    0.16    1.27
  -5  -7  -2   56.76    2.07
  -5  -7  -2   52.08    1.84
  -5  -7  -2   52.35    2.50
  -5  -7  -3  112.13    3.00
  -5  -7  -3  113.67    5.11
  -5  -7  -4   13.04    1.31
  -5  -7  -4   11.84    1.85
  -5  -7  -5   17.92    1.46
  -5  -7  -6   29.91    1.74
  -5  -7  -7    8.76    1.37
  -5  -7  -8   12.55    1.56
  -5  -7  -9   23.84    1.89
  -5  -7 -10   23.16    1.98
  -5  -7 -11   12.18    1.84
  -5  -7 -12   54.33    2.75
  -5  -7 -13   25.71    3.32
  -5  -8   1    3.88    1.57
  -5  -8   0    1.87    1.38
  -5  -8   0    0.62    0.75
  -5  -8   0    0.30    1.78
  -5  -8  -1    1.89    1.29
  -5  -8  -1    1.28    1.30
  -5  -8  -1    2.20    1.29
  -5  -8  -2    1.98    0.87
  -5  -8  -2   -0.57    1.38
  -5  -8  -3   28.48    1.51
  -5  -8  -3   29.99    2.08
  -5  -8  -4   86.27    2.56
  -5  -8  -4   83.96    3.39
  -5  -8  -5   45.34    1.89
  -5  -8  -6    4.02    1.19
  -5  -8  -7   26.57    1.74
  -5  -8  -8    5.24    1.39
  -5  -8  -9   18.80    1.74
  -5  -8 -10   63.09    2.73
  -5  -8 -11   42.87    2.41
  -5  -8 -12    8.31    1.78
  -5  -9  -1    1.91    1.43
  -5  -9  -1    1.12    0.83
  -5  -9  -1    0.06    1.24
  -5  -9  -2    4.96    1.43
  -5  -9  -2    3.60    1.46
  -5  -9  -3   10.49    1.12
  -5  -9  -3    9.32    1.67
  -5  -9  -4   14.80    1.30
  -5  -9  -5   28.96    1.61
  -5  -9  -6   48.61    2.03
  -5  -9  -7   20.21    2.36
  -5  -9  -8   42.56    2.99
  -5  -9  -9    8.34    2.24
  -5  -9 -10    5.57    2.30
  -5  -9 -11   26.01    2.08
  -5 -10  -5   43.07    1.90
  -5 -10  -6   37.58    1.86
  -5 -10  -7   17.70    2.36
  -5 -10  -8   16.76    2.40
  -6   2   0   14.27    2.15
  -6   2   0    6.82    2.37
  -6   2  -1    3.11    1.90
  -6   2  -1    0.58    2.14
  -6   2  -2    0.24    1.85
  -6   2  -2    3.21    2.20
  -6   1   1    1.82    1.65
  -6   1   1    2.35    1.87
  -6   1   0    2.89    1.85
  -6   1   0    5.85    2.07
  -6   1  -1   10.85    2.01
  -6   1  -1   13.57    2.36
  -6   1  -2    8.12    2.04
  -6   1  -2    6.77    2.40
  -6   1  -3   36.09    4.02
  -6   1  -3   35.87    3.27
  -6   1  -4   10.31    2.23
  -6   1  -4   10.64    2.71
  -6   0   1    3.52    2.60
  -6   0   1    7.98    1.98
  -6   0   0    6.58    2.64
  -6   0   0    6.46    2.03
  -6   0  -1   21.50    2.14
  -6   0  -1   17.52    2.63
  -6   0  -2   21.62    2.21
  -6   0  -2   20.72    2.66
  -6   0  -3    4.76    1.90
  -6   0  -3   12.72    3.71
  -6   0  -4   11.60    2.18
  -6   0  -4    1.41    2.39
  -6   0  -5   29.82    3.86
  -6   0  -5   14.50    2.90
  -6  -1   0    2.62    1.42
  -6  -1   0   -1.54    1.79
  -6  -1  -1   -3.61    2.03
  -6  -1  -2    7.97    2.91
  -6  -1  -2   11.75    2.50
  -6  -1  -3   29.43    2.36
  -6  -1  -3   26.31    2.88
  -6  -1  -4   13.82    2.03
  -6  -1  -4   13.47    2.64
  -6  -1  -5    6.68    1.89
  -6  -1  -5   10.69    3.93
  -6  -2  -1   13.59    1.71
  -6  -2  -1    9.76    2.21
  -6  -2  -2    3.22    1.54
  -6  -2  -2    3.08    1.95
  -6  -2  -3    6.98    1.78
  -6  -2  -3    6.16    2.21
  -6  -2  -4   42.27    3.75
  -6  -2  -4   30.72    3.23
  -6  -2  -5   17.72    2.13
  -6  -2  -5   14.47    2.74
  -6  -3  -2    0.40    1.39
  -6  -3  -2    3.98    1.89
  -6  -3  -3    0.26    1.45
  -6  -3  -3    4.81    3.00
  -6  -3  -4    1.70    1.50
  -6  -3  -4   -0.33    2.01
  -6  -3  -5   41.52    3.68
  -6  -3  -5   29.25    3.20
   0   0   0    0.00    0.00
;
_shelx_hkl_checksum     88778
_shelx_res_file
;
TITL SH175
    shelx.res
    created by SHELXL-2019/2 at 08:52:46 on 16-Sep-2022
CELL  0.71075 4.69138 13.06769 16.99228 68.44130 83.73910 88.03240
ZERR  1 0.00022 0.00068 0.00083 0.00480 0.00590 0.00620
LATT 1
SFAC C H N NI O
UNIT 46 42 4 1 4
L.S. 5
FMAP 2
PLAN 25
EQIV $1 -x+2, -y, -z+2
HTAB C8 O1_$1
HTAB C3 N2
HTAB C11 O1
BOND $H
CONF
LIST 4
TEMP -100.0
ACTA
OMIT 0 1 1
SIZE 0.320 0.080 0.030
WGHT    0.056400    0.172700
FVAR       0.58614
NI1   4    1.000000    0.000000    1.000000    10.50000    0.02565    0.01922 =
         0.02805   -0.00788   -0.01098    0.00079
O1    5    0.870780    0.134213    0.931851    11.00000    0.02893    0.02184 =
         0.03045   -0.00835   -0.01194    0.00028
O2    5    0.267959    0.520333    0.658882    11.00000    0.04705    0.02340 =
         0.03183   -0.00687   -0.01947    0.00400
N1    3    0.770095   -0.053846    0.940607    11.00000    0.02651    0.02172 =
         0.02686   -0.00728   -0.00893    0.00181
N2    3    0.632863    0.027669    0.877292    11.00000    0.03048    0.02124 =
         0.03027   -0.00736   -0.01315    0.00230
C1    1    0.184048   -0.326486    0.854475    11.00000    0.02769    0.03245 =
         0.04124   -0.02139   -0.00711    0.00149
C2    1    0.253265   -0.216515    0.809075    11.00000    0.04789    0.03291 =
         0.03935   -0.01282   -0.02179    0.00324
AFIX  43
H2    2    0.183365   -0.181019    0.755246    11.00000   -1.20000
AFIX   0
C3    1    0.420133   -0.156805    0.839332    11.00000    0.04567    0.02477 =
         0.03600   -0.00774   -0.01698   -0.00198
AFIX  43
H3    2    0.457644   -0.081018    0.807386    11.00000   -1.20000
AFIX   0
C4    1    0.533956   -0.208302    0.917270    11.00000    0.02875    0.02339 =
         0.03063   -0.01171   -0.00842    0.00176
C5    1    0.469354   -0.319173    0.962200    11.00000    0.03535    0.02532 =
         0.03130   -0.01057   -0.00926    0.00083
AFIX  43
H5    2    0.546693   -0.355980    1.014716    11.00000   -1.20000
AFIX   0
C6    1    0.295079   -0.377028    0.932142    11.00000    0.03629    0.02515 =
         0.03760   -0.01264   -0.00503   -0.00409
AFIX  43
H6    2    0.250866   -0.452077    0.964938    11.00000   -1.20000
AFIX   0
C7    1   -0.003198   -0.388376    0.820471    11.00000    0.03731    0.04421 =
         0.05253   -0.02912   -0.01186   -0.00262
AFIX 137
H7A   2   -0.191485   -0.353241    0.813325    11.00000   -1.20000
H7B   2   -0.026408   -0.464591    0.860552    11.00000   -1.20000
H7C   2    0.086306   -0.387620    0.765383    11.00000   -1.20000
AFIX   0
C8    1    0.718993   -0.156740    0.955966    11.00000    0.02818    0.02354 =
         0.02973   -0.00878   -0.00969    0.00188
AFIX  43
H8    2    0.818971   -0.207025    0.999831    11.00000   -1.20000
AFIX   0
C9    1    0.701586    0.123065    0.879710    11.00000    0.02359    0.02451 =
         0.02640   -0.00856   -0.00545    0.00040
C10   1    0.578261    0.224515    0.821016    11.00000    0.02510    0.02291 =
         0.02521   -0.00748   -0.00517    0.00099
C11   1    0.653663    0.326654    0.822637    11.00000    0.03238    0.02557 =
         0.02938   -0.00995   -0.01144    0.00103
AFIX  43
H11   2    0.782209    0.329648    0.861251    11.00000   -1.20000
AFIX   0
C12   1    0.542747    0.422682    0.768663    11.00000    0.03962    0.02256 =
         0.03283   -0.00979   -0.01260   -0.00034
AFIX  43
H12   2    0.592488    0.491322    0.770952    11.00000   -1.20000
AFIX   0
C13   1    0.358359    0.419418    0.710896    11.00000    0.03082    0.02348 =
         0.02507   -0.00545   -0.00685    0.00252
C14   1    0.280249    0.318913    0.708383    11.00000    0.03335    0.02752 =
         0.03157   -0.01074   -0.01419    0.00161
AFIX  43
H14   2    0.154229    0.316308    0.669017    11.00000   -1.20000
AFIX   0
C15   1    0.388912    0.222534    0.764155    11.00000    0.03177    0.02360 =
         0.03294   -0.01033   -0.00950   -0.00098
AFIX  43
H15   2    0.332585    0.153781    0.763416    11.00000   -1.20000
AFIX   0
C16   1    0.104221    0.523696    0.591178    11.00000    0.04151    0.02896 =
         0.03230   -0.00948   -0.01749    0.00387
AFIX  23
H16A  2   -0.077691    0.482264    0.614859    11.00000   -1.20000
H16B  2    0.214098    0.489949    0.553892    11.00000   -1.20000
AFIX   0
C17   1    0.043286    0.642485    0.541172    11.00000    0.04192    0.02808 =
         0.03290   -0.00785   -0.01755    0.00194
C18   1    0.193595    0.697249    0.463331    11.00000    0.06392    0.03729 =
         0.03517   -0.00896   -0.00610    0.00296
AFIX  43
H18   2    0.341540    0.660436    0.441520    11.00000   -1.20000
AFIX   0
C19   1    0.130379    0.806483    0.416160    11.00000    0.07883    0.03806 =
         0.03582   -0.00208   -0.01432   -0.00774
AFIX  43
H19   2    0.235121    0.842724    0.362308    11.00000   -1.20000
AFIX   0
C20   1   -0.078211    0.862025    0.445794    11.00000    0.07096    0.02967 =
         0.05888   -0.00333   -0.03223    0.00277
C21   1   -0.227929    0.806988    0.524998    11.00000    0.06263    0.04077 =
         0.07930   -0.01203   -0.00878    0.01781
AFIX  43
H21   2   -0.372618    0.844499    0.547317    11.00000   -1.20000
AFIX   0
C22   1   -0.168500    0.698134    0.571697    11.00000    0.04898    0.03785 =
         0.05048   -0.00546   -0.00472    0.00697
AFIX  43
H22   2   -0.274742    0.661553    0.625238    11.00000   -1.20000
AFIX   0
C23   1   -0.149997    0.980054    0.393548    11.00000    0.11099    0.03587 =
         0.09700    0.00470   -0.04465    0.00878
AFIX 137
H23A  2   -0.100061    1.028406    0.422521    11.00000   -1.20000
H23B  2   -0.355632    0.985730    0.387091    11.00000   -1.20000
H23C  2   -0.040649    1.002234    0.337299    11.00000   -1.20000
AFIX   0
HKLF 4
REM  SH175
REM wR2 = 0.0963, GooF = S = 1.063, Restrained GooF = 1.063 for all data
REM R1 = 0.0367 for 3883 Fo > 4sig(Fo) and 0.0447 for all 4375 data
REM 252 parameters refined using 0 restraints
END
WGHT      0.0427      0.2892
REM Highest difference peak  0.415,  deepest hole -0.187,  1-sigma level  0.063
Q1    1   1.1155  0.0059  1.0402  11.00000  0.05    0.41
Q2    1   0.5756  0.2711  0.8281  11.00000  0.05    0.38
Q3    1   0.2326 -0.3440  0.8914  11.00000  0.05    0.37
Q4    1   0.4843 -0.1858  0.8830  11.00000  0.05    0.37
Q5    1   0.3063  0.3665  0.7200  11.00000  0.05    0.35
Q6    1   0.2314 -0.2726  0.8341  11.00000  0.05    0.34
Q7    1   0.4494  0.4204  0.7417  11.00000  0.05    0.32
Q8    1   0.6161 -0.1784  0.9340  11.00000  0.05    0.31
Q9    1   0.1860  0.5207  0.6313  11.00000  0.05    0.31
Q10   1   0.7127  0.0761  0.8721  11.00000  0.05    0.31
Q11   1   0.1002 -0.3555  0.8405  11.00000  0.05    0.31
Q12   1   0.9069 -0.0625  1.0247  11.00000  0.05    0.31
Q13   1   0.4704 -0.2587  0.9376  11.00000  0.05    0.30
Q14   1   0.6932 -0.1034  0.9600  11.00000  0.05    0.30
Q15   1   0.6602  0.1772  0.8430  11.00000  0.05    0.29
Q16   1   0.7914  0.1225  0.9064  11.00000  0.05    0.29
Q17   1   0.9705  0.0427  1.0349  11.00000  0.05    0.28
Q18   1   0.9992  0.0751  0.9475  11.00000  0.05    0.28
Q19   1   0.3845 -0.3428  0.9382  11.00000  0.05    0.28
Q20   1   0.0630  0.5885  0.5639  11.00000  0.05    0.27
Q21   1   0.5033  0.2209  0.7866  11.00000  0.05    0.27
Q22   1   0.8610  0.1590  0.9514  11.00000  0.05    0.27
Q23   1  -0.1847  0.8204  0.4791  11.00000  0.05    0.26
Q24   1   0.3805  0.2797  0.7252  11.00000  0.05    0.26
Q25   1   0.1840 -0.1988  0.8031  11.00000  0.05    0.26
;
_shelx_res_checksum     33260
