# Supplementary material for: Crystal structure of bis­{4-[(4-methyl­benz­yl)­oxy]-N′-(4-methyl­benzyl­idene)benzohydrazidato}nickel(II)
Source: Acta Crystallogr E Crystallogr Commun. 2022 Sep 30;78(Pt 10):1081–3. doi: 10.1107/S2056989022009392 (PMC9535816; doi:10.1107/S2056989022009392)
Supplement: Supplementary file 2 [file e-78-01081-Isup2.hkl]

data_I                                                                          
_shelx_title ' SH175'                                                           
_shelx_refln_list_code          4                                               
_shelx_F_calc_maximum      159.17                                               
_exptl_crystal_F_000       406.00                                               
_reflns_d_resolution_high  0.7706                                               
                                                                                
loop_                                                                           
 _space_group_symop_operation_xyz                                               
 'x, y, z'                                                                      
 '-x, -y, -z'                                                                   
                                                                                
_cell_length_a     4.6914                                                       
_cell_length_b    13.0677                                                       
_cell_length_c    16.9923                                                       
_cell_angle_alpha  68.441                                                       
_cell_angle_beta   83.739                                                       
_cell_angle_gamma  88.032                                                       
                                                                                
_shelx_F_squared_multiplier     1.000                                           
                                                                                
loop_                                                                           
 _refln_index_h                                                                 
 _refln_index_k                                                                 
 _refln_index_l                                                                 
 _refln_F_squared_calc                                                          
 _refln_F_squared_meas                                                          
 _refln_F_squared_sigma                                                         
 _refln_observed_status                                                         
   1   0   0        224.31        207.13         3.11 o                         
   2   0   0        104.18        106.45         3.00 o                         
   3   0   0        182.91        174.91         4.95 o                         
   4   0   0        147.27        146.08         3.18 o                         
   5   0   0         38.23         38.22         3.31 o                         
   6   0   0         14.95         18.95         4.68 o                         
  -6   1   0         13.42         12.48         4.31 o                         
  -5   1   0         75.14         71.90         4.12 o                         
  -4   1   0         57.95         65.52         4.63 o                         
  -3   1   0          1.08          2.18         3.67 o                         
  -2   1   0         76.52         70.91         2.74 o                         
  -1   1   0          1.37          1.05         0.93 o                         
   1   1   0       1958.28       2159.62        25.32 o                         
   2   1   0        257.49        235.68         4.89 o                         
   3   1   0        319.83        323.20         3.55 o                         
   4   1   0          6.75          6.84         1.42 o                         
   5   1   0         51.32         47.96         2.70 o                         
   6   1   0          0.47          2.27         6.05 o                         
  -6   2   0         34.49         35.23        10.84 o                         
  -5   2   0        131.34        121.04         6.62 o                         
  -4   2   0         73.15         73.79         5.15 o                         
  -3   2   0        375.74        414.75         9.37 o                         
  -2   2   0        433.82        443.37         5.74 o                         
  -1   2   0       3121.43       3435.25        51.26 o                         
   0   2   0         83.41         85.05         1.25 o                         
   1   2   0        723.12        697.46         4.56 o                         
   2   2   0        343.62        286.19         3.11 o                         
   3   2   0        899.05        887.62         9.53 o                         
   4   2   0         90.23         85.47         2.34 o                         
   5   2   0          3.61          2.99         1.78 o                         
  -5   3   0        169.14        168.65         9.05 o                         
  -4   3   0         79.51         89.10         7.83 o                         
  -3   3   0        130.33        146.56         5.12 o                         
  -2   3   0        504.05        501.65         6.67 o                         
  -1   3   0        335.47        366.46         4.44 o                         
   0   3   0        292.11        301.92         3.95 o                         
   1   3   0       1197.87       1178.88         8.56 o                         
   2   3   0        172.92        155.92         1.72 o                         
   3   3   0        516.48        510.65         5.32 o                         
   4   3   0        214.17        223.61         3.96 o                         
   5   3   0        138.74        135.51         3.19 o                         
  -5   4   0        260.44        240.22        10.60 o                         
  -4   4   0         29.52         41.30         4.74 o                         
  -3   4   0          1.11          4.63         2.25 o                         
  -2   4   0        791.27        809.57        10.71 o                         
  -1   4   0        134.51        116.14         2.03 o                         
   0   4   0         87.12         89.23         1.99 o                         
   1   4   0          5.49          2.64         0.49 o                         
   2   4   0         25.66         39.25         1.16 o                         
   3   4   0        119.39         96.23         3.26 o                         
   4   4   0         78.53         77.91         2.21 o                         
   5   4   0         42.70         38.01         2.46 o                         
  -5   5   0         63.09         67.06         7.01 o                         
  -4   5   0         35.04         35.22         4.98 o                         
  -3   5   0        554.37        553.92        16.11 o                         
  -2   5   0       1399.06       1486.57        21.15 o                         
  -1   5   0        190.96        162.33         4.93 o                         
   0   5   0        981.95       1054.91         9.39 o                         
   1   5   0         32.61         56.03         0.75 o                         
   2   5   0        735.76        752.81         6.05 o                         
   3   5   0        259.52        259.86         4.05 o                         
   4   5   0        130.54        129.54         4.37 o                         
   5   5   0        191.48        180.47         4.12 o                         
  -5   6   0         12.18         22.88         6.08 o                         
  -4   6   0          5.56          8.32         4.37 o                         
  -3   6   0         37.82         44.97         3.12 o                         
  -2   6   0         43.24         41.59         2.25 o                         
  -1   6   0       1755.65       1826.69        20.36 o                         
   0   6   0       4462.99       4887.18        77.60 o                         
   1   6   0        271.83        267.08         3.34 o                         
   2   6   0          8.23         14.25         0.94 o                         
   3   6   0         92.74         94.69         2.16 o                         
   4   6   0        192.37        196.16         3.20 o                         
   5   6   0          2.88          2.77         1.76 o                         
  -5   7   0         49.94         59.18         7.22 o                         
  -4   7   0          4.66          9.61         4.80 o                         
  -3   7   0          5.18          3.33         2.55 o                         
  -2   7   0        391.83        401.42         6.32 o                         
  -1   7   0        367.35        345.26         5.41 o                         
   0   7   0        195.73        179.71         2.13 o                         
   1   7   0        364.18        375.07         3.43 o                         
   2   7   0        125.28        118.39         3.08 o                         
   3   7   0        373.48        372.09         5.01 o                         
   4   7   0          1.47          2.76         1.44 o                         
   5   7   0          3.88          3.84         1.76 o                         
  -5   8   0         10.47         12.34         2.95 o                         
  -4   8   0         78.55         76.73         6.23 o                         
  -3   8   0        197.44        203.49         4.00 o                         
  -2   8   0        754.37        747.78         9.09 o                         
  -1   8   0       1797.65       1858.00        22.36 o                         
   0   8   0         73.86         65.23         3.16 o                         
   1   8   0        153.11        136.89         3.44 o                         
   2   8   0        103.54        103.31         1.91 o                         
   3   8   0        717.90        730.83         8.60 o                         
   4   8   0          0.68          3.22         1.64 o                         
   5   8   0          0.27          2.61         1.80 o                         
  -4   9   0          3.67          0.94         2.85 o                         
  -3   9   0         37.41         29.63         3.22 o                         
  -2   9   0        387.80        371.11         5.75 o                         
  -1   9   0        125.16        128.67         3.50 o                         
   0   9   0        575.12        557.93         5.98 o                         
   1   9   0        255.56        267.07         7.57 o                         
   2   9   0         94.94        101.07         2.07 o                         
   3   9   0         52.25         42.64         3.38 o                         
   4   9   0         50.46         51.92         4.74 o                         
  -4  10   0        170.60        164.02         4.81 o                         
  -3  10   0         17.90         23.21         4.22 o                         
  -2  10   0        146.78        141.11         3.32 o                         
  -1  10   0         73.82         74.13         2.45 o                         
   0  10   0        264.94        259.00         3.75 o                         
   1  10   0        113.95        109.71         2.26 o                         
   2  10   0         43.03         42.26         1.35 o                         
   3  10   0         23.84         27.80         3.76 o                         
   4  10   0          5.09          5.34         1.42 o                         
  -4  11   0          0.34          3.85         3.15 o                         
  -3  11   0        251.04        264.71         5.72 o                         
  -2  11   0        211.46        207.36         4.30 o                         
  -1  11   0         71.58         68.52         2.37 o                         
   0  11   0        241.46        220.51         3.37 o                         
   1  11   0        872.43        831.22        13.95 o                         
   2  11   0        117.31        114.79         3.65 o                         
   3  11   0          2.97          7.06         4.48 o                         
  -3  12   0         78.34         73.39         4.10 o                         
  -2  12   0        156.35        155.20         4.03 o                         
  -1  12   0         28.69         29.74         2.78 o                         
   0  12   0          2.11          4.95         1.85 o                         
   1  12   0          0.57          0.27         1.46 o                         
   2  12   0         76.15         83.56         3.85 o                         
   3  12   0         39.72         45.20         6.75 o                         
  -3  13   0         10.59         12.53         6.43 o                         
  -2  13   0         89.39         84.95         3.54 o                         
  -1  13   0         22.08         23.11         2.50 o                         
   0  13   0        157.42        147.00         5.34 o                         
   1  13   0         94.41         91.19         2.58 o                         
   2  13   0         10.05          9.51         1.46 o                         
   3  13   0         67.84         84.03         8.35 o                         
  -2  14   0        247.66        267.77         6.13 o                         
  -1  14   0         72.11         80.31         3.69 o                         
   0  14   0        102.10         94.28         5.06 o                         
   1  14   0         10.95         11.98         2.09 o                         
   2  14   0         25.76         32.95         7.36 o                         
  -1  15   0         99.18         85.12         3.88 o                         
   0  15   0         58.16         61.57         6.20 o                         
   1  15   0        122.91        117.25         5.01 o                         
  -1 -15   1         51.43         49.72        13.59 o                         
   0 -15   1         37.25         43.28         3.58 o                         
   1 -15   1        120.58        125.80         4.98 o                         
  -2 -14   1         49.99         65.17         8.38 o                         
  -1 -14   1         48.21         47.52         2.21 o                         
   0 -14   1         32.57         31.54         2.34 o                         
   1 -14   1         16.03         19.33         2.61 o                         
   2 -14   1          5.48          1.27         2.53 o                         
  -3 -13   1         19.84          9.87         6.81 o                         
  -2 -13   1         68.76         87.12        12.46 o                         
  -1 -13   1         15.91         15.99         1.90 o                         
   0 -13   1        125.73        119.77         2.90 o                         
   1 -13   1        162.57        160.25         5.86 o                         
   2 -13   1        114.85        111.93         4.22 o                         
   3 -13   1         27.43         24.94         3.34 o                         
  -3 -12   1          1.45         -3.61         5.88 o                         
  -2 -12   1         65.13         65.30         2.64 o                         
  -1 -12   1         77.01         75.63         4.07 o                         
   0 -12   1          3.50          6.59         3.66 o                         
   1 -12   1         95.58         88.84         4.58 o                         
   2 -12   1        162.53        171.11         4.75 o                         
   3 -12   1        168.07        165.31         6.11 o                         
  -4 -11   1        128.69        129.47         8.67 o                         
  -3 -11   1         15.07         11.94         1.45 o                         
  -2 -11   1         43.20         44.02         1.38 o                         
  -1 -11   1        268.80        244.71         3.23 o                         
   0 -11   1          1.75         -0.67         2.77 o                         
   1 -11   1         23.27         26.95         1.94 o                         
   2 -11   1        101.44        102.11         5.43 o                         
   3 -11   1        359.74        355.36         7.18 o                         
   4 -11   1         19.68         22.00         6.01 o                         
  -4 -10   1         80.61         86.25        10.13 o                         
  -3 -10   1        116.50        109.35         6.71 o                         
  -2 -10   1        671.23        677.22        10.36 o                         
  -1 -10   1        765.39        789.31        11.71 o                         
   0 -10   1        638.59        660.87        13.12 o                         
   1 -10   1         32.32         33.88         1.85 o                         
   2 -10   1        405.14        391.34         6.76 o                         
   3 -10   1         16.84          7.11         3.16 o                         
   4 -10   1        133.12        114.32        14.90 o                         
  -4  -9   1         25.42         24.27         2.00 o                         
  -3  -9   1        226.29        224.51         8.54 o                         
  -2  -9   1         88.23         90.10         1.57 o                         
  -1  -9   1         35.24         37.75         1.25 o                         
   0  -9   1        467.72        456.24         4.98 o                         
   1  -9   1         27.37         26.65         1.65 o                         
   2  -9   1        310.79        310.00         6.58 o                         
   3  -9   1          2.82          7.67         2.73 o                         
   4  -9   1         40.05         42.93         4.13 o                         
  -5  -8   1         11.40         11.29         4.57 o                         
  -4  -8   1         11.73         14.35         1.40 o                         
  -3  -8   1        504.27        508.62         6.17 o                         
  -2  -8   1        101.86         97.06         1.37 o                         
  -1  -8   1        283.26        275.95         3.74 o                         
   0  -8   1         95.49         78.80         1.54 o                         
   1  -8   1        143.78        153.76         2.51 o                         
   2  -8   1         42.04         38.20         2.20 o                         
   3  -8   1         18.77         17.33         2.43 o                         
   4  -8   1          0.46          1.42         2.29 o                         
   5  -8   1        106.98        122.57         9.81 o                         
  -5  -7   1          2.05          0.91         1.61 o                         
  -4  -7   1          7.95          8.34         1.54 o                         
  -3  -7   1         35.93         38.42         1.42 o                         
  -2  -7   1         97.48        104.98         2.36 o                         
  -1  -7   1        295.76        302.31         5.40 o                         
   0  -7   1        458.96        456.42         4.54 o                         
   1  -7   1        255.93        231.21         5.27 o                         
   2  -7   1        217.36        212.24         8.28 o                         
   3  -7   1         95.24         87.28         2.61 o                         
   4  -7   1         93.03         90.12         3.40 o                         
   5  -7   1         20.63         18.83         6.32 o                         
  -5  -6   1         31.44         27.20         2.02 o                         
  -4  -6   1        408.04        408.75         6.89 o                         
  -3  -6   1         68.11         75.47         3.77 o                         
  -2  -6   1          2.06          3.13         0.55 o                         
  -1  -6   1         12.52          7.77         1.04 o                         
   0  -6   1        150.23        135.44         1.49 o                         
   1  -6   1        227.83        222.08         2.67 o                         
   2  -6   1        988.41       1034.85        14.09 o                         
   3  -6   1        451.19        448.19         8.08 o                         
   4  -6   1         51.84         48.49         5.47 o                         
   5  -6   1         75.95         64.18         2.95 o                         
  -5  -5   1         27.20         28.10         2.06 o                         
  -4  -5   1        147.85        148.43         2.64 o                         
  -3  -5   1        246.34        244.94         2.87 o                         
  -2  -5   1         23.40         25.77         1.29 o                         
  -1  -5   1         95.96         88.29         1.44 o                         
   0  -5   1        574.66        562.29         4.23 o                         
   1  -5   1       2463.69       2642.09        39.68 o                         
   2  -5   1         82.83         61.79         5.15 o                         
   3  -5   1        192.80        186.06         8.25 o                         
   4  -5   1        257.41        264.65         9.87 o                         
   5  -5   1         18.23         11.50         5.53 o                         
  -5  -4   1        157.80        154.07         3.47 o                         
  -4  -4   1          5.68          4.55         1.52 o                         
  -3  -4   1        375.52        361.82         6.20 o                         
  -2  -4   1       1143.68       1261.09        23.29 o                         
  -1  -4   1         16.32         20.56         0.48 o                         
   0  -4   1        152.99        171.17         1.63 o                         
   1  -4   1        326.69        310.55         4.48 o                         
   2  -4   1       2856.84       2988.23       159.23 o                         
   3  -4   1         21.86         23.72         3.61 o                         
   4  -4   1         71.92         67.33         5.44 o                         
   5  -4   1        345.32        362.24        14.18 o                         
  -5  -3   1         31.56         29.34         3.28 o                         
  -4  -3   1        202.88        197.30         5.17 o                         
  -3  -3   1        677.16        704.47         7.53 o                         
  -2  -3   1         12.27         14.29         0.88 o                         
  -1  -3   1       1329.38       1322.28         9.85 o                         
   0  -3   1        763.62        763.72         7.73 o                         
   1  -3   1        304.28        301.34         3.07 o                         
   2  -3   1       1276.52       1265.66        19.53 o                         
   3  -3   1        164.97        156.16         7.36 o                         
   4  -3   1         69.91         71.34         5.41 o                         
   5  -3   1        298.09        290.81        11.73 o                         
  -5  -2   1         87.32         84.32         2.73 o                         
  -4  -2   1        137.54        140.64         2.65 o                         
  -3  -2   1        703.40        687.37         9.51 o                         
  -2  -2   1         72.49         77.40         1.15 o                         
  -1  -2   1         19.19         18.04         0.51 o                         
   0  -2   1         46.02         49.77         0.95 o                         
   1  -2   1         72.68         70.81         1.85 o                         
   2  -2   1          1.80         -0.55         2.04 o                         
   3  -2   1         40.89         36.76         3.38 o                         
   4  -2   1         87.21         96.32         5.68 o                         
   5  -2   1        122.41        109.87        12.59 o                         
   6  -2   1          1.23          5.59         4.14 o                         
  -5  -1   1          8.39          8.80         2.75 o                         
  -4  -1   1        467.62        479.79         8.10 o                         
  -3  -1   1          6.98          6.78         1.27 o                         
  -2  -1   1          1.59          2.32         1.05 o                         
  -1  -1   1       9247.11      11014.58       270.90 o                         
   0  -1   1       2317.40       2649.79        62.18 o                         
   1  -1   1        166.15        176.33         4.34 o                         
   2  -1   1        164.11        172.96         4.28 o                         
   3  -1   1        198.11        182.85         5.41 o                         
   4  -1   1        234.00        240.18         4.02 o                         
   5  -1   1        135.97        128.62         2.97 o                         
   6  -1   1         27.86         35.35         4.45 o                         
  -6   0   1         10.82         18.53         6.49 o                         
  -5   0   1         17.16         14.96         2.01 o                         
  -4   0   1        108.12        100.75         2.85 o                         
  -3   0   1        588.81        612.71        13.91 o                         
  -2   0   1        326.18        327.92         5.68 o                         
  -1   0   1       3202.41       3493.19       152.00 o                         
   2   0   1        573.30        558.14         9.72 o                         
   3   0   1        121.83        111.46         1.97 o                         
   4   0   1        351.30        352.30         6.16 o                         
   5   0   1         42.41         36.24         2.61 o                         
   6   0   1         55.02         58.52         5.79 o                         
  -6   1   1          6.26          6.02         3.60 o                         
  -5   1   1         37.52         40.01         3.51 o                         
  -4   1   1         39.56         44.36         4.10 o                         
  -3   1   1        203.31        235.68         5.94 o                         
  -2   1   1         31.21         36.53         1.63 o                         
  -1   1   1         28.45         28.85         1.11 o                         
   1   1   1          5.13          8.52         0.40 o                         
   2   1   1         22.50         27.16         0.87 o                         
   3   1   1       1234.64       1289.34        14.14 o                         
   4   1   1         67.84         71.81         1.99 o                         
   5   1   1         11.19         13.02         3.21 o                         
   6   1   1          0.41         -5.91         5.91 o                         
  -5   2   1        173.00        176.98        10.44 o                         
  -4   2   1         19.78         24.28         6.11 o                         
  -3   2   1          8.62          5.56         2.56 o                         
  -2   2   1        148.64        189.43         3.11 o                         
  -1   2   1       5464.47       5972.57       409.21 o                         
   0   2   1        637.96        663.98        19.02 o                         
   1   2   1       6607.77       7640.64       109.40 o                         
   2   2   1       1022.52       1030.35        11.22 o                         
   3   2   1        917.99        923.75         9.87 o                         
   4   2   1        180.19        180.09         4.21 o                         
   5   2   1         97.32         94.21         3.10 o                         
   6   2   1         31.10         36.20         5.57 o                         
  -5   3   1         36.80         41.54         5.53 o                         
  -4   3   1         61.07         65.84         4.95 o                         
  -3   3   1         43.37         40.90         2.40 o                         
  -2   3   1          7.61         10.11         1.56 o                         
  -1   3   1         83.98         81.21         2.71 o                         
   0   3   1        841.77        872.06         9.65 o                         
   1   3   1         18.50         16.33         1.03 o                         
   2   3   1        598.14        578.34         5.03 o                         
   3   3   1        300.78        275.56         3.61 o                         
   4   3   1        114.62        118.04         4.53 o                         
   5   3   1          6.12          5.75         2.08 o                         
  -5   4   1         95.47        101.76         7.25 o                         
  -4   4   1         90.71         85.28         5.30 o                         
  -3   4   1        752.19        739.25        13.34 o                         
  -2   4   1        357.69        388.24        11.37 o                         
  -1   4   1          3.85          9.82         1.16 o                         
   0   4   1         24.45         22.64         0.81 o                         
   1   4   1       1242.45       1276.03         9.98 o                         
   2   4   1        855.71        876.40         7.04 o                         
   3   4   1        565.26        551.42         9.05 o                         
   4   4   1        347.97        333.63         4.97 o                         
   5   4   1         32.33         33.05         2.27 o                         
  -5   5   1        295.98        287.67        16.62 o                         
  -4   5   1          0.56         -3.96         3.96 o                         
  -3   5   1        211.85        218.59         4.86 o                         
  -2   5   1       1625.19       1783.88        27.07 o                         
  -1   5   1        238.83        233.88         3.17 o                         
   0   5   1       1675.03       1738.50        17.31 o                         
   1   5   1        236.65        285.59         2.46 o                         
   2   5   1        329.94        353.63         3.01 o                         
   3   5   1        235.67        229.18         6.75 o                         
   4   5   1        181.82        179.49         3.96 o                         
   5   5   1         68.79         67.20         2.81 o                         
  -5   6   1         11.54          0.90         5.53 o                         
  -4   6   1          1.16         -0.73         4.05 o                         
  -3   6   1        387.01        380.12         7.24 o                         
  -2   6   1        726.41        713.82         9.91 o                         
  -1   6   1        103.34        139.07         2.47 o                         
   0   6   1          9.33          9.29         1.86 o                         
   1   6   1         65.55         77.38         1.13 o                         
   2   6   1        275.25        277.04         3.38 o                         
   3   6   1          6.73          3.40         1.50 o                         
   4   6   1         16.20         18.49         1.67 o                         
   5   6   1        211.80        197.25         3.88 o                         
  -5   7   1         20.14         15.31         9.11 o                         
  -4   7   1        162.70        164.00        11.38 o                         
  -3   7   1        213.86        192.99         6.39 o                         
  -2   7   1        563.70        543.00         9.74 o                         
  -1   7   1       1649.01       1704.81        19.76 o                         
   0   7   1        152.68        107.28         2.10 o                         
   1   7   1        154.80        158.07         2.95 o                         
   2   7   1         59.36         53.84         1.76 o                         
   3   7   1        999.49       1014.33        11.74 o                         
   4   7   1          1.72          1.33         3.22 o                         
   5   7   1          0.35          1.23         1.75 o                         
  -5   8   1          3.32         10.19         5.94 o                         
  -4   8   1         28.18         34.30         4.12 o                         
  -3   8   1         19.65         19.94         3.13 o                         
  -2   8   1         56.31         65.19         3.20 o                         
  -1   8   1        299.70        303.19         4.04 o                         
   0   8   1        796.90        790.71         8.00 o                         
   1   8   1        766.66        723.07        19.11 o                         
   2   8   1         20.35         19.88         1.07 o                         
   3   8   1        410.36        399.86         4.98 o                         
   4   8   1         27.97         32.11         3.57 o                         
   5   8   1          0.47          5.21         2.17 o                         
  -5   9   1         77.01         74.45         4.79 o                         
  -4   9   1         12.45         20.29        10.23 o                         
  -3   9   1          0.71          0.88         4.72 o                         
  -2   9   1        116.37        120.92         3.12 o                         
  -1   9   1         87.58         75.77         2.05 o                         
   0   9   1        127.65        130.22         3.58 o                         
   1   9   1        273.15        268.02         5.26 o                         
   2   9   1        585.98        574.47         6.07 o                         
   3   9   1          0.72          1.06         1.45 o                         
   4   9   1          2.68          3.51         1.70 o                         
   5   9   1          5.00          2.94         1.81 o                         
  -4  10   1          0.94          4.27         2.64 o                         
  -3  10   1        445.71        433.73         7.83 o                         
  -2  10   1        415.07        400.22         5.93 o                         
  -1  10   1        334.25        339.38         6.40 o                         
   0  10   1        852.84        831.10        14.60 o                         
   1  10   1        389.03        359.02        12.18 o                         
   2  10   1        595.44        602.22         7.98 o                         
   3  10   1        412.78        405.77         5.09 o                         
   4  10   1         54.94         54.26         2.74 o                         
  -4  11   1          0.36          2.13         2.78 o                         
  -3  11   1        150.67        155.66         5.23 o                         
  -2  11   1        101.91        101.56         3.20 o                         
  -1  11   1         55.65         58.75         2.49 o                         
   0  11   1         38.49         30.41         3.41 o                         
   1  11   1        201.51        193.20         8.04 o                         
   2  11   1         25.43         26.42         1.62 o                         
   3  11   1         45.62         45.40         2.25 o                         
   4  11   1         27.45         25.18         4.00 o                         
  -4  12   1         55.92         62.50         4.12 o                         
  -3  12   1         82.34         81.52         7.44 o                         
  -2  12   1         72.98         75.52         3.18 o                         
  -1  12   1         36.53         33.60         2.17 o                         
   0  12   1        179.33        162.52         3.06 o                         
   1  12   1        411.04        388.79         8.14 o                         
   2  12   1         42.53         44.02         1.73 o                         
   3  12   1          4.09          1.45         2.02 o                         
   4  12   1         39.57         38.65         6.87 o                         
  -3  13   1         93.88         97.83         8.12 o                         
  -2  13   1        152.56        144.07         4.47 o                         
  -1  13   1          0.70          4.79         2.68 o                         
   0  13   1        144.12        135.46         3.37 o                         
   1  13   1         73.70         73.52         2.22 o                         
   2  13   1          0.95         -0.76         2.08 o                         
   3  13   1        120.64        141.81         9.34 o                         
  -2  14   1         52.33         48.68         3.59 o                         
  -1  14   1         15.75         14.87         2.42 o                         
   0  14   1         38.20         48.82         2.64 o                         
   1  14   1         84.24         85.35         2.69 o                         
   2  14   1          0.81          3.59         2.29 o                         
  -2  15   1         65.11         69.28         3.81 o                         
  -1  15   1         79.88         69.16         4.35 o                         
   0  15   1         75.76         75.76         2.98 o                         
   1  15   1         13.75         10.52         2.01 o                         
   2  15   1        140.97        177.12        11.67 o                         
   0  16   1         26.66         26.12         3.91 o                         
   0 -15   2         29.33         30.43         3.74 o                         
  -2 -14   2          8.38         14.73         7.36 o                         
  -1 -14   2        187.58        219.32        12.52 o                         
   0 -14   2        120.21        108.60         4.36 o                         
   1 -14   2        162.19        174.62         7.59 o                         
   2 -14   2          1.16          6.06         2.87 o                         
  -2 -13   2        103.73        107.20         9.23 o                         
  -1 -13   2         15.21         15.42         2.58 o                         
   0 -13   2         29.02         29.79         1.94 o                         
   1 -13   2        147.29        142.74         4.22 o                         
   2 -13   2         21.36         20.33         2.71 o                         
   3 -13   2          8.96         10.85         3.07 o                         
  -3 -12   2          0.35          0.07         3.92 o                         
  -2 -12   2         51.51         50.41         7.16 o                         
  -1 -12   2        129.93        117.68         2.45 o                         
   0 -12   2          7.69          0.80         1.71 o                         
   1 -12   2        110.40        116.43         5.74 o                         
   2 -12   2         83.05         92.46         3.66 o                         
   3 -12   2         87.65         79.49         3.94 o                         
  -3 -11   2         98.61        115.16         5.80 o                         
  -2 -11   2        200.05        187.76         6.34 o                         
  -1 -11   2          3.23          2.02         1.79 o                         
   0 -11   2         84.60         86.69         3.05 o                         
   1 -11   2        168.18        165.07         5.91 o                         
   2 -11   2        106.99        111.18         3.78 o                         
   3 -11   2        133.87        130.50         4.65 o                         
   4 -11   2         87.96         87.95         4.84 o                         
  -4 -10   2         37.49         52.54         6.35 o                         
  -3 -10   2         10.12         10.06         2.97 o                         
  -2 -10   2          0.54         -0.45         0.88 o                         
  -1 -10   2         99.09        113.63         2.56 o                         
   0 -10   2         23.78         19.76         1.88 o                         
   1 -10   2        270.83        249.03         4.76 o                         
   2 -10   2        335.35        337.93         5.42 o                         
   3 -10   2         14.75         11.59         2.44 o                         
   4 -10   2         82.95         80.86         4.28 o                         
  -4  -9   2         68.52         78.12         9.61 o                         
  -3  -9   2        161.55        170.94         6.50 o                         
  -2  -9   2        330.71        318.48         3.06 o                         
  -1  -9   2        295.92        302.08         2.95 o                         
   0  -9   2        154.88        163.62         6.94 o                         
   1  -9   2        301.85        297.45         4.09 o                         
   2  -9   2        588.87        566.02         7.64 o                         
   3  -9   2         19.79         18.23         2.93 o                         
   4  -9   2         84.43         84.59         9.81 o                         
  -4  -8   2          2.94          2.71         1.34 o                         
  -3  -8   2        378.30        376.40         4.52 o                         
  -2  -8   2        401.98        416.09         4.72 o                         
  -1  -8   2        633.81        634.87         7.52 o                         
   0  -8   2        643.64        622.01         6.26 o                         
   1  -8   2         43.06         37.92         1.56 o                         
   2  -8   2         10.86          8.17         2.39 o                         
   3  -8   2        433.79        442.52         6.69 o                         
   4  -8   2         34.80         37.07         2.84 o                         
   5  -8   2         21.78         25.35         6.90 o                         
  -5  -7   2         11.05         15.22         4.69 o                         
  -4  -7   2        103.90         97.64         2.11 o                         
  -3  -7   2          2.26          3.45         0.79 o                         
  -2  -7   2        136.28        130.19         2.02 o                         
  -1  -7   2        247.02        247.64         2.19 o                         
   0  -7   2        502.67        510.45         4.67 o                         
   1  -7   2        595.97        571.28         6.39 o                         
   2  -7   2          2.67          2.93         1.41 o                         
   3  -7   2         10.31          7.09         2.16 o                         
   4  -7   2          5.29          9.76         2.91 o                         
   5  -7   2         63.68         45.44         7.16 o                         
  -5  -6   2          5.11          3.19         2.14 o                         
  -4  -6   2        507.25        500.53         7.07 o                         
  -3  -6   2         30.46         30.50         1.55 o                         
  -2  -6   2         73.42         70.76         2.25 o                         
  -1  -6   2        534.94        473.96         5.00 o                         
   0  -6   2       3798.42       4277.28        82.55 o                         
   1  -6   2        643.45        612.78         6.16 o                         
   2  -6   2        276.64        264.98         5.48 o                         
   3  -6   2          3.54          4.50         4.32 o                         
   4  -6   2          9.34         12.16         1.98 o                         
   5  -6   2         11.26         14.70         5.85 o                         
  -5  -5   2         12.99         13.22         1.84 o                         
  -4  -5   2         31.20         31.83         1.86 o                         
  -3  -5   2        536.45        547.26         5.62 o                         
  -2  -5   2         41.15         51.22         0.95 o                         
  -1  -5   2        160.10        182.50         1.50 o                         
   0  -5   2         35.35         49.08         0.87 o                         
   1  -5   2       2200.76       2355.27        28.01 o                         
   2  -5   2        105.86         99.93         1.92 o                         
   3  -5   2          8.31          0.71         3.87 o                         
   4  -5   2        471.35        447.47        14.29 o                         
   5  -5   2         53.57         46.78         7.19 o                         
  -5  -4   2        301.37        281.53         6.94 o                         
  -4  -4   2         38.85         40.04         2.59 o                         
  -3  -4   2          0.64          1.30         0.88 o                         
  -2  -4   2          2.66          5.51         1.08 o                         
  -1  -4   2       1494.55       1654.78        26.75 o                         
   0  -4   2          1.41          1.96         0.65 o                         
   1  -4   2         69.66         56.48         1.93 o                         
   2  -4   2        618.69        637.24         7.08 o                         
   3  -4   2          4.27          3.73         3.17 o                         
   4  -4   2        488.77        524.89        15.08 o                         
   5  -4   2          1.28         15.83         5.71 o                         
  -5  -3   2        115.88        116.25         3.40 o                         
  -4  -3   2        237.58        232.24         4.08 o                         
  -3  -3   2        353.65        344.85         5.57 o                         
  -2  -3   2        223.84        205.49         2.05 o                         
  -1  -3   2          4.85          6.26         1.29 o                         
   0  -3   2        440.15        443.98         3.59 o                         
   1  -3   2        125.38        125.04         2.07 o                         
   2  -3   2       1446.57       1551.89        30.53 o                         
   3  -3   2        130.48        123.12         5.04 o                         
   4  -3   2         78.89         82.72         8.64 o                         
   5  -3   2        440.18        392.59        37.62 o                         
  -5  -2   2          3.96          8.65         2.17 o                         
  -4  -2   2          6.90          3.47         1.43 o                         
  -3  -2   2        341.29        328.12         4.10 o                         
  -2  -2   2       1082.46       1143.94        10.90 o                         
  -1  -2   2       1264.79       1329.06        18.62 o                         
   0  -2   2        157.33        151.29         1.82 o                         
   1  -2   2          1.11          3.31         1.63 o                         
   2  -2   2          3.18          9.37         3.41 o                         
   3  -2   2        210.84        248.75         7.01 o                         
   4  -2   2        204.87        220.20         7.95 o                         
   5  -2   2        350.21        352.80        14.31 o                         
   6  -2   2         11.36          4.65         4.32 o                         
  -5  -1   2          3.20          4.85         2.15 o                         
  -4  -1   2        441.09        458.07         5.91 o                         
  -3  -1   2        184.41        166.13         2.94 o                         
  -2  -1   2        219.80        207.11         2.64 o                         
  -1  -1   2       1243.21       1305.65        24.42 o                         
   0  -1   2       8770.66       9925.85       183.61 o                         
   1  -1   2        180.94        159.34         6.24 o                         
   2  -1   2         14.78         13.04         2.21 o                         
   3  -1   2         31.63         30.21         3.20 o                         
   4  -1   2        338.56        329.92        11.92 o                         
   5  -1   2        170.40        163.24         9.52 o                         
   6  -1   2         24.98         22.10         4.52 o                         
  -5   0   2          7.64          9.31         2.94 o                         
  -4   0   2        512.40        522.55        25.89 o                         
  -3   0   2         16.60          6.17         3.26 o                         
  -2   0   2          1.77          2.74         1.31 o                         
  -1   0   2      10881.70      12563.70       442.03 o                         
   0   0   2       2759.54       2975.56        43.43 o                         
   2   0   2        472.20        511.04         9.31 o                         
   3   0   2         96.77        109.53         1.75 o                         
   4   0   2         21.13         22.62         1.86 o                         
   5   0   2          1.04         -0.53         1.57 o                         
   6   0   2         58.51         61.89         4.95 o                         
  -5   1   2         56.44         58.62         4.79 o                         
  -4   1   2          7.12          8.41         3.20 o                         
  -3   1   2        198.96        210.36         5.33 o                         
  -2   1   2        146.60        144.05         3.62 o                         
  -1   1   2       2230.75       2439.77        30.87 o                         
   0   1   2       1333.97       1546.48        21.53 o                         
   1   1   2          1.53          1.46         0.78 o                         
   2   1   2         99.60         98.69         2.39 o                         
   3   1   2        765.84        819.72         8.42 o                         
   4   1   2        107.30        100.41         1.98 o                         
   5   1   2         32.91         29.19         1.64 o                         
   6   1   2         32.33         30.30         5.52 o                         
  -5   2   2        141.45        139.90         6.03 o                         
  -4   2   2         54.94         57.11         4.40 o                         
  -3   2   2        149.16        149.72         3.74 o                         
  -2   2   2        110.36        112.91         2.84 o                         
  -1   2   2      10974.61      13148.49       355.99 o                         
   0   2   2        458.38        469.13         3.86 o                         
   1   2   2       3458.53       3823.70        46.12 o                         
   2   2   2          1.08          4.62         0.69 o                         
   3   2   2       1456.24       1574.64        20.32 o                         
   4   2   2          9.11         10.78         2.14 o                         
   5   2   2         20.43         30.05         3.80 o                         
   6   2   2          5.61          9.19         3.52 o                         
  -5   3   2         40.77         47.53         5.71 o                         
  -4   3   2         81.93         87.06         4.98 o                         
  -3   3   2        127.98        121.76         4.52 o                         
  -2   3   2         68.04         66.47         5.78 o                         
  -1   3   2        181.36        201.42         4.54 o                         
   0   3   2        857.40        904.98         8.42 o                         
   1   3   2        205.61        203.46         2.07 o                         
   2   3   2       1422.47       1469.32        12.51 o                         
   3   3   2         19.24         15.90         1.15 o                         
   4   3   2        216.33        203.93         3.57 o                         
   5   3   2         29.92         29.03         2.03 o                         
   6   3   2          3.21          5.58         5.21 o                         
  -5   4   2          1.24         -4.89         4.89 o                         
  -4   4   2         10.88         10.25         3.78 o                         
  -3   4   2        593.49        586.57         9.15 o                         
  -2   4   2        433.90        426.66         6.37 o                         
  -1   4   2        188.12        156.49         6.26 o                         
   0   4   2        115.96        108.13         2.88 o                         
   1   4   2        234.94        219.68         2.24 o                         
   2   4   2       1603.33       1671.75        15.01 o                         
   3   4   2        218.93        211.76         3.52 o                         
   4   4   2         96.81         95.93         2.49 o                         
   5   4   2        243.80        243.16         5.84 o                         
  -5   5   2         58.42         59.82         6.64 o                         
  -4   5   2          0.49          4.22         2.86 o                         
  -3   5   2        596.88        596.70        10.61 o                         
  -2   5   2        129.40        134.89         2.90 o                         
  -1   5   2         37.05         42.19         2.02 o                         
   0   5   2        321.73        345.36         3.89 o                         
   1   5   2        307.82        293.78         3.46 o                         
   2   5   2         27.46         21.70         0.78 o                         
   3   5   2        167.75        171.36         3.36 o                         
   4   5   2        630.04        610.95         8.57 o                         
   5   5   2          0.47         -2.05         2.16 o                         
  -5   6   2        157.13        139.95        13.19 o                         
  -4   6   2         50.87         57.89         6.88 o                         
  -3   6   2         38.49         34.28         4.95 o                         
  -2   6   2       1807.31       1877.51        28.28 o                         
  -1   6   2        479.60        435.33         7.77 o                         
   0   6   2        402.91        436.68         4.03 o                         
   1   6   2        144.91        179.22         4.82 o                         
   2   6   2       1060.84       1122.09        10.90 o                         
   3   6   2        460.96        463.73         5.12 o                         
   4   6   2          0.55          1.56         2.12 o                         
   5   6   2        121.65        117.80         3.41 o                         
  -5   7   2          0.43          2.07         5.30 o                         
  -4   7   2         65.64         63.60         4.33 o                         
  -3   7   2        182.78        191.23         5.07 o                         
  -2   7   2         92.81         94.52         4.09 o                         
  -1   7   2       1576.44       1721.87        23.69 o                         
   0   7   2        353.39        324.01         3.77 o                         
   1   7   2         32.97         26.26         0.93 o                         
   2   7   2         70.38         71.99         1.23 o                         
   3   7   2        805.73        794.40        20.31 o                         
   4   7   2         22.64         22.53         4.58 o                         
   5   7   2        164.26        156.65         4.22 o                         
  -5   8   2          4.56          9.81         5.97 o                         
  -4   8   2          3.17          7.38         3.63 o                         
  -3   8   2        281.13        293.25         6.61 o                         
  -2   8   2        904.37        875.20        13.00 o                         
  -1   8   2        633.36        632.53         8.26 o                         
   0   8   2         36.49         36.09         1.36 o                         
   1   8   2          4.44          2.80         0.98 o                         
   2   8   2          2.10          3.27         1.09 o                         
   3   8   2         11.12         13.70         1.15 o                         
   4   8   2         12.92         12.65         3.64 o                         
   5   8   2          0.58          2.89         3.71 o                         
  -5   9   2          0.67         -1.78         5.91 o                         
  -4   9   2         67.37         78.56         5.73 o                         
  -3   9   2        126.86        127.68         4.65 o                         
  -2   9   2         84.18         85.93         3.28 o                         
  -1   9   2        368.03        330.39         4.54 o                         
   0   9   2        390.31        407.32         5.26 o                         
   1   9   2        233.87        231.07        10.44 o                         
   2   9   2       1145.54       1131.07        12.57 o                         
   3   9   2          5.12          4.99         1.42 o                         
   4   9   2          8.54         10.19         2.12 o                         
   5   9   2         11.27         12.62         2.97 o                         
  -4  10   2          0.34          4.97         6.11 o                         
  -3  10   2        194.66        192.62         5.90 o                         
  -2  10   2         59.36         59.86         2.55 o                         
  -1  10   2         83.47         78.03         2.36 o                         
   0  10   2        105.79        111.37         2.20 o                         
   1  10   2        143.91        143.72         2.45 o                         
   2  10   2        342.65        335.99         4.09 o                         
   3  10   2         35.64         37.74         1.68 o                         
   4  10   2          3.87          5.55         1.98 o                         
  -4  11   2          0.44         -1.53         2.94 o                         
  -3  11   2        198.91        191.17         6.12 o                         
  -2  11   2         25.96         26.87         2.65 o                         
  -1  11   2         91.50         95.78         3.27 o                         
   0  11   2        709.97        729.27         8.74 o                         
   1  11   2        187.23        182.25         3.21 o                         
   2  11   2          7.86          3.83         1.41 o                         
   3  11   2        331.45        311.26         4.44 o                         
   4  11   2         22.92         28.34         2.44 o                         
  -4  12   2        121.64        121.31         9.20 o                         
  -3  12   2         74.79         84.12         4.22 o                         
  -2  12   2         78.91         80.80         3.17 o                         
  -1  12   2         32.34         38.45         2.50 o                         
   0  12   2          0.91          2.32         1.67 o                         
   1  12   2        104.65        100.59         4.81 o                         
   2  12   2        158.19        158.76         4.22 o                         
   3  12   2        208.40        202.18         3.58 o                         
   4  12   2         85.98         82.70         8.81 o                         
  -3  13   2         64.86         65.83         4.22 o                         
  -2  13   2         72.92         67.71         5.28 o                         
  -1  13   2          1.86          1.45         1.96 o                         
   0  13   2        125.47        126.82         4.14 o                         
   1  13   2         40.67         41.09         1.98 o                         
   2  13   2          0.64         -0.29         1.43 o                         
   3  13   2         44.47         45.81         2.50 o                         
  -3  14   2        103.56        101.93         4.65 o                         
  -2  14   2        171.23        170.53         5.22 o                         
  -1  14   2        104.32        103.85         3.54 o                         
   0  14   2          6.90          4.85         1.92 o                         
   1  14   2        274.92        274.01         8.61 o                         
   2  14   2         14.65         16.58         1.85 o                         
   3  14   2          0.43         16.15         6.58 o                         
  -2  15   2         72.43         79.19         4.00 o                         
  -1  15   2        114.49        112.39         3.86 o                         
   0  15   2        162.78        169.73         4.06 o                         
   1  15   2          3.26          6.95         2.38 o                         
   2  15   2         78.19         87.86         4.32 o                         
  -1  16   2          1.26         -0.58         2.52 o                         
   0  16   2         36.60         33.52         2.82 o                         
   1  16   2         16.16         13.18         2.29 o                         
  -1 -14   3         42.87         56.12        13.16 o                         
   0 -14   3         22.70         18.78         1.93 o                         
   1 -14   3         88.08         91.79         3.62 o                         
  -2 -13   3         12.95         14.70         7.01 o                         
  -1 -13   3         66.01         77.54         8.32 o                         
   0 -13   3         52.27         58.51         3.01 o                         
   1 -13   3        168.96        172.70         3.96 o                         
   2 -13   3          1.68          4.53         2.73 o                         
  -3 -12   3         11.56         12.73         4.65 o                         
  -2 -12   3         37.08         49.30         5.78 o                         
  -1 -12   3         74.21         66.66         5.92 o                         
   0 -12   3         13.60         17.25         2.38 o                         
   1 -12   3        212.16        202.38         3.99 o                         
   2 -12   3        164.46        170.59         4.34 o                         
   3 -12   3        189.49        204.32         6.28 o                         
  -3 -11   3         39.71         43.92         6.00 o                         
  -2 -11   3         88.09        102.43         6.29 o                         
  -1 -11   3         10.08         11.57         1.31 o                         
   0 -11   3         27.52         25.15         2.29 o                         
   1 -11   3        111.10        107.95         4.94 o                         
   2 -11   3        150.31        146.01         3.82 o                         
   3 -11   3         15.87         18.44         3.21 o                         
   4 -11   3         17.53         10.51         3.46 o                         
  -4 -10   3          3.35         -5.65         5.65 o                         
  -3 -10   3        134.37        139.20         6.00 o                         
  -2 -10   3        723.49        760.40        20.24 o                         
  -1 -10   3        232.85        205.37         4.39 o                         
   0 -10   3         24.00         27.39         2.29 o                         
   1 -10   3        103.54        117.49         3.43 o                         
   2 -10   3        185.40        213.46         6.68 o                         
   3 -10   3          0.80          2.96         5.49 o                         
   4 -10   3         45.41         45.11         3.68 o                         
  -4  -9   3        109.48        110.72         7.80 o                         
  -3  -9   3         52.95         48.57         6.58 o                         
  -2  -9   3        169.80        156.04         2.18 o                         
  -1  -9   3        663.18        655.87        10.02 o                         
   0  -9   3         81.22         78.28         1.96 o                         
   1  -9   3        235.51        212.48         4.17 o                         
   2  -9   3        420.38        385.28         6.65 o                         
   3  -9   3        127.52        131.45         4.40 o                         
   4  -9   3         22.76         26.47         6.11 o                         
  -4  -8   3         37.91         42.96         8.50 o                         
  -3  -8   3         87.32         85.99         9.56 o                         
  -2  -8   3          1.44          4.30         3.10 o                         
  -1  -8   3         17.94         18.59         1.11 o                         
   0  -8   3          4.47          5.58         0.87 o                         
   1  -8   3        774.78        783.11         9.21 o                         
   2  -8   3          9.53         13.21         2.12 o                         
   3  -8   3          0.71          1.95         2.08 o                         
   4  -8   3        123.97        125.80         9.68 o                         
   5  -8   3         64.29         78.21         8.47 o                         
  -5  -7   3          5.09          3.35         4.69 o                         
  -4  -7   3        217.89        203.52         5.90 o                         
  -3  -7   3         29.99         27.69         1.31 o                         
  -2  -7   3        169.41        166.58         2.89 o                         
  -1  -7   3        333.77        325.80         3.42 o                         
   0  -7   3        809.89        803.44        12.12 o                         
   1  -7   3        423.41        411.80         4.91 o                         
   2  -7   3         53.12         58.23         3.15 o                         
   3  -7   3        140.14        134.30         3.52 o                         
   4  -7   3         41.51         45.02         2.72 o                         
   5  -7   3         28.42         24.16         6.72 o                         
  -5  -6   3          0.53          2.79         2.53 o                         
  -4  -6   3        252.39        247.89         4.36 o                         
  -3  -6   3          6.33         10.76         1.03 o                         
  -2  -6   3        117.50        115.76         2.08 o                         
  -1  -6   3         80.74         68.38         1.62 o                         
   0  -6   3        645.11        691.38         5.61 o                         
   1  -6   3        344.01        375.64         5.89 o                         
   2  -6   3        335.90        316.07         4.03 o                         
   3  -6   3        367.97        356.74        12.76 o                         
   4  -6   3        331.36        333.06        23.90 o                         
   5  -6   3          5.07          3.32         5.91 o                         
  -5  -5   3         19.46         19.25         1.85 o                         
  -4  -5   3          2.33          3.91         1.74 o                         
  -3  -5   3         37.31         40.40         1.25 o                         
  -2  -5   3         29.53         24.46         0.99 o                         
  -1  -5   3        969.82       1011.56         7.35 o                         
   0  -5   3        257.17        239.87         2.75 o                         
   1  -5   3        556.38        571.52         7.29 o                         
   2  -5   3        663.02        667.93         7.50 o                         
   3  -5   3          1.33          2.04         2.77 o                         
   4  -5   3         27.37         24.84         1.82 o                         
   5  -5   3         26.49         34.64         6.87 o                         
  -5  -4   3         92.36         92.59         3.18 o                         
  -4  -4   3        107.47        109.10         2.28 o                         
  -3  -4   3        329.99        357.04         3.95 o                         
  -2  -4   3         40.40         43.57         1.42 o                         
  -1  -4   3        865.83        929.70        12.12 o                         
   0  -4   3        829.82        840.04         6.22 o                         
   1  -4   3       6873.43       8478.51       161.46 o                         
   2  -4   3        928.12        923.55        11.73 o                         
   3  -4   3          1.03          1.09         2.68 o                         
   4  -4   3        503.57        489.40        29.22 o                         
   5  -4   3          0.92         -7.57         8.53 o                         
  -5  -3   3         22.54         24.40         2.07 o                         
  -4  -3   3        155.08        149.52         3.00 o                         
  -3  -3   3         31.57         34.24         1.70 o                         
  -2  -3   3        514.28        491.57         5.05 o                         
  -1  -3   3          9.02         11.05         1.14 o                         
   0  -3   3        170.86        184.31         1.51 o                         
   1  -3   3        202.72        208.68         3.35 o                         
   2  -3   3        201.39        175.24         2.36 o                         
   3  -3   3        218.46        213.33         7.92 o                         
   4  -3   3        377.55        374.51        11.31 o                         
   5  -3   3         21.06         17.20         5.94 o                         
  -5  -2   3         84.99         83.65         4.13 o                         
  -4  -2   3        282.11        284.11         4.31 o                         
  -3  -2   3        139.40        129.58         2.14 o                         
  -2  -2   3          2.71          4.24         0.84 o                         
  -1  -2   3         63.17         68.56         1.66 o                         
   0  -2   3        236.27        233.22         5.86 o                         
   1  -2   3       1288.42       1384.44        20.78 o                         
   2  -2   3          1.66          0.50         0.87 o                         
   3  -2   3        153.42        121.81         4.86 o                         
   4  -2   3        210.69        202.91        11.26 o                         
   5  -2   3        498.15        501.39        11.63 o                         
  -5  -1   3        122.96        118.63         3.51 o                         
  -4  -1   3        265.84        258.05         4.16 o                         
  -3  -1   3        124.09        113.86         3.32 o                         
  -2  -1   3       1323.98       1401.79        30.74 o                         
  -1  -1   3        146.12        147.87         2.15 o                         
   0  -1   3       2101.27       2171.13        21.05 o                         
   1  -1   3        343.59        343.36        24.07 o                         
   2  -1   3        449.27        406.26         3.79 o                         
   3  -1   3        100.06         93.52         4.45 o                         
   4  -1   3        306.75        299.22         3.60 o                         
   5  -1   3        103.95         99.50         4.99 o                         
   6  -1   3         98.03        104.66         7.38 o                         
  -5   0   3         28.48         22.31         2.19 o                         
  -4   0   3        127.36        131.19         4.01 o                         
  -3   0   3          8.78          6.75         2.07 o                         
  -2   0   3          0.97          3.88         2.39 o                         
  -1   0   3       4733.34       5406.35       198.48 o                         
   0   0   3        466.07        483.31         6.97 o                         
   1   0   3        703.54        707.17        15.19 o                         
   2   0   3        141.84        129.64         3.14 o                         
   3   0   3        419.27        456.28         4.21 o                         
   4   0   3        326.61        332.96         7.50 o                         
   5   0   3          4.09          4.94         2.25 o                         
   6   0   3         11.75         22.41        11.58 o                         
  -5   1   3        116.59        114.03         3.98 o                         
  -4   1   3         32.61         39.82         3.78 o                         
  -3   1   3         26.79         23.11         2.45 o                         
  -2   1   3         91.57         83.90         2.07 o                         
  -1   1   3      25334.90      28766.33      1182.81 o                         
   0   1   3        653.40        647.59         5.15 o                         
   1   1   3        508.76        543.05         5.28 o                         
   2   1   3       2223.44       2397.58       105.33 o                         
   3   1   3         45.23         33.18         1.06 o                         
   4   1   3         51.59         44.35         1.77 o                         
   5   1   3         27.41         28.77         3.29 o                         
   6   1   3         93.07         82.26         5.31 o                         
  -5   2   3         56.52         53.26         5.44 o                         
  -4   2   3         39.80         38.28         3.73 o                         
  -3   2   3         28.88         22.80         1.93 o                         
  -2   2   3        512.42        549.43         6.72 o                         
  -1   2   3          1.82          0.23         0.85 o                         
   0   2   3      19308.64      20962.80       707.52 o                         
   1   2   3       6251.19       7180.76       144.43 o                         
   2   2   3        726.28        698.05         5.42 o                         
   3   2   3        353.10        369.17         4.08 o                         
   4   2   3         17.95         17.00         1.14 o                         
   5   2   3          3.30          3.86         1.32 o                         
   6   2   3         16.95         19.41         4.04 o                         
  -5   3   3          6.75          8.44         4.42 o                         
  -4   3   3         60.91         73.12         4.66 o                         
  -3   3   3         47.47         43.02         2.68 o                         
  -2   3   3        794.09        822.99        33.02 o                         
  -1   3   3        189.32        206.02         2.54 o                         
   0   3   3        365.93        346.09         9.08 o                         
   1   3   3        309.50        321.19         2.55 o                         
   2   3   3       2381.42       2490.96        24.07 o                         
   3   3   3         57.20         53.30         1.64 o                         
   4   3   3         54.71         52.76         1.59 o                         
   5   3   3         67.79         76.44         4.68 o                         
   6   3   3          8.48          5.07         6.62 o                         
  -5   4   3         31.75         39.62         5.38 o                         
  -4   4   3         94.34        103.33         5.47 o                         
  -3   4   3        201.83        197.81        12.97 o                         
  -2   4   3        790.54        893.88        11.52 o                         
  -1   4   3       1040.04       1163.50        13.46 o                         
   0   4   3       1915.54       1967.46        30.56 o                         
   1   4   3        101.10        121.22         2.32 o                         
   2   4   3       1271.95       1293.73        11.01 o                         
   3   4   3        963.83        923.99        11.20 o                         
   4   4   3        111.76        104.10         2.35 o                         
   5   4   3         45.65         53.70         5.09 o                         
  -5   5   3         20.10         26.75         8.62 o                         
  -4   5   3          2.37          5.30         3.46 o                         
  -3   5   3        877.74        946.26        29.03 o                         
  -2   5   3          5.48         -1.67         1.78 o                         
  -1   5   3         91.22         95.08         1.99 o                         
   0   5   3        183.89        221.90         5.37 o                         
   1   5   3        755.84        752.89         6.46 o                         
   2   5   3        159.29        132.33         1.84 o                         
   3   5   3         38.62         34.39         1.50 o                         
   4   5   3        168.44        162.62         3.43 o                         
   5   5   3         43.36         39.70         2.88 o                         
  -5   6   3         23.23         25.09         5.73 o                         
  -4   6   3        113.39        112.77         4.62 o                         
  -3   6   3        134.93        134.12         5.15 o                         
  -2   6   3        356.29        335.14         9.91 o                         
  -1   6   3        666.08        684.93        13.51 o                         
   0   6   3         53.97         39.73         2.27 o                         
   1   6   3        130.15        117.20         3.99 o                         
   2   6   3        297.98        253.44         2.70 o                         
   3   6   3        113.27        101.43         3.37 o                         
   4   6   3        268.38        276.57         4.56 o                         
   5   6   3          0.38          5.53         5.36 o                         
  -5   7   3          1.74          5.85         5.21 o                         
  -4   7   3         65.81         61.68         4.29 o                         
  -3   7   3        256.88        236.19         7.79 o                         
  -2   7   3        492.80        505.35        14.90 o                         
  -1   7   3        878.44        962.36        12.11 o                         
   0   7   3        117.18        106.07         3.75 o                         
   1   7   3          6.02         16.24         1.48 o                         
   2   7   3        263.96        272.67         4.84 o                         
   3   7   3        389.34        394.36         4.56 o                         
   4   7   3         21.69         21.50         1.85 o                         
   5   7   3        345.83        327.54         7.53 o                         
  -5   8   3         20.21         28.03         6.23 o                         
  -4   8   3          0.90         -0.60         4.06 o                         
  -3   8   3         41.76         45.08         3.30 o                         
  -2   8   3          3.95          5.78         2.10 o                         
  -1   8   3        128.42        118.06         2.89 o                         
   0   8   3        988.06        972.56         9.98 o                         
   1   8   3        840.87        797.51         8.41 o                         
   2   8   3        604.04        574.32         6.17 o                         
   3   8   3          0.68          0.87         1.38 o                         
   4   8   3          2.65          0.09         3.17 o                         
   5   8   3         87.08         84.47         3.56 o                         
  -5   9   3         21.83         30.01         6.72 o                         
  -4   9   3         40.26         43.59         4.47 o                         
  -3   9   3         78.68         77.31         4.00 o                         
  -2   9   3        265.30        293.26         6.52 o                         
  -1   9   3         20.94         18.42         3.25 o                         
   0   9   3        373.87        372.82         4.25 o                         
   1   9   3        213.87        202.89         5.42 o                         
   2   9   3       1301.67       1323.67        26.03 o                         
   3   9   3          1.66          0.84         1.23 o                         
   4   9   3          8.47          9.47         1.97 o                         
   5   9   3         28.87         29.56         2.71 o                         
  -4  10   3          3.21         -0.25         5.68 o                         
  -3  10   3        128.60        129.23         5.79 o                         
  -2  10   3         14.45         14.31         2.65 o                         
  -1  10   3       1641.35       1618.20        20.48 o                         
   0  10   3        295.89        291.42         6.15 o                         
   1  10   3          6.27          7.99         1.21 o                         
   2  10   3        180.61        169.43         2.67 o                         
   3  10   3        182.35        191.53         3.15 o                         
   4  10   3          2.44          3.69         1.93 o                         
  -4  11   3          0.43          4.00         4.08 o                         
  -3  11   3        215.48        206.65         6.25 o                         
  -2  11   3         69.87         66.77         3.16 o                         
  -1  11   3        103.15        104.27         4.26 o                         
   0  11   3        517.84        506.11         6.67 o                         
   1  11   3        668.76        631.57        17.09 o                         
   2  11   3          3.12          3.33         1.51 o                         
   3  11   3         66.09         73.36         2.48 o                         
   4  11   3         40.70         38.36         6.20 o                         
  -4  12   3        198.25        204.02         9.63 o                         
  -3  12   3        121.88        126.70         4.69 o                         
  -2  12   3          4.00          7.02         2.98 o                         
  -1  12   3          7.10          6.59         1.91 o                         
   0  12   3        579.18        574.80        12.51 o                         
   1  12   3        167.69        158.71         3.66 o                         
   2  12   3          7.68          7.83         1.74 o                         
   3  12   3        131.97        115.90         2.78 o                         
   4  12   3          3.82          3.83         2.90 o                         
  -3  13   3         90.48         91.11         4.19 o                         
  -2  13   3         32.11         35.99         2.93 o                         
  -1  13   3         11.30         14.79         2.20 o                         
   0  13   3         48.90         49.21         2.33 o                         
   1  13   3         26.95         32.69         2.97 o                         
   2  13   3         27.39         27.09         2.19 o                         
   3  13   3         38.04         42.65         2.23 o                         
  -3  14   3         38.34         42.69         5.00 o                         
  -2  14   3         33.49         33.87         3.17 o                         
  -1  14   3        205.80        210.46         4.96 o                         
   0  14   3         28.57         30.28         4.37 o                         
   1  14   3          7.20         11.22         1.85 o                         
   2  14   3         44.75         49.19         2.75 o                         
   3  14   3         15.49         12.64         2.28 o                         
  -2  15   3          4.77         10.21         3.06 o                         
  -1  15   3         41.71         37.99         4.04 o                         
   0  15   3         42.58         39.83         2.89 o                         
   1  15   3         43.96         42.03         2.48 o                         
   2  15   3         25.25         23.80         4.27 o                         
  -1  16   3         55.34         74.52         4.63 o                         
   0  16   3        242.20        242.35         6.74 o                         
   1  16   3         12.58          9.70         2.27 o                         
  -1 -14   4        156.04        201.89        13.01 o                         
   0 -14   4        120.34        134.85        10.77 o                         
   1 -14   4          7.78         13.65         5.68 o                         
  -2 -13   4          2.19          9.23         7.16 o                         
  -1 -13   4         21.74         19.33         7.04 o                         
   0 -13   4         49.20         50.43         2.80 o                         
   1 -13   4        101.34        103.82         5.58 o                         
   2 -13   4          6.77          7.71         3.96 o                         
  -2 -12   4         71.06         86.98         6.07 o                         
  -1 -12   4         75.99         65.84         7.60 o                         
   0 -12   4         63.88         63.67         4.75 o                         
   1 -12   4         47.76         53.17         2.99 o                         
   2 -12   4         40.64         34.14         3.29 o                         
   3 -12   4         37.21         21.98         4.48 o                         
  -3 -11   4         52.22         49.77         7.19 o                         
  -2 -11   4          3.00          9.35         4.77 o                         
  -1 -11   4          3.90         16.55         3.81 o                         
   0 -11   4         76.40         70.80         4.37 o                         
   1 -11   4        151.92        149.97         4.68 o                         
   2 -11   4        157.51        155.67         4.66 o                         
   3 -11   4         15.87         18.62         3.25 o                         
  -3 -10   4         17.56         40.14         9.63 o                         
  -2 -10   4        425.13        412.88        10.09 o                         
  -1 -10   4        150.09        130.92         1.81 o                         
   0 -10   4         92.52         84.78         1.82 o                         
   1 -10   4        349.66        320.91         5.07 o                         
   2 -10   4        444.71        447.16        18.51 o                         
   3 -10   4         24.00         29.37         3.45 o                         
   4 -10   4         28.41         30.44         4.42 o                         
  -4  -9   4         68.22         83.19         7.51 o                         
  -3  -9   4        102.64        112.21         7.42 o                         
  -2  -9   4        140.37        140.64         5.34 o                         
  -1  -9   4          2.05          4.98         1.43 o                         
   0  -9   4        127.90        136.73         2.18 o                         
   1  -9   4        190.18        184.77         3.41 o                         
   2  -9   4         92.07         79.52         2.68 o                         
   3  -9   4        376.16        360.42         8.12 o                         
   4  -9   4         59.41         56.33         4.61 o                         
  -4  -8   4         40.56         49.48         6.17 o                         
  -3  -8   4        117.05        117.86         7.10 o                         
  -2  -8   4        336.10        355.99         7.85 o                         
  -1  -8   4       1400.34       1386.18        14.97 o                         
   0  -8   4          8.48         11.70         1.08 o                         
   1  -8   4        229.66        220.49         3.49 o                         
   2  -8   4         17.21         20.24         2.20 o                         
   3  -8   4          2.17          4.82         2.23 o                         
   4  -8   4        106.34         98.20         4.54 o                         
  -4  -7   4        149.66        159.33         8.06 o                         
  -3  -7   4         72.70         64.25         5.85 o                         
  -2  -7   4        136.87        142.19         5.21 o                         
  -1  -7   4         53.42         55.52         2.95 o                         
   0  -7   4        567.47        567.51         6.26 o                         
   1  -7   4        299.23        289.83         3.59 o                         
   2  -7   4        112.38        112.69         3.02 o                         
   3  -7   4         19.80         23.39         2.22 o                         
   4  -7   4        114.99        105.15         4.57 o                         
   5  -7   4         19.33         15.28         6.55 o                         
  -5  -6   4          9.00         12.84         4.98 o                         
  -4  -6   4         91.79         85.68         1.75 o                         
  -3  -6   4         55.89         58.21         1.10 o                         
  -2  -6   4        211.34        209.57         4.90 o                         
  -1  -6   4        150.78        153.61         1.23 o                         
   0  -6   4        111.95        100.77         1.35 o                         
   1  -6   4        233.19        244.48         4.33 o                         
   2  -6   4         31.65         33.01         1.93 o                         
   3  -6   4         15.65         18.66         2.08 o                         
   4  -6   4          4.05          7.34         4.86 o                         
   5  -6   4          0.87         -6.20         9.66 o                         
  -5  -5   4        133.74        116.02         7.10 o                         
  -4  -5   4         31.09         28.15         1.94 o                         
  -3  -5   4         16.33         14.15         0.90 o                         
  -2  -5   4         41.90         46.09         0.95 o                         
  -1  -5   4        801.30        844.05        12.00 o                         
   0  -5   4       1531.60       1540.94        13.64 o                         
   1  -5   4        110.50         97.22         1.72 o                         
   2  -5   4         97.43        101.73         4.35 o                         
   3  -5   4        350.67        328.08         4.97 o                         
   4  -5   4        207.78        203.41         7.51 o                         
   5  -5   4         47.97         55.83         7.31 o                         
  -5  -4   4         46.95         46.57         2.19 o                         
  -4  -4   4         78.66         81.10         2.96 o                         
  -3  -4   4         99.42         97.80         1.61 o                         
  -2  -4   4          2.91          0.71         0.39 o                         
  -1  -4   4        277.99        266.34         5.95 o                         
   0  -4   4         53.79         50.45         1.17 o                         
   1  -4   4         65.36         60.74         2.49 o                         
   2  -4   4        158.14        166.53         9.05 o                         
   3  -4   4        414.45        423.59        17.16 o                         
   4  -4   4         60.30         57.37         1.71 o                         
   5  -4   4        130.51        128.48         9.17 o                         
  -5  -3   4          3.00          6.02         1.79 o                         
  -4  -3   4        168.23        161.71         2.76 o                         
  -3  -3   4         72.69         64.33         1.52 o                         
  -2  -3   4         45.43         46.82         0.70 o                         
  -1  -3   4         31.16         43.59         2.36 o                         
   0  -3   4        177.27        167.56         1.85 o                         
   1  -3   4       2683.12       2872.96        34.98 o                         
   2  -3   4         19.31         32.74         2.26 o                         
   3  -3   4        179.24        185.55         3.58 o                         
   4  -3   4        960.11        899.85        36.36 o                         
   5  -3   4         16.35         19.42         4.06 o                         
  -5  -2   4         30.49         34.33         2.18 o                         
  -4  -2   4         85.62         93.47         3.36 o                         
  -3  -2   4         82.21         91.05         1.63 o                         
  -2  -2   4       1739.82       1749.47        47.53 o                         
  -1  -2   4       1243.78       1302.73        24.07 o                         
   0  -2   4         11.16          8.02         0.56 o                         
   1  -2   4       1854.42       1839.63        18.57 o                         
   2  -2   4        295.29        310.70         7.16 o                         
   3  -2   4        225.93        223.08         2.45 o                         
   4  -2   4        432.71        433.03        13.21 o                         
   5  -2   4        256.77        250.72        12.04 o                         
  -5  -1   4         53.76         54.34         3.60 o                         
  -4  -1   4        110.99        103.56         3.84 o                         
  -3  -1   4         49.62         39.47         1.94 o                         
  -2  -1   4        204.01        177.81         3.55 o                         
  -1  -1   4        792.93        724.79        10.36 o                         
   0  -1   4         61.54         60.21         0.72 o                         
   1  -1   4         37.10         48.19         1.10 o                         
   2  -1   4        289.53        284.12         2.67 o                         
   3  -1   4        293.41        285.84         7.77 o                         
   4  -1   4        297.19        293.96        12.31 o                         
   6  -1   4         30.82         30.40         5.01 o                         
  -5   0   4         92.90         88.52         3.26 o                         
  -4   0   4        155.34        161.52         3.86 o                         
  -3   0   4        256.43        270.76         5.50 o                         
  -2   0   4       2090.53       2189.30        45.45 o                         
  -1   0   4          2.52          3.88         0.55 o                         
   0   0   4         22.54         29.52         1.63 o                         
   1   0   4        318.65        329.82         3.39 o                         
   2   0   4          3.77          5.21         2.62 o                         
   3   0   4         56.01         55.93         2.39 o                         
   4   0   4        262.58        265.40         5.85 o                         
   6   0   4         11.51         23.69        14.83 o                         
  -5   1   4         47.40         49.97         6.99 o                         
  -4   1   4        167.68        169.55         5.65 o                         
  -3   1   4          4.08          2.58         1.62 o                         
  -2   1   4        218.39        254.47         3.58 o                         
  -1   1   4      22935.82      26990.92      1078.20 o                         
   0   1   4         30.84         34.48         0.67 o                         
   1   1   4         55.23         56.95         3.73 o                         
   2   1   4        529.48        532.61         8.79 o                         
   3   1   4        494.21        495.06         9.75 o                         
   4   1   4        140.11        137.77         4.02 o                         
   5   1   4        120.84        119.37         4.99 o                         
   6   1   4         38.80         39.85         4.68 o                         
  -5   2   4         19.58         17.00         2.73 o                         
  -4   2   4          9.04         11.00         3.09 o                         
  -3   2   4         56.92         57.81         3.27 o                         
  -2   2   4        747.88        704.55        17.06 o                         
  -1   2   4        451.77        421.76        29.79 o                         
   0   2   4        688.63        730.73         6.85 o                         
   1   2   4       1977.68       2074.46        54.84 o                         
   2   2   4        256.61        272.61         5.06 o                         
   3   2   4         43.50         58.19         4.10 o                         
   4   2   4        117.88        109.93         5.28 o                         
   5   2   4         10.64         14.16         3.05 o                         
   6   2   4         68.98        106.40        16.81 o                         
  -5   3   4          6.78          3.67         4.31 o                         
  -4   3   4         52.83         54.66         4.28 o                         
  -3   3   4         22.38         23.93         2.61 o                         
  -2   3   4       2516.63       2637.21        40.26 o                         
  -1   3   4          1.05          1.85         0.95 o                         
   0   3   4       1186.99       1247.69        13.01 o                         
   1   3   4       1766.47       1747.10        28.70 o                         
   2   3   4       3222.38       3495.78        91.16 o                         
   3   3   4        602.98        615.19        11.29 o                         
   4   3   4         29.31         19.77         2.98 o                         
   5   3   4         22.28         25.44         3.63 o                         
   6   3   4          0.37          2.42         3.50 o                         
  -5   4   4         12.07          8.47         4.60 o                         
  -4   4   4        105.76        109.20         4.28 o                         
  -3   4   4         11.35         10.36         2.05 o                         
  -2   4   4          2.86          2.48         1.41 o                         
  -1   4   4          1.32          2.15         1.05 o                         
   0   4   4          9.48         15.13         0.93 o                         
   1   4   4       1459.03       1396.67        17.77 o                         
   2   4   4       1257.99       1279.84        12.55 o                         
   3   4   4        409.81        420.95         7.95 o                         
   4   4   4        134.57        127.26         6.26 o                         
   5   4   4         53.04         55.58         3.53 o                         
  -5   5   4          3.25          7.07         4.77 o                         
  -4   5   4         42.70         47.63         3.47 o                         
  -3   5   4        374.51        385.74         7.46 o                         
  -2   5   4          9.97         21.66         1.75 o                         
  -1   5   4        336.17        308.67         3.99 o                         
   0   5   4        194.60        172.38         4.76 o                         
   1   5   4        241.63        250.63         2.38 o                         
   2   5   4        273.72        246.95         2.75 o                         
   3   5   4        791.87        766.25         9.50 o                         
   4   5   4         55.28         53.88         3.38 o                         
   5   5   4          1.02         -2.43         3.31 o                         
  -5   6   4          4.14          9.63         5.06 o                         
  -4   6   4        210.52        198.65         5.97 o                         
  -3   6   4       1097.65       1086.02        17.26 o                         
  -2   6   4        207.99        211.06         3.89 o                         
  -1   6   4        513.93        573.55         9.01 o                         
   0   6   4        286.10        325.44         7.25 o                         
   1   6   4       1480.16       1545.94        29.37 o                         
   2   6   4        634.19        608.97         5.90 o                         
   3   6   4        104.69        100.06         2.66 o                         
   4   6   4        901.86        874.04        18.02 o                         
   5   6   4         72.28         75.46         4.60 o                         
  -5   7   4          4.03         -5.24         5.24 o                         
  -4   7   4         89.26         85.37         4.61 o                         
  -3   7   4         35.57         33.46         2.99 o                         
  -2   7   4        221.92        224.02         4.76 o                         
  -1   7   4        751.81        757.21        13.20 o                         
   0   7   4         25.82         24.46         2.26 o                         
   1   7   4          2.23          5.72         1.40 o                         
   2   7   4        207.18        210.15         7.51 o                         
   3   7   4         14.23         15.49         1.42 o                         
   4   7   4         30.93         26.92         2.79 o                         
   5   7   4         39.28         36.86         3.11 o                         
  -5   8   4         38.10         43.84         6.72 o                         
  -4   8   4          5.41          6.81         3.52 o                         
  -3   8   4        324.93        316.16         6.93 o                         
  -2   8   4        740.51        725.12        10.99 o                         
  -1   8   4        148.22        133.15         2.77 o                         
   0   8   4         55.29         54.12         3.32 o                         
   1   8   4          5.05          3.33         1.32 o                         
   2   8   4        702.47        709.34         9.71 o                         
   3   8   4          3.00          2.57         1.44 o                         
   4   8   4         20.75         15.64         2.53 o                         
   5   8   4        257.17        248.71         5.95 o                         
  -5   9   4         15.01         15.75         6.03 o                         
  -4   9   4          9.67          8.19         3.78 o                         
  -3   9   4         29.16         33.31         4.57 o                         
  -2   9   4        999.73       1030.69        16.23 o                         
  -1   9   4        226.09        219.73         3.99 o                         
   0   9   4        229.54        230.42         3.07 o                         
   1   9   4         76.60         72.71         3.18 o                         
   2   9   4       1057.67       1052.54        11.86 o                         
   3   9   4          8.38          9.31         1.83 o                         
   4   9   4          4.83          4.83         3.78 o                         
   5   9   4         42.72         43.08         3.78 o                         
  -4  10   4         77.37         91.61         5.62 o                         
  -3  10   4        120.39        127.23         4.96 o                         
  -2  10   4        445.25        466.77         8.37 o                         
  -1  10   4          4.72          7.49         2.08 o                         
   0  10   4        212.64        212.28         7.88 o                         
   1  10   4        642.55        635.15        15.49 o                         
   2  10   4         11.20         14.13         2.23 o                         
   3  10   4         82.00         77.53         2.26 o                         
   4  10   4         24.31         26.49         2.37 o                         
  -4  11   4         98.75        100.98         6.03 o                         
  -3  11   4        144.61        141.48         5.55 o                         
  -2  11   4         50.75         59.47         3.40 o                         
  -1  11   4        421.80        431.13         6.97 o                         
   0  11   4        105.51        106.51         3.47 o                         
   1  11   4        527.58        529.94         9.25 o                         
   2  11   4        340.40        298.27         6.11 o                         
   3  11   4         37.89         40.79         2.40 o                         
   4  11   4         23.72         30.01         2.60 o                         
  -4  12   4         50.64         50.35         6.94 o                         
  -3  12   4         49.87         47.55        11.18 o                         
  -2  12   4         77.66         73.04         3.84 o                         
  -1  12   4         72.96         69.82         5.07 o                         
   0  12   4        402.10        392.37         5.58 o                         
   1  12   4         45.98         45.23         3.91 o                         
   2  12   4         68.82         74.12         2.54 o                         
   3  12   4        278.82        276.34         5.26 o                         
   4  12   4        109.18        107.62         9.63 o                         
  -3  13   4         53.46         59.83         3.80 o                         
  -2  13   4         17.00         18.53         4.44 o                         
  -1  13   4        101.67         98.45         3.24 o                         
   0  13   4        120.77        118.90         3.53 o                         
   1  13   4          9.30         14.13         3.34 o                         
   2  13   4         41.84         50.15         3.05 o                         
   3  13   4         49.85         44.34         2.89 o                         
  -3  14   4         93.82         86.72         4.44 o                         
  -2  14   4          3.24          6.61         2.75 o                         
  -1  14   4         79.71         79.88         4.70 o                         
   0  14   4        190.26        186.42         4.84 o                         
   1  14   4         34.52         37.80         2.86 o                         
   2  14   4        165.35        166.97         7.27 o                         
   3  14   4         12.25         16.34         2.14 o                         
  -2  15   4         40.23         45.33         3.59 o                         
  -1  15   4         82.33         84.85         3.92 o                         
   0  15   4         18.42         16.63         2.33 o                         
   1  15   4          8.50          7.61         2.05 o                         
   2  15   4         20.23         25.73         3.88 o                         
  -1  16   4          4.40          6.00         3.31 o                         
   0  16   4         68.71         67.55         3.65 o                         
   1  16   4         89.28        108.70         6.36 o                         
  -1 -13   5         35.27         32.78        11.41 o                         
   0 -13   5        114.37        135.93        14.87 o                         
   1 -13   5          3.34         -0.46         2.61 o                         
   2 -13   5         72.81         64.87         3.93 o                         
  -2 -12   5         21.74         26.49         5.16 o                         
  -1 -12   5         31.11         34.41         7.10 o                         
   0 -12   5        227.33        210.66         8.30 o                         
   1 -12   5         88.33         78.24         8.37 o                         
   2 -12   5         69.96         71.91         6.05 o                         
   3 -12   5         65.41         62.53         4.30 o                         
  -3 -11   5         52.84         64.62         8.06 o                         
  -2 -11   5         27.74         33.87         4.72 o                         
  -1 -11   5          1.03          2.04         3.58 o                         
   0 -11   5         94.59         83.14         4.15 o                         
   1 -11   5        156.35        154.63         4.37 o                         
   2 -11   5        119.42        104.56         4.05 o                         
   3 -11   5          0.41          1.20         3.46 o                         
  -3 -10   5         40.37         46.72         7.19 o                         
  -2 -10   5         36.79         42.04         5.36 o                         
  -1 -10   5         67.37         72.03         4.63 o                         
   0 -10   5         63.75         70.67         5.52 o                         
   1 -10   5         61.88         72.55         2.80 o                         
   2 -10   5        197.78        192.71         8.85 o                         
   3 -10   5         86.37         87.55         8.19 o                         
   4 -10   5         27.80         22.88         4.32 o                         
  -4  -9   5          6.52          0.41         5.44 o                         
  -3  -9   5         75.09         97.51        11.06 o                         
  -2  -9   5        264.45        295.81         8.00 o                         
  -1  -9   5        169.95        180.14         6.54 o                         
   0  -9   5        153.90        151.14         2.91 o                         
   1  -9   5        673.31        636.13         9.76 o                         
   2  -9   5         43.92         39.48         2.63 o                         
   3  -9   5        152.59        148.78         4.60 o                         
   4  -9   5         52.05         47.67         3.48 o                         
  -4  -8   5         81.76         85.28         7.63 o                         
  -3  -8   5         98.01        112.50         7.42 o                         
  -2  -8   5         47.87         42.56         3.87 o                         
  -1  -8   5         25.05         25.30         4.22 o                         
   0  -8   5        101.68        101.33         4.39 o                         
   1  -8   5        896.24        849.06        12.22 o                         
   2  -8   5         10.32         17.34         3.89 o                         
   3  -8   5        139.82        134.96         3.95 o                         
   4  -8   5         70.50         68.16         4.93 o                         
  -4  -7   5        117.97        116.17         7.89 o                         
  -3  -7   5         86.25         90.67         6.26 o                         
  -2  -7   5        307.41        300.69         6.85 o                         
  -1  -7   5        332.19        347.94         9.33 o                         
   0  -7   5        155.95        157.03         2.16 o                         
   1  -7   5         11.41         11.65         1.55 o                         
   2  -7   5        366.74        359.37         6.02 o                         
   3  -7   5          7.44          2.81         2.22 o                         
   4  -7   5        111.36        108.12         6.14 o                         
   5  -7   5         22.39         25.44         6.93 o                         
  -4  -6   5          1.83          1.75         4.45 o                         
  -3  -6   5          2.97          1.79         1.41 o                         
  -2  -6   5        149.28        166.20         6.67 o                         
  -1  -6   5       1010.76       1024.78        15.92 o                         
   0  -6   5       1347.02       1307.28        18.74 o                         
   1  -6   5         14.75         12.03         1.50 o                         
   2  -6   5         17.34         15.56         1.84 o                         
   3  -6   5        270.16        279.04        13.51 o                         
   4  -6   5        120.29        125.15         3.27 o                         
   5  -6   5         14.64          9.84         6.49 o                         
  -5  -5   5        155.85        162.22         9.02 o                         
  -4  -5   5         42.91         40.73         3.45 o                         
  -3  -5   5          9.59          9.51         1.19 o                         
  -2  -5   5        136.76        141.32         5.65 o                         
  -1  -5   5        590.75        604.06         9.13 o                         
   0  -5   5        640.76        615.91         6.07 o                         
   1  -5   5       1375.83       1391.63        15.19 o                         
   2  -5   5         62.14         59.32         2.02 o                         
   3  -5   5          3.81          6.22         1.50 o                         
   4  -5   5         26.39         25.44         3.59 o                         
   5  -5   5         23.32         26.67         5.44 o                         
  -5  -4   5         30.57         33.82         3.11 o                         
  -4  -4   5        137.79        137.14         2.32 o                         
  -3  -4   5          9.70         13.23         3.23 o                         
  -2  -4   5        141.87        156.60         5.36 o                         
  -1  -4   5         99.57         95.58         2.93 o                         
   0  -4   5       2904.62       3228.83        70.22 o                         
   1  -4   5        580.20        600.73         9.85 o                         
   2  -4   5        218.36        213.38         4.17 o                         
   3  -4   5        841.15        852.68        11.28 o                         
   4  -4   5        112.90        108.50         6.52 o                         
   5  -4   5          0.40          5.28         3.90 o                         
  -5  -3   5          0.28          2.29         2.13 o                         
  -4  -3   5         14.05         16.39         1.54 o                         
  -3  -3   5        166.26        171.01         4.25 o                         
  -2  -3   5        299.40        316.39         3.02 o                         
  -1  -3   5          2.19          3.90         2.33 o                         
   0  -3   5        151.22        128.48         2.54 o                         
   1  -3   5       2002.47       2124.07        28.87 o                         
   2  -3   5        122.44        156.42         2.37 o                         
   3  -3   5        182.99        192.00         5.57 o                         
   4  -3   5        374.00        371.85        16.82 o                         
   5  -3   5        191.24        197.11         6.99 o                         
  -5  -2   5        104.06         90.99         2.86 o                         
  -4  -2   5        192.97        186.28         7.55 o                         
  -3  -2   5         11.33         11.80         2.04 o                         
  -2  -2   5         14.31          8.72         1.01 o                         
  -1  -2   5        205.13        186.35         4.60 o                         
   0  -2   5        102.83        103.19         5.41 o                         
   1  -2   5        943.38        964.41         9.42 o                         
   2  -2   5        103.80        107.97         1.95 o                         
   3  -2   5        131.10        125.68         2.62 o                         
   4  -2   5        827.83        823.76        14.69 o                         
   5  -2   5         14.65         16.26         3.86 o                         
  -5  -1   5         47.96         50.98         2.53 o                         
  -4  -1   5        180.20        178.90         4.50 o                         
  -3  -1   5        367.79        374.47        12.12 o                         
  -2  -1   5          4.96          5.57         1.13 o                         
  -1  -1   5        449.94        469.92         6.13 o                         
   0  -1   5        175.09        168.74         2.40 o                         
   1  -1   5         85.82         98.47         5.31 o                         
   2  -1   5        109.56        119.98         3.23 o                         
   3  -1   5        329.86        342.42         7.61 o                         
   4  -1   5        481.96        496.71         9.30 o                         
   5  -1   5          5.11          6.48         3.63 o                         
  -5   0   5        106.40        107.49         3.26 o                         
  -4   0   5         22.10         22.15         2.40 o                         
  -3   0   5         40.65         43.02         2.30 o                         
  -2   0   5       2687.45       2829.58        70.88 o                         
  -1   0   5       2617.70       3008.02        64.18 o                         
   0   0   5       1307.34       1268.10        12.53 o                         
   1   0   5         77.22         72.72         0.99 o                         
   2   0   5        209.60        190.68         4.19 o                         
   3   0   5        546.37        604.71         9.05 o                         
   4   0   5        470.02        469.24         8.71 o                         
   5   0   5         74.31         66.58         4.40 o                         
   6   0   5         41.64         66.16        22.30 o                         
  -5   1   5         58.99         47.56         7.09 o                         
  -4   1   5         42.84         49.69         3.67 o                         
  -3   1   5         53.40         41.03         2.14 o                         
  -2   1   5        852.54        806.16         9.26 o                         
  -1   1   5        748.20        736.47        17.60 o                         
   0   1   5        105.40        107.25         1.20 o                         
   1   1   5       1522.87       1605.62        18.98 o                         
   2   1   5         57.64         85.69         3.81 o                         
   3   1   5        136.91        132.61         4.22 o                         
   4   1   5          0.67         -2.74         2.74 o                         
   5   1   5        262.13        295.94        32.25 o                         
   6   1   5         11.65         22.83         5.84 o                         
  -5   2   5          0.30          4.56         2.50 o                         
  -4   2   5        115.51        118.90         7.28 o                         
  -3   2   5         57.14         58.12         2.19 o                         
  -2   2   5        322.18        336.45         4.27 o                         
  -1   2   5       2602.32       2832.60        40.40 o                         
   0   2   5        182.01        188.88         3.36 o                         
   1   2   5       2016.29       2122.69        54.43 o                         
   2   2   5       4934.10       5705.46       151.64 o                         
   3   2   5          3.25          9.69         2.18 o                         
   4   2   5          9.91          8.52         2.43 o                         
   5   2   5          0.69         23.90        22.49 o                         
   6   2   5         52.25         48.45         4.89 o                         
  -5   3   5         17.57         17.32         4.34 o                         
  -4   3   5         22.16         21.23         2.65 o                         
  -3   3   5          2.76          6.45         2.04 o                         
  -2   3   5       2378.76       2550.22        38.89 o                         
  -1   3   5        166.11        164.79         2.62 o                         
   0   3   5        359.11        342.92        11.61 o                         
   1   3   5        373.55        372.17         3.93 o                         
   2   3   5        608.33        658.64         5.88 o                         
   3   3   5         90.21         78.88         3.17 o                         
   4   3   5        263.15        248.58         6.87 o                         
   5   3   5         47.02         47.69         5.06 o                         
   6   3   5         81.80        103.63        17.86 o                         
  -5   4   5         25.07         22.82         4.92 o                         
  -4   4   5         56.04         54.42         3.83 o                         
  -3   4   5         16.24         25.87         3.36 o                         
  -2   4   5         28.44         37.99         2.03 o                         
  -1   4   5       3386.64       3614.60        92.27 o                         
   0   4   5        112.54        105.99         1.84 o                         
   1   4   5        176.58        187.94         2.34 o                         
   2   4   5        114.71        131.19         1.66 o                         
   3   4   5        124.02        124.58         2.88 o                         
   4   4   5         21.58         15.57         2.97 o                         
   5   4   5          4.56          2.59         2.80 o                         
  -5   5   5         12.60         17.78         7.42 o                         
  -4   5   5        327.16        315.09        15.19 o                         
  -3   5   5        422.86        447.16         7.60 o                         
  -2   5   5          1.67          0.89         1.48 o                         
  -1   5   5         10.79         15.86         1.27 o                         
   0   5   5        827.06        844.14         9.43 o                         
   1   5   5       1941.87       2100.58        27.48 o                         
   2   5   5        305.13        304.41         6.24 o                         
   3   5   5        555.46        556.62         6.10 o                         
   4   5   5        428.20        401.13         9.14 o                         
   5   5   5          2.27          7.67         2.80 o                         
  -5   6   5          0.68         -1.14         4.74 o                         
  -4   6   5         13.15         14.53         3.17 o                         
  -3   6   5        225.63        236.16         5.30 o                         
  -2   6   5        224.42        228.58         4.93 o                         
  -1   6   5        329.97        327.22         4.30 o                         
   0   6   5         96.66        121.28         2.81 o                         
   1   6   5         97.08         95.33         1.74 o                         
   2   6   5        803.29        772.93         7.85 o                         
   3   6   5        247.66        244.16         4.20 o                         
   4   6   5          2.11          3.20         2.56 o                         
   5   6   5        100.42        107.24         4.35 o                         
  -5   7   5          2.52          8.56         5.15 o                         
  -4   7   5         67.59         67.96         4.37 o                         
  -3   7   5        251.11        242.81         5.50 o                         
  -2   7   5         70.09         71.18         2.68 o                         
  -1   7   5        171.28        161.53         2.86 o                         
   0   7   5         11.96         25.61         2.56 o                         
   1   7   5        467.39        500.80         4.86 o                         
   2   7   5        212.53        205.84         5.66 o                         
   3   7   5         22.21         19.99         1.54 o                         
   4   7   5        575.83        572.69        12.14 o                         
   5   7   5         52.46         52.16         4.25 o                         
  -5   8   5         29.10         22.73         4.64 o                         
  -4   8   5         86.49         88.42         5.44 o                         
  -3   8   5        155.69        154.27         5.88 o                         
  -2   8   5        760.81        848.08        12.85 o                         
  -1   8   5        224.87        219.32         3.84 o                         
   0   8   5        226.15        235.03         3.39 o                         
   1   8   5        384.97        356.20         5.92 o                         
   2   8   5       1324.31       1278.52        14.26 o                         
   3   8   5         13.59         16.54         1.42 o                         
   4   8   5         68.83         69.03         2.64 o                         
   5   8   5        133.49        131.97         5.50 o                         
  -4   9   5         38.09         41.08         4.56 o                         
  -3   9   5          6.15          7.07         2.98 o                         
  -2   9   5        115.28        120.13         3.74 o                         
  -1   9   5        217.72        211.88         8.73 o                         
   0   9   5        287.22        278.41         6.74 o                         
   1   9   5         13.46         15.10         1.69 o                         
   2   9   5         49.42         58.93         1.94 o                         
   3   9   5         14.53         16.47         1.75 o                         
   4   9   5          7.89          7.20         2.00 o                         
   5   9   5         89.31         84.30         4.69 o                         
  -4  10   5         10.91          7.55        10.97 o                         
  -3  10   5         52.46         48.68         3.97 o                         
  -2  10   5        504.89        503.50        11.95 o                         
  -1  10   5        697.23        683.38        10.09 o                         
   0  10   5        367.32        368.02         4.63 o                         
   1  10   5        997.19        919.24        15.40 o                         
   2  10   5         37.98         32.87         1.59 o                         
   3  10   5          1.97          2.70         1.46 o                         
   4  10   5          9.25         13.70         2.80 o                         
   5  10   5        111.89        125.37         5.53 o                         
  -4  11   5        103.82        101.33         8.21 o                         
  -3  11   5        181.60        182.65         8.55 o                         
  -2  11   5        203.61        202.86         5.80 o                         
  -1  11   5        534.00        531.80         9.52 o                         
   0  11   5        130.69        125.52         2.84 o                         
   1  11   5        425.06        436.96         7.15 o                         
   2  11   5        283.45        277.44         6.14 o                         
   3  11   5         42.26         47.76         2.06 o                         
   4  11   5         42.86         41.46         2.80 o                         
  -4  12   5        103.21         99.92        10.48 o                         
  -3  12   5         28.41         32.73         5.18 o                         
  -2  12   5          5.52          1.04         2.79 o                         
  -1  12   5         16.44         19.79         2.25 o                         
   0  12   5         48.35         47.47         2.18 o                         
   1  12   5         29.53         22.99         2.10 o                         
   2  12   5        383.85        363.81         9.83 o                         
   3  12   5          0.94          2.45         1.94 o                         
   4  12   5         39.94         48.23         3.18 o                         
  -3  13   5         25.27         33.91         5.37 o                         
  -2  13   5          8.74          8.20         3.08 o                         
  -1  13   5         29.93         28.25         2.64 o                         
   0  13   5        374.27        355.97        11.47 o                         
   1  13   5         55.19         55.20         2.29 o                         
   2  13   5         27.59         31.27         2.06 o                         
   3  13   5        202.74        191.46         4.32 o                         
  -3  14   5         49.20         50.70         4.00 o                         
  -2  14   5          1.73          3.57         3.62 o                         
  -1  14   5         95.93         97.42         4.86 o                         
   0  14   5         20.27         21.39         2.41 o                         
   1  14   5          4.65          6.60         1.89 o                         
   2  14   5         47.27         50.28         2.49 o                         
   3  14   5         25.89         22.23         3.20 o                         
  -2  15   5         29.53         34.84         3.49 o                         
  -1  15   5         25.26         32.09         2.98 o                         
   0  15   5        142.26        144.29         4.35 o                         
   1  15   5          1.70          5.24         2.31 o                         
   2  15   5          1.56          2.19         2.73 o                         
  -1  16   5        164.46        172.21         5.44 o                         
   0  16   5          2.78          8.58         2.43 o                         
   1  16   5        209.19        216.44         6.24 o                         
  -1 -13   6         11.11         -0.20         6.87 o                         
   0 -13   6        105.06        116.55        10.13 o                         
   1 -13   6          3.44         12.09        10.19 o                         
  -2 -12   6         16.58         29.32         5.40 o                         
  -1 -12   6         11.05         12.37         4.62 o                         
   0 -12   6         56.07         53.50         7.51 o                         
   1 -12   6          1.55          2.36         3.51 o                         
   2 -12   6         62.80         61.49         3.74 o                         
  -2 -11   6         34.01         35.51         9.23 o                         
  -1 -11   6          3.29         11.57         4.12 o                         
   0 -11   6        123.06        111.17         7.93 o                         
   1 -11   6        175.35        179.73         4.95 o                         
   2 -11   6        125.70        116.68         4.86 o                         
   3 -11   6         47.06         40.21         4.31 o                         
  -3 -10   6        201.81        201.86        11.47 o                         
  -2 -10   6          5.78          4.49         4.01 o                         
  -1 -10   6         28.81         32.14         4.11 o                         
   0 -10   6         90.78         89.01         4.96 o                         
   1 -10   6        191.64        196.86        10.78 o                         
   2 -10   6         83.02         83.24         4.44 o                         
   3 -10   6         73.62         68.75         3.88 o                         
  -3  -9   6         71.34         76.99         7.57 o                         
  -2  -9   6          2.85          6.10         7.80 o                         
  -1  -9   6         24.42         27.29         3.68 o                         
   0  -9   6        116.72        122.38        12.62 o                         
   1  -9   6        130.20        135.83         9.18 o                         
   2  -9   6          1.06         -1.51         2.21 o                         
   3  -9   6         82.89         82.32         3.74 o                         
   4  -9   6         49.06         47.88         4.49 o                         
  -4  -8   6         15.59         22.44         6.32 o                         
  -3  -8   6        178.45        189.37         9.46 o                         
  -2  -8   6        563.10        563.26        16.85 o                         
  -1  -8   6          3.72         -1.88         3.41 o                         
   0  -8   6        298.86        279.91         5.81 o                         
   1  -8   6        295.53        287.78         5.69 o                         
   2  -8   6         13.80          7.36         2.43 o                         
   3  -8   6         59.73         52.05         3.33 o                         
   4  -8   6         98.40         91.27         4.69 o                         
  -4  -7   6         56.43         55.48         6.81 o                         
  -3  -7   6         11.90         18.72         5.21 o                         
  -2  -7   6         37.89         33.44         5.15 o                         
  -1  -7   6        176.97        194.60         5.19 o                         
   0  -7   6        141.70        144.59         2.10 o                         
   1  -7   6        132.00        126.12         2.47 o                         
   2  -7   6        444.18        452.17         7.19 o                         
   3  -7   6        196.86        186.42         4.39 o                         
   4  -7   6         58.89         61.15         4.08 o                         
  -4  -6   6         33.64         35.39         5.91 o                         
  -3  -6   6         97.66        101.91         6.69 o                         
  -2  -6   6         67.14         80.22         5.50 o                         
  -1  -6   6          1.24          6.60         2.84 o                         
   0  -6   6        193.53        184.60         4.65 o                         
   1  -6   6          5.15          7.72         2.00 o                         
   2  -6   6         10.08          7.20         1.76 o                         
   3  -6   6         68.52         68.93         2.63 o                         
   4  -6   6         42.61         42.94         3.64 o                         
   5  -6   6         58.62         57.78         5.46 o                         
  -5  -5   6        116.51        106.68         8.53 o                         
  -4  -5   6          0.48         -0.19         1.04 o                         
  -3  -5   6         39.46         35.37         4.95 o                         
  -2  -5   6        122.71        118.55         5.88 o                         
  -1  -5   6       1039.08       1100.64        17.03 o                         
   0  -5   6        109.38        116.54         1.87 o                         
   1  -5   6        695.89        709.79         8.13 o                         
   2  -5   6        197.89        195.38         3.55 o                         
   3  -5   6        160.22        159.74         3.93 o                         
   4  -5   6         31.20         34.26         2.28 o                         
   5  -5   6        112.13        112.71         7.07 o                         
  -5  -4   6          0.48         -3.61         4.98 o                         
  -4  -4   6         85.71         78.93         2.46 o                         
  -3  -4   6          2.68          3.06         0.56 o                         
  -2  -4   6        166.77        169.43         6.14 o                         
  -1  -4   6          2.29         -2.94         4.08 o                         
   0  -4   6        843.03        911.72         7.23 o                         
   1  -4   6        118.46        106.98         1.96 o                         
   2  -4   6         20.97         35.22         3.51 o                         
   3  -4   6        250.32        250.38         3.82 o                         
   4  -4   6        310.45        291.60        17.94 o                         
   5  -4   6         46.26         40.21         4.86 o                         
  -5  -3   6         24.67         22.92         2.11 o                         
  -4  -3   6         27.17         24.92         2.40 o                         
  -3  -3   6          0.48          1.24         0.70 o                         
  -2  -3   6        434.57        466.60         4.88 o                         
  -1  -3   6        144.99        138.44         4.48 o                         
   0  -3   6       1562.22       1682.52        14.76 o                         
   1  -3   6        813.70        810.94        12.98 o                         
   2  -3   6        252.93        240.60         3.39 o                         
   3  -3   6       1502.71       1527.09        20.86 o                         
   4  -3   6         63.11         65.59         3.94 o                         
   5  -3   6         12.68          9.45         4.05 o                         
  -5  -2   6         78.86         75.96         3.91 o                         
  -4  -2   6         33.99         33.62         2.91 o                         
  -3  -2   6        171.65        164.65         2.32 o                         
  -2  -2   6         22.69         17.82         2.05 o                         
  -1  -2   6        369.56        404.10         8.15 o                         
   0  -2   6        144.41        160.21         3.48 o                         
   1  -2   6        902.02        950.09        10.21 o                         
   2  -2   6        855.78        879.02         8.55 o                         
   3  -2   6        403.19        406.35        10.07 o                         
   4  -2   6        493.45       1030.98       244.43 o                         
  -5  -1   6         11.60         10.24         2.00 o                         
  -4  -1   6         16.67         16.24         4.05 o                         
  -3  -1   6        203.14        227.38         4.65 o                         
  -2  -1   6         76.53         70.53         1.19 o                         
  -1  -1   6         78.66         81.11         1.73 o                         
   0  -1   6        343.18        344.30         3.96 o                         
   1  -1   6         12.95         29.50         1.04 o                         
   2  -1   6        301.66        309.88         6.00 o                         
   3  -1   6        436.91        439.51         7.13 o                         
   4  -1   6        645.03        663.54        12.29 o                         
  -5   0   6        126.40        116.89         3.36 o                         
  -4   0   6        175.77        164.44         4.06 o                         
  -3   0   6        524.76        547.66        11.21 o                         
  -2   0   6        291.73        260.41         8.34 o                         
  -1   0   6         59.77         59.46         0.92 o                         
   0   0   6         21.95         21.88         1.31 o                         
   1   0   6        121.44        101.87         1.27 o                         
   2   0   6         22.11         13.56         1.98 o                         
   3   0   6        504.47        443.16        11.18 o                         
   4   0   6        279.43        256.46         8.82 o                         
   5   0   6        146.49        148.15         9.81 o                         
  -5   1   6        101.86         83.71        19.39 o                         
  -4   1   6          7.25          5.33         2.65 o                         
  -3   1   6         16.45         20.94         2.45 o                         
  -2   1   6       4107.74       4195.24        91.99 o                         
  -1   1   6          2.09          3.72         0.62 o                         
   0   1   6        355.07        354.31         3.34 o                         
   1   1   6       1196.88       1220.22        15.81 o                         
   2   1   6         97.95         72.48         2.62 o                         
   3   1   6        301.77        300.85         6.87 o                         
   4   1   6         40.42         31.41         6.52 o                         
   5   1   6        136.82        139.30         5.40 o                         
  -5   2   6          0.44          3.59         3.05 o                         
  -4   2   6          6.03         10.19         2.94 o                         
  -3   2   6         18.36         21.13         1.99 o                         
  -2   2   6       1180.39       1237.98        15.70 o                         
  -1   2   6        348.78        339.78         3.97 o                         
   0   2   6        151.26        140.02         3.71 o                         
   1   2   6        120.52         92.81         1.64 o                         
   2   2   6          1.05          3.02         0.44 o                         
   3   2   6        471.81        450.06         9.02 o                         
   4   2   6        195.97        192.52         6.32 o                         
   5   2   6        140.75        134.06        10.90 o                         
  -5   3   6         15.76         13.45         4.19 o                         
  -4   3   6         21.63         19.89         3.20 o                         
  -3   3   6          0.74          6.58         1.77 o                         
  -2   3   6        936.86        913.82        15.15 o                         
  -1   3   6       2189.47       2305.26        31.12 o                         
   0   3   6        149.83        138.30         5.31 o                         
   1   3   6        976.13        937.97        10.26 o                         
   2   3   6       2507.01       2662.24        30.94 o                         
   3   3   6          1.00          3.41         2.18 o                         
   4   3   6         20.99         22.30         3.38 o                         
   5   3   6          0.50         -1.16         2.90 o                         
  -5   4   6         28.04         32.86         4.95 o                         
  -4   4   6         36.31         39.06         6.07 o                         
  -3   4   6        210.36        204.32         9.40 o                         
  -2   4   6        360.57        415.79         5.56 o                         
  -1   4   6          2.53         -1.30         2.21 o                         
   0   4   6         54.41         57.07         2.14 o                         
   1   4   6       5526.36       5715.65       114.26 o                         
   2   4   6        873.03        821.47         7.65 o                         
   3   4   6        694.80        686.97         8.48 o                         
   4   4   6        101.71        100.07         4.54 o                         
   5   4   6         16.13         11.06         6.99 o                         
  -5   5   6          4.06          7.63         4.63 o                         
  -4   5   6         89.92         90.16         4.04 o                         
  -3   5   6        369.41        347.54         6.17 o                         
  -2   5   6        248.56        224.56         3.79 o                         
  -1   5   6         91.18         82.38         2.22 o                         
   0   5   6         24.46         18.35         1.10 o                         
   1   5   6       2723.23       2811.26        42.48 o                         
   2   5   6        910.31        886.19         8.98 o                         
   3   5   6         23.84         20.91         1.41 o                         
   4   5   6        264.32        267.70         7.16 o                         
   5   5   6         11.95         15.35         3.16 o                         
  -5   6   6          8.19          5.04         7.42 o                         
  -4   6   6        332.13        318.62        15.78 o                         
  -3   6   6          0.63          7.97         2.33 o                         
  -2   6   6        244.44        262.90         4.50 o                         
  -1   6   6         31.42         36.38         2.10 o                         
   0   6   6       1312.39       1418.57        17.50 o                         
   1   6   6         10.14         21.70         1.59 o                         
   2   6   6         27.05         27.21         1.14 o                         
   3   6   6        897.28        866.53         9.80 o                         
   4   6   6         17.06         16.68         3.03 o                         
   5   6   6         40.92         35.05         4.13 o                         
  -5   7   6         24.97         28.40         4.64 o                         
  -4   7   6         66.11         65.78         8.30 o                         
  -3   7   6        347.96        334.06        10.23 o                         
  -2   7   6        293.23        274.58         6.36 o                         
  -1   7   6         93.45         81.18         2.78 o                         
   0   7   6          1.63          6.94         1.20 o                         
   1   7   6        898.85        860.24        10.19 o                         
   2   7   6        450.11        441.09         8.60 o                         
   3   7   6         75.25         70.51         1.91 o                         
   4   7   6         21.59         32.80         3.14 o                         
   5   7   6         86.88         87.06         5.06 o                         
  -5   8   6         26.23         31.56         4.84 o                         
  -4   8   6         51.58         62.54         5.66 o                         
  -3   8   6         51.27         54.18         3.49 o                         
  -2   8   6        337.34        365.12         6.30 o                         
  -1   8   6        126.34        124.67         5.06 o                         
   0   8   6          4.37          3.93         1.28 o                         
   1   8   6        220.07        211.87         5.43 o                         
   2   8   6        271.22        247.53         3.20 o                         
   3   8   6         48.98         59.03         2.06 o                         
   4   8   6        567.69        555.13         9.39 o                         
   5   8   6          9.04         11.70         3.46 o                         
  -4   9   6         20.09         19.13         4.90 o                         
  -3   9   6        137.87        139.84         4.84 o                         
  -2   9   6        172.49        161.68         4.30 o                         
  -1   9   6        237.53        234.04         4.19 o                         
   0   9   6        262.06        246.46         3.93 o                         
   1   9   6        484.54        460.60         5.66 o                         
   2   9   6          0.95          3.90         1.39 o                         
   3   9   6          0.75          2.58         1.41 o                         
   4   9   6         49.86         49.06         4.29 o                         
   5   9   6        142.67        141.49         5.91 o                         
  -4  10   6         70.09         80.31         5.36 o                         
  -3  10   6         18.35         16.85         4.04 o                         
  -2  10   6         10.12          7.31         2.48 o                         
  -1  10   6         21.13         23.68         2.66 o                         
   0  10   6         84.92         84.60         2.51 o                         
   1  10   6       1859.11       1831.07        23.53 o                         
   2  10   6        123.72        109.14         3.31 o                         
   3  10   6         70.01         63.38         2.56 o                         
   4  10   6         75.71         72.79         3.48 o                         
   5  10   6         91.21        109.39         5.41 o                         
  -4  11   6         65.29         64.21         5.44 o                         
  -3  11   6         27.85         27.37         3.70 o                         
  -2  11   6         84.95         77.91         3.81 o                         
  -1  11   6         77.70         82.09         3.11 o                         
   0  11   6         36.31         35.51         2.95 o                         
   1  11   6        379.30        345.83         5.39 o                         
   2  11   6        126.90        125.73         3.56 o                         
   3  11   6          0.53          2.78         1.76 o                         
   4  11   6          5.79          6.59         2.27 o                         
  -4  12   6         72.42         82.32         9.93 o                         
  -3  12   6          1.87          5.62         3.53 o                         
  -2  12   6         76.44         81.47         4.69 o                         
  -1  12   6       1120.77       1117.25        18.16 o                         
   0  12   6        967.40        968.67        12.92 o                         
   1  12   6         54.72         49.25         2.12 o                         
   2  12   6        378.28        348.53         8.29 o                         
   3  12   6         82.67         83.88         2.88 o                         
   4  12   6        156.87        177.83         4.59 o                         
  -3  13   6          9.19         10.83         3.83 o                         
  -2  13   6         25.58         28.33         3.84 o                         
  -1  13   6         34.38         33.57         2.96 o                         
   0  13   6        147.82        152.12         4.26 o                         
   1  13   6        143.36        141.25         3.18 o                         
   2  13   6        109.08         99.55         6.13 o                         
   3  13   6         12.61         13.71         2.10 o                         
   4  13   6         72.81         73.89         3.57 o                         
  -3  14   6         38.11         40.73         4.91 o                         
  -2  14   6          4.50          4.76         2.76 o                         
  -1  14   6         74.67         77.11         4.53 o                         
   0  14   6          0.50          0.86         2.00 o                         
   1  14   6         69.39         67.77         2.71 o                         
   2  14   6         72.28         75.67         3.69 o                         
   3  14   6         80.64         73.72         4.06 o                         
  -2  15   6        114.77        120.39         7.74 o                         
  -1  15   6         13.56         12.48         3.01 o                         
   0  15   6        106.96        108.42         4.18 o                         
   1  15   6         30.67         36.63         4.29 o                         
   2  15   6          0.41         -0.84         2.85 o                         
  -1  16   6         78.77         83.31         3.98 o                         
   0  16   6          5.97          5.33         2.53 o                         
   1  16   6         29.21         33.59         2.80 o                         
   2  16   6          0.39         -0.55         2.21 o                         
  -1 -12   7        122.17        155.25         8.80 o                         
   0 -12   7        205.08        247.94        12.52 o                         
   1 -12   7          7.97          7.09         2.97 o                         
   2 -12   7         20.88         14.20         7.90 o                         
  -2 -11   7         14.81         18.25         6.93 o                         
  -1 -11   7         25.51         47.47         7.95 o                         
   0 -11   7         68.00         66.19        11.03 o                         
   1 -11   7        134.80        133.32         6.08 o                         
   2 -11   7         36.50         35.92         3.61 o                         
   3 -11   7          7.24          6.51         3.20 o                         
  -3 -10   7          3.37         -1.34         6.35 o                         
  -2 -10   7          0.35         -3.58         5.68 o                         
  -1 -10   7         52.34         60.90         6.69 o                         
   0 -10   7         87.65         76.28         3.16 o                         
   1 -10   7        134.20        131.21         3.61 o                         
   2 -10   7         25.40         28.87         2.89 o                         
   3 -10   7          3.53          2.17         2.80 o                         
  -3  -9   7        292.55        296.37        13.56 o                         
  -2  -9   7        199.93        169.17         9.63 o                         
  -1  -9   7         65.89         68.07         7.41 o                         
   0  -9   7        309.01        290.15         8.61 o                         
   1  -9   7        135.38        143.24         6.16 o                         
   2  -9   7         30.04         26.29         2.97 o                         
   3  -9   7         63.72         64.96         3.60 o                         
   4  -9   7        114.98        121.03         8.24 o                         
  -4  -8   7         18.87         22.24         6.67 o                         
  -3  -8   7         37.92         42.76         6.58 o                         
  -2  -8   7        123.08        126.15         7.95 o                         
  -1  -8   7         26.22         28.42         3.51 o                         
   0  -8   7         80.95         78.50         2.03 o                         
   1  -8   7         49.48         49.78         2.35 o                         
   2  -8   7        514.94        519.97        12.89 o                         
   3  -8   7         95.57         93.80         3.62 o                         
   4  -8   7         95.11        103.22         7.39 o                         
  -4  -7   7         53.08         61.27         7.54 o                         
  -3  -7   7         23.73         22.56         5.76 o                         
  -2  -7   7        140.38        132.90         7.60 o                         
  -1  -7   7         23.70         29.04         3.21 o                         
   0  -7   7        693.58        654.74        14.11 o                         
   1  -7   7         53.57         58.49         1.92 o                         
   2  -7   7         42.20         26.09         2.27 o                         
   3  -7   7        135.66        138.10         8.22 o                         
   4  -7   7        105.71         94.55         6.49 o                         
  -4  -6   7          8.05          0.38         5.30 o                         
  -3  -6   7         21.16         24.28         5.41 o                         
  -2  -6   7        186.40        191.76         8.15 o                         
  -1  -6   7       1119.79       1180.91        43.12 o                         
   0  -6   7       1112.95       1068.41        10.53 o                         
   1  -6   7        191.20        185.17         5.02 o                         
   2  -6   7          9.34         10.48         2.31 o                         
   3  -6   7         48.29         49.53         3.18 o                         
   4  -6   7         38.77         37.94         4.86 o                         
   5  -6   7        177.35        170.05         8.41 o                         
  -4  -5   7          0.28         10.51         5.15 o                         
  -3  -5   7         83.74         89.45         6.49 o                         
  -2  -5   7         73.99         70.41         5.38 o                         
  -1  -5   7        313.17        314.97         8.94 o                         
   0  -5   7         36.54         43.00         1.03 o                         
   1  -5   7        105.78        101.76         2.70 o                         
   2  -5   7          6.51          3.18         1.61 o                         
   3  -5   7        173.76        176.44         3.50 o                         
   4  -5   7          1.57          1.04         1.56 o                         
   5  -5   7         58.71         60.97        10.11 o                         
  -5  -4   7          6.60         13.53         5.85 o                         
  -4  -4   7          1.70          1.15         1.81 o                         
  -3  -4   7         43.66         41.33         0.75 o                         
  -2  -4   7        398.37        414.11        11.15 o                         
  -1  -4   7        676.78        692.20        15.19 o                         
   0  -4   7         22.01         17.14         1.05 o                         
   1  -4   7        243.60        237.18         2.43 o                         
   2  -4   7        610.45        577.42         8.33 o                         
   3  -4   7         19.14         20.47         1.36 o                         
   4  -4   7          9.83         10.82         6.67 o                         
   5  -4   7         10.92         25.52        17.84 o                         
  -5  -3   7         31.30         39.99         5.97 o                         
  -4  -3   7         87.17         80.74         2.02 o                         
  -3  -3   7          5.38          5.69         3.52 o                         
  -2  -3   7        140.97        144.02         5.94 o                         
  -1  -3   7         92.82         89.74         4.22 o                         
   0  -3   7       2339.29       2479.24        27.75 o                         
   1  -3   7         33.23         31.08         0.97 o                         
   2  -3   7          1.34          0.66         1.04 o                         
   3  -3   7        624.91        629.22        13.49 o                         
   4  -3   7        219.83        323.94        92.77 o                         
   5  -3   7         70.99         65.32         5.20 o                         
  -5  -2   7         40.15         39.66         2.57 o                         
  -4  -2   7          8.19          6.79         1.50 o                         
  -3  -2   7        148.85        142.65         6.67 o                         
  -2  -2   7          2.31          7.71         3.11 o                         
  -1  -2   7         32.80         16.12         1.06 o                         
   0  -2   7        466.64        468.46         4.75 o                         
   1  -2   7         30.24         52.74         1.35 o                         
   2  -2   7         40.89         44.28         2.04 o                         
   3  -2   7        744.19        747.45        11.84 o                         
   4  -2   7          2.52          4.68         3.02 o                         
   5  -2   7          1.27         53.84        35.29 o                         
  -5  -1   7         46.71         43.07         2.39 o                         
  -4  -1   7         64.12         68.37         3.77 o                         
  -3  -1   7        224.69        232.94         7.89 o                         
  -2  -1   7        156.16        163.74         1.99 o                         
  -1  -1   7         88.54         84.82         0.86 o                         
   0  -1   7       1064.38       1053.26         9.11 o                         
   1  -1   7          6.10          1.50         1.94 o                         
   2  -1   7        398.51        366.40         3.79 o                         
   3  -1   7        834.44        836.44        12.78 o                         
   4  -1   7        820.84        838.74        16.51 o                         
   5  -1   7          1.99          3.57         3.99 o                         
  -5   0   7         18.20         19.04         2.14 o                         
  -4   0   7          4.98          3.48         1.92 o                         
  -3   0   7        143.29        152.90         3.55 o                         
  -2   0   7        405.06        396.24        15.35 o                         
  -1   0   7        806.92        800.90         7.86 o                         
   0   0   7        376.99        394.80         3.76 o                         
   1   0   7        762.62        816.95        10.36 o                         
   2   0   7        209.71        188.45         6.91 o                         
   3   0   7        459.03        452.53         9.75 o                         
   4   0   7         12.45         14.42         2.98 o                         
   5   0   7        256.66        264.63        10.70 o                         
  -5   1   7         38.61         31.34         5.27 o                         
  -4   1   7         22.87         33.68         3.09 o                         
  -3   1   7         37.23         40.32         1.82 o                         
  -2   1   7        618.89        640.62         7.66 o                         
  -1   1   7        282.77        234.68        10.00 o                         
   0   1   7         84.33         90.80         4.00 o                         
   1   1   7         17.84         29.30         1.16 o                         
   2   1   7        229.91        231.46         3.55 o                         
   3   1   7        743.39        674.65        13.62 o                         
   4   1   7          7.38         10.38         2.67 o                         
   5   1   7          5.04         16.60         8.64 o                         
  -5   2   7         20.05         21.07         4.08 o                         
  -4   2   7         24.09         19.04         3.11 o                         
  -3   2   7        207.71        208.81         3.84 o                         
  -2   2   7       6241.46       6626.79       142.34 o                         
  -1   2   7         41.75         61.91         1.83 o                         
   0   2   7          1.01          2.69         1.22 o                         
   1   2   7       2903.47       3160.05        48.02 o                         
   2   2   7        163.76        122.13         3.26 o                         
   3   2   7         86.45         77.51         3.55 o                         
   4   2   7        108.21        103.74         7.42 o                         
   5   2   7         97.02         89.56         4.80 o                         
  -5   3   7          6.39          4.48         3.87 o                         
  -4   3   7         11.54         16.62         2.49 o                         
  -3   3   7         44.65         42.58         2.24 o                         
  -2   3   7          2.87          3.27         1.79 o                         
  -1   3   7        902.84        901.37        11.67 o                         
   0   3   7        427.91        426.68         4.32 o                         
   1   3   7         56.61         50.45         3.68 o                         
   2   3   7         10.59          5.77         1.36 o                         
   3   3   7         12.79         14.06         2.53 o                         
   4   3   7         62.21         78.36         4.48 o                         
   5   3   7         89.30        101.39         4.79 o                         
  -5   4   7         30.99         35.86         7.36 o                         
  -4   4   7         11.02         17.86         4.50 o                         
  -3   4   7        465.47        472.52        10.36 o                         
  -2   4   7         17.83         24.94         3.27 o                         
  -1   4   7        449.37        451.26        10.01 o                         
   0   4   7        904.54        908.00         9.96 o                         
   1   4   7       1387.38       1434.95        20.19 o                         
   2   4   7         10.81          8.09         0.98 o                         
   3   4   7          3.29          8.06         0.69 o                         
   4   4   7         53.35         46.48         3.78 o                         
   5   4   7          2.00          2.95         3.03 o                         
  -5   5   7         44.84         42.96         5.30 o                         
  -4   5   7         12.01         15.95         2.89 o                         
  -3   5   7         96.04        100.10         3.32 o                         
  -2   5   7        203.44        194.96         8.02 o                         
  -1   5   7        410.57        387.91         4.77 o                         
   0   5   7         17.45         18.81         1.16 o                         
   1   5   7        650.13        669.30        13.48 o                         
   2   5   7       1694.85       1686.67        18.99 o                         
   3   5   7        530.90        538.29         7.42 o                         
   4   5   7         99.48         99.31         4.51 o                         
   5   5   7         12.87         13.10         3.96 o                         
  -5   6   7          0.91          5.59         4.63 o                         
  -4   6   7        249.82        248.33        15.97 o                         
  -3   6   7         35.30         24.87         3.14 o                         
  -2   6   7        207.70        210.84         5.41 o                         
  -1   6   7        217.83        292.18         5.79 o                         
   0   6   7        176.63        163.36         2.82 o                         
   1   6   7         89.91         70.16         1.96 o                         
   2   6   7        622.28        591.39         5.92 o                         
   3   6   7        268.17        272.31         3.70 o                         
   4   6   7         31.35         43.14         3.64 o                         
   5   6   7         64.60         67.91         5.01 o                         
  -5   7   7         43.57         46.78         4.89 o                         
  -4   7   7        164.73        163.34         5.98 o                         
  -3   7   7         72.03         78.60         6.21 o                         
  -2   7   7        170.15        174.73         9.15 o                         
  -1   7   7          3.48          2.87         1.41 o                         
   0   7   7        685.17        735.64        10.64 o                         
   1   7   7        462.16        462.77         6.08 o                         
   2   7   7         12.89         15.06         2.14 o                         
   3   7   7       1724.01       1656.00        20.35 o                         
   4   7   7         25.91         27.63         1.92 o                         
   5   7   7         18.50         25.50         3.99 o                         
  -5   8   7         10.08          6.02         5.19 o                         
  -4   8   7         36.37         33.82         3.93 o                         
  -3   8   7        401.21        416.19         9.31 o                         
  -2   8   7        384.16        391.52        16.77 o                         
  -1   8   7         82.13         83.76         2.91 o                         
   0   8   7         26.05         34.45         2.21 o                         
   1   8   7        692.02        734.26         9.16 o                         
   2   8   7         94.93         93.73         2.57 o                         
   3   8   7         52.49         46.81         1.80 o                         
   4   8   7        596.60        578.88         8.86 o                         
   5   8   7         84.06         77.34         5.06 o                         
  -4   9   7         38.26         38.39         4.29 o                         
  -3   9   7         86.77         86.48         5.37 o                         
  -2   9   7         64.43         60.52         3.90 o                         
  -1   9   7        216.36        202.42         5.34 o                         
   0   9   7        134.29        142.14         3.90 o                         
   1   9   7        512.47        500.77         7.26 o                         
   2   9   7          6.99          8.85         1.59 o                         
   3   9   7          5.50          4.42         1.49 o                         
   4   9   7        225.66        229.24         5.39 o                         
   5   9   7         54.94         58.83         6.87 o                         
  -4  10   7         23.69         27.46         4.45 o                         
  -3  10   7        239.64        249.32         6.90 o                         
  -2  10   7         90.21         88.52         3.89 o                         
  -1  10   7        357.51        360.16         6.26 o                         
   0  10   7        275.84        277.59         5.14 o                         
   1  10   7        703.22        704.84         8.57 o                         
   2  10   7         48.31         42.19         1.82 o                         
   3  10   7          2.49          2.19         1.55 o                         
   4  10   7         62.67         64.76         2.57 o                         
   5  10   7         46.49         51.52         6.87 o                         
  -4  11   7         25.13         32.65         8.51 o                         
  -3  11   7        145.99        146.89         5.91 o                         
  -2  11   7        457.23        460.68        10.00 o                         
  -1  11   7        206.14        209.86        10.45 o                         
   0  11   7         80.57         83.33         2.81 o                         
   1  11   7         41.31         36.32         1.84 o                         
   2  11   7        229.95        224.78         4.57 o                         
   3  11   7         47.50         51.16         2.27 o                         
   4  11   7         44.53         48.91         2.54 o                         
  -4  12   7        113.97        113.19         6.84 o                         
  -3  12   7         23.25         27.23         4.00 o                         
  -2  12   7          0.50         -1.71         2.79 o                         
   0  12   7        255.54        253.97         5.01 o                         
   1  12   7         32.69         27.19         2.35 o                         
   2  12   7         61.78         68.31         2.98 o                         
   3  12   7        101.82        101.91         3.32 o                         
   4  12   7         83.26         94.39         4.32 o                         
  -3  13   7         11.01         16.87         5.89 o                         
  -2  13   7          8.91          7.63         3.17 o                         
  -1  13   7        235.06        230.95         5.57 o                         
   0  13   7         38.26         41.60         2.40 o                         
   1  13   7         71.67         76.66         2.68 o                         
   2  13   7        282.02        251.88         5.40 o                         
   3  13   7         43.44         42.85         2.91 o                         
   4  13   7         33.04         37.31         2.77 o                         
  -3  14   7          3.30          4.80         3.94 o                         
  -2  14   7         22.23         24.64         4.24 o                         
  -1  14   7        129.15        124.92         4.30 o                         
   0  14   7          1.82          5.66         2.14 o                         
   1  14   7         76.37         74.80         5.25 o                         
   2  14   7         20.07         16.43         2.21 o                         
   3  14   7        146.41        153.66         4.46 o                         
  -2  15   7         83.04         85.11         4.31 o                         
  -1  15   7         95.64         89.57         3.77 o                         
   0  15   7         14.62         15.10         2.57 o                         
   1  15   7         65.79         66.38         3.29 o                         
   2  15   7         51.07         54.00         3.68 o                         
   3  15   7         27.06         25.35         4.31 o                         
  -1  16   7          6.67          8.72         4.26 o                         
   0  16   7         49.70         49.04         3.38 o                         
   1  16   7         35.80         42.04         3.92 o                         
   2  16   7          0.35         -2.01         2.33 o                         
  -1 -12   8         19.07         21.63         5.39 o                         
   0 -12   8          4.55          7.89         6.61 o                         
   1 -12   8         43.73         43.72         7.16 o                         
  -2 -11   8         12.33         17.12         7.10 o                         
  -1 -11   8         97.26        101.30         8.88 o                         
   0 -11   8         56.45         59.00         5.12 o                         
   1 -11   8        150.66        150.51         3.44 o                         
   2 -11   8         70.67         57.63         3.57 o                         
  -2 -10   8         12.56         28.58         7.04 o                         
  -1 -10   8         47.51         53.61         5.05 o                         
   0 -10   8        107.00        121.42         5.59 o                         
   1 -10   8        114.16        102.84        17.35 o                         
   2 -10   8         64.97         70.31         3.62 o                         
   3 -10   8         16.56         14.70         3.17 o                         
  -3  -9   8         98.92         82.61         9.17 o                         
  -2  -9   8          6.65         10.60         5.76 o                         
  -1  -9   8         28.11         27.16         4.16 o                         
   0  -9   8        173.54        167.09         5.85 o                         
   1  -9   8        202.70        193.40        11.68 o                         
   2  -9   8         76.88         74.63         5.76 o                         
   3  -9   8         48.80         45.80         4.19 o                         
  -3  -8   8         48.02         54.31         7.63 o                         
  -2  -8   8         48.87         79.29        10.92 o                         
  -1  -8   8        182.83        198.90         6.36 o                         
   0  -8   8        424.26        403.21        14.25 o                         
   1  -8   8        169.76        137.97         2.49 o                         
   2  -8   8        174.89        176.09         4.44 o                         
   3  -8   8         85.56         83.79         3.66 o                         
   4  -8   8        175.52        185.86         8.28 o                         
  -4  -7   8         35.02         41.71         7.34 o                         
  -3  -7   8          0.68          3.38         8.18 o                         
  -2  -7   8        159.38        172.40         8.85 o                         
  -1  -7   8          0.56         -4.05         4.05 o                         
   0  -7   8        217.78        196.99         3.92 o                         
   1  -7   8         36.06         34.15         1.94 o                         
   2  -7   8         81.86         84.68         4.56 o                         
   3  -7   8        136.16        133.03         4.77 o                         
   4  -7   8        141.22        143.60         5.75 o                         
  -4  -6   8         39.86         42.12         7.10 o                         
  -3  -6   8        143.42        150.92         8.94 o                         
  -2  -6   8         25.19         30.85         5.56 o                         
  -1  -6   8          5.52          7.66         4.08 o                         
   0  -6   8         63.20         56.28         2.77 o                         
   1  -6   8        182.26        192.13         2.58 o                         
   2  -6   8         47.75         58.47         2.04 o                         
   3  -6   8        307.79        310.06         4.81 o                         
   4  -6   8         32.33         34.82         3.98 o                         
  -4  -5   8          0.77          2.21         5.33 o                         
  -3  -5   8         57.02         58.56         6.37 o                         
  -2  -5   8        247.68        264.41         9.34 o                         
  -1  -5   8        390.06        401.33        10.86 o                         
   0  -5   8         89.40         90.31         3.25 o                         
   1  -5   8        214.91        209.82         4.64 o                         
   2  -5   8         94.61         89.62         3.75 o                         
   3  -5   8         18.68         17.79         2.03 o                         
   4  -5   8          2.15          2.27         7.34 o                         
   5  -5   8         84.06         86.22         5.96 o                         
  -4  -4   8          8.38          3.09         4.98 o                         
  -3  -4   8          5.52          0.52         4.48 o                         
  -2  -4   8         52.29         66.74         5.12 o                         
  -1  -4   8        991.10        965.12        22.35 o                         
   0  -4   8       1068.05       1045.30         9.59 o                         
   1  -4   8         37.72         33.58         1.34 o                         
   2  -4   8        303.06        293.40         3.27 o                         
   3  -4   8        209.87        232.48         5.19 o                         
   4  -4   8        135.44        139.58         5.59 o                         
   5  -4   8         74.25         88.07        13.42 o                         
  -5  -3   8         13.61         14.15         5.82 o                         
  -4  -3   8         15.03         13.22         0.96 o                         
  -3  -3   8         45.81         40.33         4.86 o                         
  -2  -3   8         94.48         92.13         5.41 o                         
  -1  -3   8        221.22        242.73         7.16 o                         
   0  -3   8        410.80        408.87         3.91 o                         
   1  -3   8        262.54        264.34         2.95 o                         
   2  -3   8       1089.43       1075.37        12.07 o                         
   3  -3   8         86.18         75.06         3.20 o                         
   4  -3   8         43.92         43.47         4.89 o                         
   5  -3   8          4.71         51.19        23.98 o                         
  -5  -2   8         34.02         38.60         9.66 o                         
  -4  -2   8         40.90         44.23         2.34 o                         
  -3  -2   8         43.60         42.45         1.00 o                         
  -2  -2   8          1.61          0.74         1.47 o                         
  -1  -2   8        136.49        150.52         5.69 o                         
   0  -2   8       1478.09       1612.33        31.35 o                         
   1  -2   8          5.80          2.09         1.00 o                         
   2  -2   8        573.91        577.26         5.82 o                         
   3  -2   8       2030.19       2084.62        35.72 o                         
   4  -2   8          3.31          2.76         3.75 o                         
   5  -2   8         25.85         21.75         4.25 o                         
  -5  -1   8         25.22         26.76         2.45 o                         
  -4  -1   8         11.70         14.20         3.74 o                         
  -3  -1   8        123.49        133.32         5.72 o                         
  -2  -1   8        189.11        202.47         2.51 o                         
  -1  -1   8         26.85         27.27         0.97 o                         
   0  -1   8        686.73        699.96         5.91 o                         
   1  -1   8        269.23        285.48         3.45 o                         
   2  -1   8         94.71        100.56         2.14 o                         
   3  -1   8        463.20        465.18         7.94 o                         
   4  -1   8         30.01         31.35         3.47 o                         
   5  -1   8         91.56         96.21         6.20 o                         
  -5   0   8         25.35         21.44         3.20 o                         
  -4   0   8         86.86         83.36         8.56 o                         
  -3   0   8         54.88         50.76         2.46 o                         
  -2   0   8        286.39        269.85         3.19 o                         
  -1   0   8          0.79          1.42         0.50 o                         
   0   0   8        446.26        534.55        12.05 o                         
   1   0   8        117.39        124.92         1.94 o                         
   2   0   8        390.78        397.34         4.36 o                         
   3   0   8        530.63        561.28        11.53 o                         
   5   0   8         82.19         80.96         5.03 o                         
  -5   1   8          1.24         -0.01         2.49 o                         
  -4   1   8         15.45         18.77         2.65 o                         
  -3   1   8       1157.24       1148.74        16.74 o                         
  -2   1   8         33.93         47.65         1.89 o                         
  -1   1   8        249.89        284.89         4.54 o                         
   0   1   8        401.75        409.33         4.70 o                         
   1   1   8         86.89         68.38         3.27 o                         
   2   1   8        272.36        285.47         2.91 o                         
   3   1   8        536.91        556.83        11.53 o                         
   4   1   8        157.24        163.00         5.28 o                         
   5   1   8         55.70         57.60         4.63 o                         
  -5   2   8         36.12         40.58         4.40 o                         
  -4   2   8          5.51          4.77         2.68 o                         
  -3   2   8         28.77         32.53         2.74 o                         
  -2   2   8       1065.68       1083.91        30.58 o                         
  -1   2   8         85.25         78.15         1.72 o                         
   0   2   8       1165.56       1180.31        26.24 o                         
   1   2   8        220.77        199.56         2.91 o                         
   2   2   8        305.43        316.72         4.47 o                         
   3   2   8          9.44          6.67         2.59 o                         
   4   2   8        526.75        540.76        13.07 o                         
   5   2   8         35.40         38.34         4.18 o                         
  -5   3   8         13.86         13.01         3.96 o                         
  -4   3   8          4.97          6.94         2.36 o                         
  -3   3   8        225.12        232.08         4.37 o                         
  -2   3   8        517.66        528.90         7.16 o                         
  -1   3   8         38.44         39.56         1.34 o                         
   0   3   8        220.66        215.38         2.56 o                         
   1   3   8       2502.30       2739.22        40.11 o                         
   2   3   8          4.13          1.95         1.39 o                         
   3   3   8          4.26          6.40         2.47 o                         
   4   3   8          3.71          4.45         3.23 o                         
   5   3   8        183.31        189.12         6.26 o                         
  -5   4   8          2.58          0.64         3.75 o                         
  -4   4   8          4.36          5.30         2.66 o                         
  -3   4   8        692.41        696.49        11.57 o                         
  -2   4   8         94.84         74.13         4.92 o                         
  -1   4   8        240.54        246.39         4.77 o                         
   0   4   8        679.83        666.93        31.99 o                         
   1   4   8       1700.15       1832.77        24.15 o                         
   2   4   8       2103.56       2203.64        33.24 o                         
   3   4   8        776.14        710.22        11.33 o                         
   4   4   8          6.80          3.61         3.26 o                         
   5   4   8         30.32         32.73         3.91 o                         
  -5   5   8         44.49         51.35         5.44 o                         
  -4   5   8          6.05          7.22         6.75 o                         
  -3   5   8          2.41          4.67         2.06 o                         
  -2   5   8        202.53        201.43         3.52 o                         
  -1   5   8         34.27         41.23         1.54 o                         
   0   5   8        960.39        969.70        21.71 o                         
   1   5   8        140.44        125.20         3.16 o                         
   2   5   8          1.96          3.69         1.43 o                         
   3   5   8         29.12         29.56         1.44 o                         
   4   5   8          2.64          5.06         3.20 o                         
   5   5   8         34.13         36.82         4.69 o                         
  -5   6   8         46.83         46.86         5.88 o                         
  -4   6   8        216.67        199.35         5.79 o                         
  -3   6   8         13.40         14.80         2.68 o                         
  -2   6   8         47.56         45.32         2.13 o                         
  -1   6   8        712.96        792.97        10.03 o                         
   0   6   8       1359.67       1455.16        19.21 o                         
   1   6   8        216.22        213.96         7.32 o                         
   2   6   8        748.54        740.87         7.58 o                         
   3   6   8         57.81         56.07         2.09 o                         
   4   6   8          5.05          4.66         3.14 o                         
   5   6   8         42.38         54.05         4.95 o                         
  -5   7   8          8.40          9.36         7.06 o                         
  -4   7   8        267.96        262.07        11.19 o                         
  -3   7   8        202.09        184.94         9.45 o                         
  -2   7   8        128.17        139.05         3.32 o                         
  -1   7   8        167.00        177.06        14.63 o                         
   0   7   8        498.86        507.58         9.10 o                         
   1   7   8        923.22        921.07        15.89 o                         
   2   7   8          0.84          1.08         1.86 o                         
   3   7   8        569.06        563.54         8.04 o                         
   4   7   8        267.26        259.78         4.34 o                         
   5   7   8         34.58         36.53         4.54 o                         
  -4   8   8          1.69         15.84         6.85 o                         
  -3   8   8         24.26         34.16         3.14 o                         
  -2   8   8        102.12        101.86         3.23 o                         
  -1   8   8         29.51         28.59         1.98 o                         
   0   8   8          1.42         -2.67         2.78 o                         
   1   8   8        214.56        194.84         3.21 o                         
   2   8   8          0.79          0.23         1.20 o                         
   3   8   8        243.66        258.27         4.38 o                         
   4   8   8         34.41         37.60         4.66 o                         
   5   8   8         13.92         15.25         4.05 o                         
  -4   9   8         81.60         94.46         7.53 o                         
  -3   9   8        191.71        203.26         5.76 o                         
  -2   9   8         79.96         79.79         7.82 o                         
  -1   9   8        145.38        141.88         6.46 o                         
   0   9   8        283.72        269.20         4.31 o                         
   1   9   8        552.92        553.10         7.48 o                         
   2   9   8         33.51         36.38         3.14 o                         
   3   9   8          0.70         -0.04         1.53 o                         
   4   9   8        444.14        442.69         6.42 o                         
   5   9   8        130.67        123.88         8.70 o                         
  -4  10   8          0.64          0.35         4.05 o                         
  -3  10   8        254.25        257.76         9.69 o                         
  -2  10   8        100.63         99.46         3.75 o                         
  -1  10   8         57.32         57.75         3.23 o                         
   0  10   8         98.23         93.59         2.76 o                         
   1  10   8        405.07        403.04         5.97 o                         
   2  10   8         29.06         28.68         1.75 o                         
   3  10   8         82.47         77.27         2.45 o                         
   4  10   8         95.44         93.20         2.94 o                         
   5  10   8         49.47         48.78         6.99 o                         
  -4  11   8         62.11         69.42         6.20 o                         
  -3  11   8          3.29          6.22         3.80 o                         
  -2  11   8         75.71         74.47         3.80 o                         
  -1  11   8        154.45        149.03         3.97 o                         
   0  11   8        773.44        737.67        10.97 o                         
   1  11   8          6.69          6.03         1.58 o                         
   2  11   8          0.76          2.60         1.74 o                         
   3  11   8         19.80         18.97         2.01 o                         
   4  11   8        182.90        212.97         4.71 o                         
  -4  12   8         55.14         59.52        10.36 o                         
  -3  12   8        123.27        125.26         8.53 o                         
  -2  12   8        406.64        413.38         9.70 o                         
  -1  12   8        243.57        244.90        13.33 o                         
   0  12   8        718.16        736.17        11.55 o                         
   1  12   8        649.68        602.24         8.01 o                         
   2  12   8         20.80         24.76         2.05 o                         
   3  12   8         28.62         31.38         2.43 o                         
   4  12   8          6.58          8.21         2.48 o                         
  -3  13   8         26.28         23.52         5.66 o                         
  -2  13   8          5.44          2.85         6.96 o                         
  -1  13   8        122.95        124.51         4.45 o                         
   0  13   8          6.05          9.17         2.12 o                         
   1  13   8        163.85        167.28         4.05 o                         
   2  13   8         53.34         58.07         3.09 o                         
   3  13   8        122.38        134.24         3.88 o                         
   4  13   8          0.98          2.93         2.53 o                         
  -3  14   8         12.76         18.06         4.36 o                         
  -2  14   8         83.93         96.18         8.95 o                         
  -1  14   8        205.40        208.46         6.74 o                         
   0  14   8          8.77         10.57         2.97 o                         
   1  14   8         16.34         15.52         2.24 o                         
   2  14   8        155.39        138.27         6.13 o                         
   3  14   8         92.07        107.13         3.58 o                         
  -2  15   8         18.85         20.22         4.09 o                         
  -1  15   8         58.30         57.47         5.46 o                         
   0  15   8         22.66         25.29         3.04 o                         
   1  15   8         30.96         27.52         2.89 o                         
   2  15   8         19.89         18.37         4.03 o                         
   3  15   8         49.11         45.32         3.03 o                         
  -1  16   8          5.76         11.40         4.87 o                         
   0  16   8         12.86         18.16         3.07 o                         
   1  16   8          8.55          8.34         2.53 o                         
   2  16   8         20.08         21.42         2.77 o                         
  -1 -11   9         54.33         66.07         8.15 o                         
   0 -11   9          3.47          2.79         7.38 o                         
   1 -11   9         23.85         18.16         6.00 o                         
   2 -11   9         48.00         50.23         2.72 o                         
  -2 -10   9          0.24          8.44         6.75 o                         
  -1 -10   9         45.92         52.57        11.44 o                         
   0 -10   9        121.12        119.00         6.98 o                         
   1 -10   9         22.15         15.38         3.14 o                         
   2 -10   9         17.52         14.96         2.19 o                         
   3 -10   9          8.90         14.06         2.58 o                         
  -2  -9   9         39.81         41.48         7.42 o                         
  -1  -9   9         50.66         48.06         6.55 o                         
   0  -9   9         78.29        101.16         5.01 o                         
   1  -9   9         83.27         80.59         4.26 o                         
   2  -9   9         63.44         67.74         2.63 o                         
   3  -9   9        190.82        190.77         7.18 o                         
  -3  -8   9         87.69        105.63         9.58 o                         
  -2  -8   9          3.27         -3.73         5.56 o                         
  -1  -8   9         74.39         70.53         6.64 o                         
   0  -8   9        156.24        154.52         5.28 o                         
   1  -8   9          0.63          1.95         1.43 o                         
   2  -8   9         84.80         76.91         2.90 o                         
   3  -8   9         75.36         74.48         4.97 o                         
   4  -8   9        112.80         95.94        12.11 o                         
  -3  -7   9         19.16         21.10         6.58 o                         
  -2  -7   9          1.21         -0.55         4.83 o                         
  -1  -7   9        203.29        216.41         9.05 o                         
   0  -7   9        259.86        246.55         8.30 o                         
   1  -7   9          8.15          3.18         2.02 o                         
   2  -7   9        123.33        121.32         3.16 o                         
   3  -7   9         78.80         69.47         3.62 o                         
   4  -7   9        187.40        217.45         9.93 o                         
  -4  -6   9          4.39          0.79         6.23 o                         
  -3  -6   9         52.29         57.02         7.13 o                         
  -2  -6   9        174.88        183.67         9.31 o                         
  -1  -6   9        338.02        336.63        11.26 o                         
   0  -6   9         11.25         11.50         0.58 o                         
   1  -6   9        571.67        569.75         6.85 o                         
   2  -6   9          1.93          1.53         1.51 o                         
   3  -6   9         22.55         23.11         2.20 o                         
   4  -6   9         25.01         49.99        13.87 o                         
  -4  -5   9          3.10          0.09         5.59 o                         
  -3  -5   9         22.22         26.98         6.14 o                         
  -2  -5   9        112.08        123.88         7.34 o                         
  -1  -5   9        333.41        327.31        10.16 o                         
   0  -5   9         46.06         45.08         0.95 o                         
   1  -5   9         42.16         45.02         1.72 o                         
   2  -5   9        310.70        311.07         4.56 o                         
   3  -5   9        152.27        140.19         4.44 o                         
   4  -5   9         84.39         81.42         4.74 o                         
  -4  -4   9         23.28         26.14         6.14 o                         
  -3  -4   9        135.09        119.69         7.66 o                         
  -2  -4   9        400.74        401.30        12.52 o                         
  -1  -4   9         22.33         24.80         4.05 o                         
   0  -4   9        390.13        401.61         3.79 o                         
   1  -4   9          6.26          6.19         1.06 o                         
   2  -4   9          1.42          1.52         1.60 o                         
   3  -4   9         58.00         57.71         3.23 o                         
   4  -4   9        125.56        131.77         5.96 o                         
   5  -4   9         19.77         26.67         6.27 o                         
  -4  -3   9          5.56          4.74         5.36 o                         
  -3  -3   9         39.53         40.26         5.76 o                         
  -2  -3   9         14.77         20.14         4.40 o                         
  -1  -3   9        640.86        664.17        15.60 o                         
   0  -3   9         77.00         72.19         2.32 o                         
   1  -3   9         18.57         15.68         1.39 o                         
   2  -3   9       1089.62       1034.76        11.56 o                         
   3  -3   9          7.99         11.28         3.11 o                         
   4  -3   9         28.89         95.85        49.05 o                         
   5  -3   9         81.80        102.21        14.67 o                         
  -4  -2   9         20.39         19.70         1.71 o                         
  -3  -2   9         95.20        104.36         3.04 o                         
  -2  -2   9         22.46         22.85         2.23 o                         
  -1  -2   9        223.30        202.06         6.78 o                         
   0  -2   9        435.20        438.40         5.95 o                         
   1  -2   9         40.35         28.21         4.57 o                         
   2  -2   9        349.91        319.55         3.87 o                         
   3  -2   9         19.75         19.54         2.50 o                         
   4  -2   9        132.69        129.39         4.94 o                         
   5  -2   9         92.30         95.90         5.83 o                         
  -5  -1   9         20.98         16.45         5.85 o                         
  -4  -1   9         25.09         25.11         1.97 o                         
  -3  -1   9         16.39         18.98         3.11 o                         
  -2  -1   9        122.78        113.30         1.73 o                         
  -1  -1   9        172.16        158.58         1.44 o                         
   0  -1   9        256.49        265.50         2.58 o                         
   1  -1   9        349.90        359.19         4.39 o                         
   2  -1   9        612.53        611.49         7.08 o                         
   3  -1   9       1743.73       1733.40        33.91 o                         
   4  -1   9         51.40         48.55         4.75 o                         
   5  -1   9          2.09          1.18         3.79 o                         
  -5   0   9         14.55         14.11         2.68 o                         
  -4   0   9        145.12        125.00         8.32 o                         
  -3   0   9          1.05          3.76         2.18 o                         
  -2   0   9         91.40         97.08         4.86 o                         
  -1   0   9        325.39        352.13         8.11 o                         
   0   0   9         16.23         14.47         0.90 o                         
   1   0   9        197.10        194.77         2.22 o                         
   2   0   9        703.20        666.22        18.08 o                         
   3   0   9        844.12        796.18        16.56 o                         
   4   0   9          0.96          2.43         2.82 o                         
   5   0   9         43.54         67.66        21.22 o                         
  -5   1   9          2.76          4.57         2.63 o                         
  -4   1   9          0.60          3.00         2.05 o                         
  -3   1   9        491.41        479.82        11.95 o                         
  -2   1   9        143.81        143.53         2.12 o                         
  -1   1   9        166.94        144.08         2.97 o                         
   0   1   9         19.84         16.78         2.55 o                         
   1   1   9         43.65         29.75         1.26 o                         
   2   1   9        694.59        691.04         7.86 o                         
   3   1   9        381.26        380.09         8.67 o                         
   4   1   9        142.61        134.13         5.94 o                         
   5   1   9         88.67         98.04         5.43 o                         
  -5   2   9          1.63          0.32         3.23 o                         
  -4   2   9          5.87          7.38         2.26 o                         
  -3   2   9       1466.50       1400.55        24.44 o                         
  -2   2   9        166.50        140.94         2.75 o                         
  -1   2   9         53.68         71.48         3.30 o                         
   0   2   9        642.01        691.44         7.36 o                         
   1   2   9        184.11        252.92         4.02 o                         
   2   2   9        172.59        149.75         2.86 o                         
   3   2   9        139.19        139.13         4.74 o                         
   4   2   9        518.95        516.22        12.81 o                         
   5   2   9         54.47         56.85         5.22 o                         
  -5   3   9         11.94         12.31         3.84 o                         
  -4   3   9         17.44         20.86         2.77 o                         
  -3   3   9         67.49         87.32         2.81 o                         
  -2   3   9        768.11        732.89        21.15 o                         
  -1   3   9         28.46         19.59         1.40 o                         
   0   3   9         94.41         85.81         1.57 o                         
   1   3   9       1203.66       1230.17        15.47 o                         
   2   3   9        493.59        450.08         6.09 o                         
   3   3   9         53.71         62.55         5.21 o                         
   4   3   9          4.91         -1.63         3.41 o                         
   5   3   9        168.63        188.64         6.53 o                         
  -5   4   9          9.43         15.57         4.16 o                         
  -4   4   9          5.11          6.97         2.45 o                         
  -3   4   9        225.14        222.24         9.56 o                         
  -2   4   9         36.92         33.37         1.71 o                         
  -1   4   9        158.69        139.66         3.58 o                         
   0   4   9        955.49        882.35        10.14 o                         
   1   4   9        592.05        547.48         6.88 o                         
   2   4   9        197.16        247.05         6.04 o                         
   3   4   9        178.11        155.72         3.67 o                         
   4   4   9          2.96         10.04         3.23 o                         
   5   4   9        253.53        224.07        11.93 o                         
  -5   5   9         10.26          8.44         4.45 o                         
  -4   5   9         26.25         22.88         2.99 o                         
  -3   5   9         18.84         16.39         2.24 o                         
  -2   5   9        301.60        287.96        12.02 o                         
  -1   5   9         38.06         41.96         3.57 o                         
   0   5   9        969.36        965.99        18.15 o                         
   1   5   9        417.83        393.72         5.31 o                         
   2   5   9        717.46        730.71         9.62 o                         
   3   5   9        231.78        226.38         6.20 o                         
   4   5   9          2.28          7.60         5.09 o                         
   5   5   9         33.91         36.38         4.86 o                         
  -5   6   9         62.28         64.62         4.85 o                         
  -4   6   9        137.12        135.95         4.90 o                         
  -3   6   9         40.08         49.64         3.25 o                         
  -2   6   9          3.78          6.47         2.64 o                         
  -1   6   9         48.93         38.71         1.74 o                         
   0   6   9        562.76        545.05        16.71 o                         
   1   6   9        244.48        220.67         5.66 o                         
   2   6   9        757.85        710.24         9.45 o                         
   3   6   9       1156.37       1077.82        15.43 o                         
   4   6   9         87.17         93.09         4.95 o                         
   5   6   9         36.23         30.45         4.77 o                         
  -4   7   9          3.00         -0.52         3.01 o                         
  -3   7   9        133.58        139.11         5.81 o                         
  -2   7   9         48.15         44.69         2.38 o                         
  -1   7   9        106.45        116.12         4.58 o                         
   0   7   9          4.69          3.74         1.76 o                         
   1   7   9        504.28        475.33         6.18 o                         
   2   7   9        803.74        762.04        10.29 o                         
   3   7   9         35.36         32.11         2.30 o                         
   4   7   9         80.25         72.22         2.76 o                         
   5   7   9         57.59         69.39         5.50 o                         
  -4   8   9         79.18         75.43         5.22 o                         
  -3   8   9        115.42        109.60         5.02 o                         
  -2   8   9         88.69         74.43         3.37 o                         
  -1   8   9         15.63         15.42         3.74 o                         
   0   8   9        596.09        613.14        16.21 o                         
   1   8   9        314.26        315.09         4.60 o                         
   2   8   9          5.23          7.00         1.36 o                         
   3   8   9        455.31        488.04         6.21 o                         
   4   8   9        140.57        138.17         5.49 o                         
   5   8   9         60.19         54.72         5.06 o                         
  -4   9   9         57.84         56.95         4.63 o                         
  -3   9   9        173.26        170.00         5.34 o                         
  -2   9   9         92.84        101.55         3.59 o                         
  -1   9   9         37.75         36.22         2.28 o                         
   0   9   9        355.05        355.51        12.79 o                         
   1   9   9        280.09        266.26         4.31 o                         
   2   9   9          8.83          8.34         1.63 o                         
   3   9   9        344.60        319.43         4.92 o                         
   4   9   9         45.34         52.80         2.35 o                         
   5   9   9         24.56         24.28         6.52 o                         
  -4  10   9         24.62         38.34        11.50 o                         
  -3  10   9         17.38         22.30         3.43 o                         
  -2  10   9         47.54         49.34         3.13 o                         
  -1  10   9         92.23         81.97         3.64 o                         
   0  10   9        202.69        203.19         4.73 o                         
   1  10   9          0.74         -0.55         2.27 o                         
   2  10   9         29.57         26.45         2.60 o                         
   3  10   9         53.66         51.88         2.47 o                         
   4  10   9        130.95        137.65         3.44 o                         
  -4  11   9          0.22         -0.88         3.84 o                         
  -3  11   9         90.14         94.45         5.71 o                         
  -2  11   9         92.81         92.58         4.38 o                         
  -1  11   9        102.00        109.28         4.80 o                         
   0  11   9        995.93       1003.53        15.17 o                         
   1  11   9         83.00         77.66         2.84 o                         
   2  11   9         30.57         26.45         1.97 o                         
   3  11   9         45.59         45.15         2.60 o                         
   4  11   9        154.84        166.85         3.99 o                         
  -3  12   9         12.47         15.05         3.76 o                         
  -2  12   9        124.07        122.60         4.73 o                         
  -1  12   9          0.51          0.91         2.45 o                         
   0  12   9         22.19         27.96         2.64 o                         
   1  12   9         86.65         80.92         2.97 o                         
   2  12   9         74.81         71.43         2.91 o                         
   3  12   9        114.76        103.74         3.17 o                         
   4  12   9         78.79         70.77         3.17 o                         
  -3  13   9          0.26          8.85         4.46 o                         
  -2  13   9        205.50        194.14         6.94 o                         
  -1  13   9        210.44        202.91         6.39 o                         
   0  13   9         67.78         64.18         3.93 o                         
   1  13   9        558.34        517.59         7.65 o                         
   2  13   9         22.69         29.81         2.37 o                         
   3  13   9        118.56        138.44         4.49 o                         
   4  13   9         18.80         29.26         3.05 o                         
  -3  14   9          0.95          3.24         4.01 o                         
  -2  14   9          0.43         -3.43         3.43 o                         
  -1  14   9        223.77        221.20         6.18 o                         
   0  14   9        243.26        248.45         5.14 o                         
   1  14   9         58.00         61.69         2.91 o                         
   2  14   9        168.04        155.35         4.30 o                         
   3  14   9        174.85        190.60         5.63 o                         
  -2  15   9         50.52         55.70         4.82 o                         
  -1  15   9          3.44          2.75         2.72 o                         
   0  15   9         39.68         44.72         5.67 o                         
   1  15   9         48.61         47.86         2.96 o                         
   2  15   9         34.98         32.72         2.78 o                         
   3  15   9          5.04          6.85         2.89 o                         
  -1  16   9         71.71         75.11         7.10 o                         
   0  16   9          2.63          7.51         3.59 o                         
   1  16   9          0.58          6.41         3.25 o                         
   2  16   9        184.30        184.70         5.38 o                         
   0 -11  10         29.36         24.04         6.67 o                         
   1 -11  10         67.71         65.26         8.12 o                         
  -1 -10  10         63.81         75.10         8.38 o                         
   0 -10  10        228.44        261.62        11.64 o                         
   1 -10  10         82.55         97.74         7.86 o                         
   2 -10  10         31.42         32.40         2.42 o                         
  -2  -9  10         18.38         16.42         7.31 o                         
  -1  -9  10         44.50         43.22         6.72 o                         
   0  -9  10        114.68        110.14         7.63 o                         
   1  -9  10         56.23         51.95         2.86 o                         
   2  -9  10          0.50         -1.74         1.89 o                         
   3  -9  10         32.91         36.15         2.82 o                         
  -3  -8  10         49.35         46.75         8.53 o                         
  -2  -8  10          3.16          5.36         6.23 o                         
  -1  -8  10        117.18        117.97         8.41 o                         
   0  -8  10         17.63         16.03         0.46 o                         
   1  -8  10         76.52         69.30         3.44 o                         
   2  -8  10         71.36         78.24         3.62 o                         
   3  -8  10         70.99         76.30         3.15 o                         
  -3  -7  10        153.53        153.45        11.06 o                         
  -2  -7  10         22.48         21.71         9.66 o                         
  -1  -7  10        119.22        115.12         7.57 o                         
   0  -7  10        123.91        109.17         6.14 o                         
   1  -7  10         36.29         42.96         1.60 o                         
   2  -7  10        129.68        130.84         3.07 o                         
   3  -7  10        101.90        102.05         7.09 o                         
   4  -7  10        124.19        127.40         5.73 o                         
  -3  -6  10         25.13         30.50         7.07 o                         
  -2  -6  10         74.52         85.23         7.34 o                         
  -1  -6  10        102.64        111.16         7.22 o                         
   0  -6  10        289.04        255.85        22.56 o                         
   1  -6  10         19.93         25.14         1.40 o                         
   2  -6  10        317.74        308.38         6.34 o                         
   3  -6  10        169.09        157.64         4.91 o                         
   4  -6  10         96.93        120.07         5.74 o                         
  -4  -5  10         18.47         21.57         6.96 o                         
  -3  -5  10         49.58         58.42         7.34 o                         
  -2  -5  10        108.03        112.62         7.54 o                         
  -1  -5  10        444.41        446.45        13.42 o                         
   0  -5  10        287.06        262.12         7.44 o                         
   1  -5  10         25.38         27.36         1.38 o                         
   2  -5  10         29.13         27.32         2.10 o                         
   3  -5  10          8.02          9.08         2.69 o                         
   4  -5  10        126.84        156.71        36.11 o                         
  -4  -4  10         15.45         25.41         6.78 o                         
  -3  -4  10          1.76          2.91         5.24 o                         
  -2  -4  10        227.23        248.11         9.93 o                         
  -1  -4  10         10.76         10.57         3.93 o                         
   0  -4  10        965.42        954.94         9.27 o                         
   1  -4  10        546.82        549.92         7.73 o                         
   2  -4  10        238.10        238.63         3.46 o                         
   3  -4  10          8.56          5.15         2.50 o                         
   4  -4  10        117.55        116.15         5.17 o                         
   5  -4  10         90.08         93.67         6.06 o                         
  -4  -3  10          0.64         -6.99         8.91 o                         
  -3  -3  10         90.44         94.02         7.39 o                         
  -2  -3  10        120.90        111.98         6.90 o                         
  -1  -3  10        143.60        147.75         6.55 o                         
   0  -3  10         53.10         50.78         1.88 o                         
   1  -3  10         99.05         87.76         2.38 o                         
   2  -3  10          6.46          8.64         1.33 o                         
   3  -3  10        165.44        177.54         5.50 o                         
   4  -3  10          8.27         44.90        33.74 o                         
   5  -3  10          2.11          3.61         8.03 o                         
  -4  -2  10          0.50          4.10         8.06 o                         
  -3  -2  10         80.94         76.32         9.40 o                         
  -2  -2  10         54.60         53.15         5.15 o                         
  -1  -2  10       1381.30       1294.05        99.50 o                         
   0  -2  10         22.01         21.10         1.36 o                         
   1  -2  10         46.73         50.61         1.64 o                         
   2  -2  10       1934.60       2004.39        31.69 o                         
   3  -2  10          6.15          6.41         2.39 o                         
   4  -2  10          2.54          7.64         7.64 o                         
   5  -2  10         27.98         36.14         4.78 o                         
  -4  -1  10         56.28         47.89         2.91 o                         
  -3  -1  10          0.58          1.12         0.99 o                         
  -2  -1  10         14.19         16.66         0.93 o                         
  -1  -1  10        139.44        130.70         1.94 o                         
   0  -1  10        116.14        108.57         1.38 o                         
   1  -1  10        163.61        169.47         2.64 o                         
   2  -1  10        188.18        190.11         4.99 o                         
   3  -1  10         72.64         77.42         3.26 o                         
   4  -1  10          0.60         -1.79         6.61 o                         
   5  -1  10         81.31         84.42         5.64 o                         
  -4   0  10         66.78         60.74         3.68 o                         
  -3   0  10         59.31         55.51         1.85 o                         
  -2   0  10         67.12         70.83         2.72 o                         
  -1   0  10        101.57        107.68         3.97 o                         
   0   0  10         10.50         17.54         1.08 o                         
   1   0  10        242.68        232.46         3.76 o                         
   2   0  10        646.63        644.02         7.96 o                         
   3   0  10        362.38        366.61         8.70 o                         
   4   0  10          7.57          5.09         3.07 o                         
   5   0  10         25.51         19.97         5.02 o                         
  -5   1  10          3.52          5.62         2.56 o                         
  -4   1  10        126.20        124.78         8.69 o                         
  -3   1  10        115.35        117.34         2.74 o                         
  -2   1  10        125.53        122.22         2.54 o                         
  -1   1  10        209.29        198.06         7.99 o                         
   0   1  10        372.89        375.34         5.68 o                         
   1   1  10         24.73         24.09         1.28 o                         
   2   1  10        428.82        413.22         5.20 o                         
   3   1  10        178.51        160.62         5.41 o                         
   4   1  10        422.79        395.86        11.15 o                         
   5   1  10         93.18        103.55        15.49 o                         
  -5   2  10          6.05          8.59         3.35 o                         
  -4   2  10         28.57         20.28         2.33 o                         
  -3   2  10        385.29        382.91         6.47 o                         
  -2   2  10          2.21          3.27         1.61 o                         
  -1   2  10         75.95         75.47         2.04 o                         
   0   2  10        821.66        872.77         9.77 o                         
   1   2  10        643.37        674.92         9.30 o                         
   2   2  10        775.33        771.57        15.94 o                         
   3   2  10         46.61         49.42         3.52 o                         
   4   2  10         68.53         72.86         5.01 o                         
   5   2  10        249.00        237.52         7.70 o                         
  -5   3  10          3.16          4.57         3.49 o                         
  -4   3  10         74.50         76.93         3.70 o                         
  -3   3  10        512.36        538.27        20.51 o                         
  -2   3  10         38.16         37.14         1.60 o                         
  -1   3  10        179.93        179.19         2.51 o                         
   0   3  10        665.50        657.76        15.14 o                         
   1   3  10         30.22         35.82         1.47 o                         
   2   3  10        185.68        177.32         6.51 o                         
   3   3  10        300.77        321.11         7.77 o                         
   4   3  10        141.90        134.16         6.03 o                         
   5   3  10         72.92         82.64         5.11 o                         
  -5   4  10          0.37         -1.98         3.64 o                         
  -4   4  10          5.13          9.85         2.50 o                         
  -3   4  10        132.13        138.31         6.61 o                         
  -2   4  10        658.60        659.73         9.40 o                         
  -1   4  10        516.73        508.50         6.18 o                         
   0   4  10        207.54        186.62         4.83 o                         
   1   4  10        823.49        951.18        43.05 o                         
   2   4  10          7.59          6.19         1.91 o                         
   3   4  10        173.68        170.66         4.02 o                         
   4   4  10         12.09         20.29         3.75 o                         
   5   4  10        113.63        113.11         6.55 o                         
  -5   5  10          7.74          4.10         4.02 o                         
  -4   5  10        101.39         93.17         3.93 o                         
  -3   5  10          4.00          2.84         2.22 o                         
  -2   5  10         18.75         22.88         3.59 o                         
  -1   5  10        142.85        145.06         6.75 o                         
   0   5  10       1122.48       1171.06        28.47 o                         
   1   5  10         74.29         78.80         2.00 o                         
   2   5  10         69.61         57.03         3.94 o                         
   3   5  10          3.17          8.11         4.66 o                         
   4   5  10          1.18          3.73         3.38 o                         
   5   5  10        191.35        188.79        11.58 o                         
  -4   6  10         69.18         74.45         3.95 o                         
  -3   6  10         83.01         86.82         4.67 o                         
  -2   6  10         79.93         82.12         3.49 o                         
  -1   6  10         61.15         57.83         2.01 o                         
   0   6  10       1157.79       1156.69        14.92 o                         
   1   6  10       1383.38       1420.14        25.47 o                         
   2   6  10         48.86         35.90         2.15 o                         
   3   6  10          2.51          3.32         1.45 o                         
   4   6  10          4.67         15.05         5.44 o                         
   5   6  10         22.00         27.24         4.89 o                         
  -4   7  10         17.66         13.91         4.02 o                         
  -3   7  10        111.08        112.10         3.88 o                         
  -2   7  10         21.91         27.42         2.17 o                         
  -1   7  10        492.96        522.92        14.36 o                         
   0   7  10          3.25          6.65         1.71 o                         
   1   7  10          2.69          2.23         1.47 o                         
   2   7  10        942.33        951.30        14.18 o                         
   3   7  10        133.83        155.78         3.03 o                         
   4   7  10        136.68        120.71         2.54 o                         
   5   7  10         68.41         67.41         5.76 o                         
  -4   8  10         43.26         51.06         4.13 o                         
  -3   8  10         26.04         29.08         9.30 o                         
  -2   8  10         20.39         26.56         2.41 o                         
  -1   8  10         62.63         59.28         3.29 o                         
   0   8  10        258.23        236.31         4.13 o                         
   1   8  10         21.64         21.23         1.78 o                         
   2   8  10        671.53        635.80         9.16 o                         
   3   8  10         45.77         47.58         2.69 o                         
   4   8  10        108.77        103.00         2.59 o                         
   5   8  10        180.37        183.64         7.95 o                         
  -4   9  10         96.49         96.20         5.71 o                         
  -3   9  10         69.47         77.85         4.85 o                         
  -2   9  10         32.81         36.45         9.01 o                         
  -1   9  10          4.92          4.41         2.25 o                         
   0   9  10        521.53        568.69         8.23 o                         
   1   9  10         55.53         60.67         2.36 o                         
   2   9  10        144.51        135.66         2.97 o                         
   3   9  10       1147.81       1061.36        19.25 o                         
   4   9  10         64.35         63.27         2.62 o                         
   5   9  10         16.50         16.21         6.69 o                         
  -4  10  10         30.48         32.00         4.39 o                         
  -3  10  10         67.38         65.34         5.13 o                         
  -2  10  10        199.48        195.43         5.78 o                         
  -1  10  10        148.03        138.78         3.89 o                         
   0  10  10        379.08        356.62        12.17 o                         
   1  10  10         22.81         26.14         3.04 o                         
   2  10  10          3.87          4.93         1.77 o                         
   3  10  10        133.77        129.15         3.66 o                         
   4  10  10        161.66        163.63         6.95 o                         
  -4  11  10         10.00         11.50         4.34 o                         
  -3  11  10         33.51         33.67         3.97 o                         
  -2  11  10         58.17         60.04         3.76 o                         
  -1  11  10        141.40        142.24         4.93 o                         
   0  11  10        423.63        435.65         7.40 o                         
   1  11  10          3.35          5.73         2.30 o                         
   2  11  10         50.33         42.80         2.47 o                         
   3  11  10        100.54        104.31         3.01 o                         
   4  11  10         34.68         35.93         2.79 o                         
  -3  12  10        116.74        115.33         7.70 o                         
  -2  12  10         34.47         36.57         3.74 o                         
  -1  12  10         78.01         78.63         3.60 o                         
   0  12  10        358.20        330.15         6.31 o                         
   1  12  10        122.57        118.47         3.58 o                         
   2  12  10          6.25          8.48         1.98 o                         
   3  12  10          0.55          3.53         2.19 o                         
   4  12  10         21.88         21.79         2.59 o                         
  -3  13  10         38.01         37.58         4.85 o                         
  -2  13  10        160.74        164.72         6.71 o                         
  -1  13  10        366.97        372.64         7.97 o                         
   0  13  10         26.88         25.77         2.85 o                         
   1  13  10        131.40        128.15         3.50 o                         
   2  13  10        136.23        134.41         3.62 o                         
   3  13  10        229.99        256.22         5.73 o                         
  -2  14  10         72.11         70.37         5.44 o                         
  -1  14  10         11.62          9.35         3.60 o                         
   0  14  10         30.28         27.64         3.61 o                         
   1  14  10         28.20         19.93         2.49 o                         
   2  14  10          6.70          7.70         3.28 o                         
   3  14  10         63.41         60.94         4.24 o                         
  -2  15  10         82.61         87.29         5.36 o                         
  -1  15  10         33.51         31.76         7.31 o                         
   0  15  10         71.43         70.08         3.53 o                         
   1  15  10         41.30         35.84         3.12 o                         
   2  15  10        159.40        155.29         4.60 o                         
  -1  16  10         40.58         41.95         3.57 o                         
   0  16  10         29.33         32.78         3.79 o                         
   1  16  10         14.84         15.29         3.32 o                         
   2  16  10         27.66         28.29         3.46 o                         
  -1 -10  11         11.47         24.95         7.13 o                         
   0 -10  11         57.80         58.71         7.45 o                         
  -2  -9  11         18.32         12.52         7.42 o                         
  -1  -9  11         35.76         30.36         6.96 o                         
   0  -9  11         65.73         72.19        10.54 o                         
   1  -9  11        122.76        131.92         7.66 o                         
   2  -9  11         25.24         20.32         2.45 o                         
  -2  -8  11         64.05         71.49         8.97 o                         
  -1  -8  11        269.92        270.35        12.37 o                         
   0  -8  11         20.33         27.39         5.47 o                         
   1  -8  11         36.88         34.33         1.78 o                         
   2  -8  11        107.12        106.47         9.14 o                         
   3  -8  11         77.97         93.35        16.98 o                         
  -3  -7  11          5.43          8.94         7.13 o                         
  -2  -7  11          8.87         15.66        10.04 o                         
  -1  -7  11         75.72         80.83         7.39 o                         
   0  -7  11          9.77          4.26         4.18 o                         
   1  -7  11        188.97        183.01        16.45 o                         
   2  -7  11        133.54        128.80         3.58 o                         
   3  -7  11        156.74        173.81         5.23 o                         
  -3  -6  11         59.13         58.68         8.70 o                         
  -2  -6  11          0.37          3.87         5.71 o                         
  -1  -6  11        149.03        144.43         8.18 o                         
   0  -6  11         43.59         39.10         2.24 o                         
   1  -6  11          0.53          2.28         1.20 o                         
   2  -6  11         73.56         66.92         2.62 o                         
   3  -6  11         98.79         95.14         4.69 o                         
   4  -6  11        101.17        119.45         8.08 o                         
  -3  -5  11         21.92         24.07         6.90 o                         
  -2  -5  11        120.39        118.23         8.32 o                         
  -1  -5  11         15.27         13.97         4.86 o                         
   0  -5  11         37.19         34.83         2.03 o                         
   1  -5  11         26.55         30.41         2.22 o                         
   2  -5  11        146.49        143.35         3.10 o                         
   3  -5  11         73.77         74.59         3.75 o                         
   4  -5  11        304.40        308.25         8.40 o                         
  -4  -4  11         27.89         30.30         7.19 o                         
  -3  -4  11         85.27         84.50         7.98 o                         
  -2  -4  11        240.32        245.73        10.30 o                         
  -1  -4  11          0.54          5.44         4.16 o                         
   0  -4  11          3.72          2.93         1.31 o                         
   1  -4  11         61.26         64.02         1.82 o                         
   2  -4  11         64.60         56.25         2.49 o                         
   3  -4  11          9.72         10.10         2.70 o                         
   4  -4  11        107.49        109.74        10.74 o                         
  -4  -3  11          7.24          4.92         9.46 o                         
  -3  -3  11         24.82         23.11         5.94 o                         
  -2  -3  11        354.95        367.05        12.37 o                         
  -1  -3  11        111.93        104.93         6.23 o                         
   0  -3  11         27.69         27.27         0.87 o                         
   1  -3  11       1329.88       1271.54        15.74 o                         
   2  -3  11         38.80         40.58         1.89 o                         
   3  -3  11        101.99         97.18         7.57 o                         
   4  -3  11         36.86         82.68        38.25 o                         
   5  -3  11         36.74         47.09         5.15 o                         
  -4  -2  11          0.54         -4.05         5.82 o                         
  -3  -2  11         18.91         15.18         3.11 o                         
  -2  -2  11          2.65          4.98         4.31 o                         
  -1  -2  11        621.93        611.30        18.53 o                         
   0  -2  11         81.46         82.59         1.57 o                         
   1  -2  11        274.59        258.35         3.80 o                         
   2  -2  11        137.04        152.29         2.84 o                         
   3  -2  11        230.55        227.88         5.35 o                         
   4  -2  11         40.18         39.91         3.82 o                         
   5  -2  11          1.33          2.06         4.09 o                         
  -4  -1  11         20.50         22.15         6.11 o                         
  -3  -1  11          5.73          5.16         2.05 o                         
  -2  -1  11         43.79         41.48         3.32 o                         
  -1  -1  11        206.82        226.74         4.72 o                         
   0  -1  11         11.57         10.67         0.76 o                         
   1  -1  11        257.19        237.68         3.52 o                         
   2  -1  11       1916.54       1911.49        40.08 o                         
   3  -1  11         42.46         34.08         2.84 o                         
   4  -1  11          0.54          4.94         3.16 o                         
   5  -1  11         29.06         54.22        19.28 o                         
  -4   0  11         59.26         57.34         3.43 o                         
  -3   0  11         59.20         64.50         8.95 o                         
  -2   0  11         54.29         52.02         1.67 o                         
  -1   0  11        223.94        221.12         6.51 o                         
   0   0  11        105.44        114.22         3.10 o                         
   1   0  11        234.34        232.14         2.77 o                         
   2   0  11        832.39        826.43        10.82 o                         
   3   0  11        513.73        506.85        11.70 o                         
   4   0  11         74.78         68.56         4.21 o                         
   5   0  11         82.58         99.26        12.72 o                         
  -4   1  11         43.15         41.54         6.05 o                         
  -3   1  11         49.90         51.20         2.03 o                         
  -2   1  11         33.75         30.49         1.31 o                         
  -1   1  11          5.49          7.38         1.56 o                         
   0   1  11        182.83        191.81         2.72 o                         
   1   1  11        286.62        287.30         4.75 o                         
   2   1  11        394.65        389.19         4.90 o                         
   3   1  11         61.82         53.53         3.70 o                         
   4   1  11        137.12        141.90         6.55 o                         
   5   1  11         42.62         40.74         4.78 o                         
  -4   2  11        126.35        108.13         4.00 o                         
  -3   2  11        115.90        108.43         4.70 o                         
  -2   2  11        285.26        268.40         9.33 o                         
  -1   2  11         49.53         52.71         2.49 o                         
   0   2  11        129.77        145.56         3.78 o                         
   1   2  11         38.51         33.53         4.57 o                         
   2   2  11        422.69        409.60         6.93 o                         
   3   2  11        143.20        130.49         6.87 o                         
   4   2  11          4.07          7.48         3.73 o                         
   5   2  11        122.13        129.68         6.17 o                         
  -4   3  11          8.51         13.94         2.33 o                         
  -3   3  11        802.35        773.15        33.52 o                         
  -2   3  11          0.56          1.28         1.22 o                         
  -1   3  11        160.94        159.04        11.67 o                         
   0   3  11        981.61        972.48        15.33 o                         
   1   3  11        286.01        256.25         3.63 o                         
   2   3  11          9.80          9.37         1.69 o                         
   3   3  11        389.79        414.75         9.63 o                         
   4   3  11        140.58        128.22         6.00 o                         
   5   3  11        146.72        157.89         8.07 o                         
  -4   4  11         59.06         57.92         3.22 o                         
  -3   4  11          0.86          2.98         1.86 o                         
  -2   4  11         62.55         58.49         2.21 o                         
  -1   4  11         81.08         78.70         1.93 o                         
   0   4  11        405.91        439.64         5.41 o                         
   1   4  11        166.83        151.01         3.80 o                         
   2   4  11          3.84          2.09         4.31 o                         
   3   4  11          2.45          5.09         0.56 o                         
   4   4  11        257.22        265.29         8.41 o                         
   5   4  11         75.80         83.74         6.55 o                         
  -4   5  11        103.87        100.53         4.12 o                         
  -3   5  11         40.74         46.66         3.29 o                         
  -2   5  11        134.49        137.44         6.00 o                         
  -1   5  11        332.64        312.33        12.17 o                         
   0   5  11        797.52        766.53        11.54 o                         
   1   5  11        636.03        662.15        13.13 o                         
   2   5  11        494.54        487.04        12.92 o                         
   3   5  11          3.72          3.98         1.30 o                         
   4   5  11         37.84         49.40         4.60 o                         
   5   5  11         96.88         81.88         6.55 o                         
  -4   6  11          3.05          3.47         2.78 o                         
  -3   6  11         22.82         21.78         3.99 o                         
  -2   6  11        173.43        175.89         3.79 o                         
  -1   6  11        186.17        179.09         7.25 o                         
   0   6  11         66.95         60.55         1.94 o                         
   1   6  11        107.94        101.36         2.50 o                         
   2   6  11        735.05        717.29        10.06 o                         
   3   6  11        197.02        193.77         3.21 o                         
   4   6  11         81.30         80.31         4.92 o                         
   5   6  11         72.06         68.49         5.94 o                         
  -4   7  11         10.57         11.31         3.30 o                         
  -3   7  11         45.46         40.61         3.06 o                         
  -2   7  11          3.66          3.83         3.49 o                         
  -1   7  11        251.23        243.71         9.39 o                         
   0   7  11        231.18        210.10         8.94 o                         
   1   7  11        672.68        654.82         8.81 o                         
   2   7  11         12.72         11.58         2.01 o                         
   3   7  11          1.38         -1.16         1.65 o                         
   4   7  11         34.39         34.00         7.03 o                         
   5   7  11         36.56         35.45         5.36 o                         
  -4   8  11         61.63         59.23         5.02 o                         
  -3   8  11         58.46         59.34         3.48 o                         
  -2   8  11          5.91          4.23         2.06 o                         
  -1   8  11        365.12        386.63        16.13 o                         
   0   8  11        663.35        679.89        11.10 o                         
   1   8  11          2.09          0.22         1.62 o                         
   2   8  11       1692.31       1678.80        26.14 o                         
   3   8  11         73.77         73.61         2.52 o                         
   4   8  11          2.99          1.82         2.69 o                         
   5   8  11        111.34        124.78         7.01 o                         
  -4   9  11         66.55         72.57         4.86 o                         
  -3   9  11         64.34         69.37         3.96 o                         
  -2   9  11         55.17         55.84         8.08 o                         
  -1   9  11          9.16         12.50         2.12 o                         
   0   9  11        296.54        276.86        10.09 o                         
   1   9  11         17.82         17.91         2.00 o                         
   2   9  11         20.99         17.24         2.21 o                         
   3   9  11        323.45        298.81         4.66 o                         
   4   9  11         92.16         93.83         3.16 o                         
   5   9  11         84.22         75.71         6.05 o                         
  -4  10  11         38.89         41.24         4.70 o                         
  -3  10  11          7.30          9.95         3.31 o                         
  -2  10  11         27.04         30.64         3.06 o                         
  -1  10  11         89.35         95.75         3.42 o                         
   0  10  11        127.27        130.10         5.44 o                         
   1  10  11         35.47         33.39         2.36 o                         
   2  10  11          0.78         -0.56         2.04 o                         
   3  10  11        340.04        346.50         5.40 o                         
   4  10  11        115.52        108.45         3.99 o                         
  -3  11  11         19.94         16.53         3.70 o                         
  -2  11  11         29.30         29.83         3.38 o                         
  -1  11  11        249.41        244.59         6.62 o                         
   0  11  11        303.81        304.87         5.98 o                         
   1  11  11          4.41          8.91         2.56 o                         
   2  11  11         78.93         70.46         2.81 o                         
   3  11  11        101.43        100.89         4.35 o                         
   4  11  11         46.10         43.24         2.68 o                         
  -3  12  11        114.71         99.43         6.94 o                         
  -2  12  11         81.89         75.65         6.61 o                         
  -1  12  11         95.60         92.99         8.89 o                         
   0  12  11          0.96          0.18         2.29 o                         
   1  12  11         13.27         16.92         5.57 o                         
   2  12  11        101.29        102.11         3.09 o                         
   3  12  11        173.59        178.47         4.20 o                         
   4  12  11          8.33          7.71         2.39 o                         
  -3  13  11         52.33         58.39         5.11 o                         
  -2  13  11         37.21         42.10         5.12 o                         
  -1  13  11        218.86        227.81         6.19 o                         
   0  13  11        281.62        256.11        11.29 o                         
   1  13  11         32.15         32.47         2.55 o                         
   2  13  11         48.42         50.06         2.75 o                         
   3  13  11          8.98          7.91         3.12 o                         
  -2  14  11         47.17         54.94         8.31 o                         
  -1  14  11          0.61          3.54         3.03 o                         
   0  14  11        172.59        168.96         5.12 o                         
   1  14  11        364.22        343.42         9.19 o                         
   2  14  11        150.06        148.96         5.39 o                         
   3  14  11         14.77         12.43         2.85 o                         
  -2  15  11        118.13        108.00        12.59 o                         
  -1  15  11         12.54         17.91         4.03 o                         
   0  15  11         30.65         31.22         3.12 o                         
   1  15  11         23.46         22.19         3.29 o                         
   2  15  11         96.22        108.14         4.46 o                         
  -1  16  11         42.25         53.18         4.49 o                         
   0  16  11          2.84          5.62         2.85 o                         
   1  16  11         34.75         29.30         3.42 o                         
   2  16  11         18.98         14.41         2.88 o                         
  -1  -9  12         63.08         63.40        12.28 o                         
   0  -9  12          6.46          2.01         8.53 o                         
   1  -9  12          7.29          9.49         5.01 o                         
   2  -9  12          1.04          3.48         2.12 o                         
  -2  -8  12          1.84          8.76         7.07 o                         
  -1  -8  12         40.13         50.68         7.39 o                         
   0  -8  12         69.39         70.88         6.99 o                         
   1  -8  12         22.19         22.43         3.00 o                         
   2  -8  12        120.74        114.56         6.64 o                         
  -2  -7  12         75.39         95.18        13.83 o                         
  -1  -7  12        145.34        150.89         9.49 o                         
   0  -7  12         17.11         12.84         5.04 o                         
   1  -7  12         40.07         33.35         1.96 o                         
   2  -7  12         65.07         61.38         2.92 o                         
   3  -7  12        260.64        314.97        58.48 o                         
  -3  -6  12         17.61         29.40         7.86 o                         
  -2  -6  12         74.37         80.86         8.53 o                         
  -1  -6  12         76.03         77.13         7.19 o                         
   0  -6  12         10.41          8.34         0.46 o                         
   1  -6  12         82.51         87.83         3.32 o                         
   2  -6  12         47.98         40.21         2.16 o                         
   3  -6  12        190.90        195.42         5.51 o                         
  -3  -5  12         29.27         26.17         7.42 o                         
  -2  -5  12         65.51         56.38         7.66 o                         
  -1  -5  12          0.39          3.55         4.77 o                         
   0  -5  12        221.89        204.64        14.68 o                         
   1  -5  12         22.30         22.67         1.60 o                         
   2  -5  12         78.10         75.86         2.34 o                         
   3  -5  12         14.28         16.26         4.13 o                         
   4  -5  12        124.26        174.57        43.92 o                         
  -3  -4  12         66.89         70.99         8.44 o                         
  -2  -4  12         76.25         77.92         7.42 o                         
  -1  -4  12          3.07          2.79         4.37 o                         
   0  -4  12        153.68        150.25         7.71 o                         
   1  -4  12        452.41        447.74         5.58 o                         
   2  -4  12         74.98         71.96         2.20 o                         
   3  -4  12         10.31          8.04         2.65 o                         
   4  -4  12         74.64         75.75         4.76 o                         
  -4  -3  12         12.36          8.59         6.69 o                         
  -3  -3  12         33.94         36.70         7.01 o                         
  -2  -3  12        142.59        149.82         8.64 o                         
  -1  -3  12        427.61        441.21        13.19 o                         
   0  -3  12         43.10         40.24         1.02 o                         
   1  -3  12          2.83          4.20         1.53 o                         
   2  -3  12         44.43         50.93         1.92 o                         
   3  -3  12        153.07        152.84         5.56 o                         
   4  -3  12         53.04         81.13        32.32 o                         
  -4  -2  12         14.86         29.49         7.10 o                         
  -3  -2  12         41.52         44.97         6.78 o                         
  -2  -2  12        167.88        159.36         8.53 o                         
  -1  -2  12        133.53        123.73         7.41 o                         
   0  -2  12         42.49         44.36         1.33 o                         
   1  -2  12        610.06        585.35        15.44 o                         
   2  -2  12        276.86        259.79         3.67 o                         
   3  -2  12         27.27         24.28         4.29 o                         
   4  -2  12        100.23         77.92         5.91 o                         
   5  -2  12         13.02          5.01         4.39 o                         
  -4  -1  12         16.99         19.76         6.52 o                         
  -3  -1  12          5.51          4.17         0.81 o                         
  -2  -1  12         59.72         61.55         2.14 o                         
  -1  -1  12        147.53        147.29         2.04 o                         
   0  -1  12         30.10         25.33         1.18 o                         
   1  -1  12        170.11        154.61         2.86 o                         
   2  -1  12        972.35        949.88        32.56 o                         
   3  -1  12          1.09         -0.03         2.34 o                         
   4  -1  12         30.22         30.71         3.74 o                         
   5  -1  12         80.31         78.44         5.65 o                         
  -4   0  12          4.17         12.69         6.08 o                         
  -3   0  12         18.99         18.68         1.50 o                         
  -2   0  12         82.65         87.51         1.62 o                         
  -1   0  12        110.61        112.62         1.95 o                         
   0   0  12        109.40        108.45         1.81 o                         
   1   0  12        251.74        262.38         5.31 o                         
   2   0  12        712.64        692.09        25.76 o                         
   3   0  12         31.86         30.50         3.52 o                         
   4   0  12          8.90         10.97         3.40 o                         
   5   0  12        199.11        215.42         8.09 o                         
  -4   1  12          1.71          0.32         2.36 o                         
  -3   1  12         61.38         58.91         2.02 o                         
  -2   1  12         53.00         53.22         1.45 o                         
  -1   1  12          3.83          7.98         1.28 o                         
   0   1  12         53.31         59.54         1.43 o                         
   1   1  12        404.43        395.21         4.39 o                         
   2   1  12        604.80        575.48        10.35 o                         
   3   1  12         39.86         38.22         3.73 o                         
   4   1  12        156.15        163.47         7.07 o                         
   5   1  12         37.58         42.71         4.98 o                         
  -4   2  12        356.42        304.52        22.49 o                         
  -3   2  12          1.36          4.08         1.50 o                         
  -2   2  12         11.94         15.66         1.25 o                         
  -1   2  12        145.30        149.49        10.32 o                         
   0   2  12        126.03        130.37         2.44 o                         
   1   2  12        618.82        626.32        10.10 o                         
   2   2  12        261.70        272.15         3.39 o                         
   3   2  12        301.83        308.66         8.06 o                         
   4   2  12        240.95        234.52         8.41 o                         
   5   2  12         62.07         68.36         5.32 o                         
  -4   3  12         64.65         62.38         4.51 o                         
  -3   3  12         98.91         97.52         2.92 o                         
  -2   3  12          0.62         -0.16         1.37 o                         
  -1   3  12        416.20        399.91        13.68 o                         
   0   3  12         12.23         13.74         1.21 o                         
   1   3  12        114.21        108.32         2.70 o                         
   2   3  12         77.39         80.29         4.67 o                         
   3   3  12        603.90        455.56         5.50 o                         
   4   3  12         32.83         41.74         4.63 o                         
   5   3  12         69.82         62.38        10.22 o                         
  -4   4  12         15.48         23.19         6.19 o                         
  -3   4  12        376.39        355.64         6.40 o                         
  -2   4  12         71.77         65.55         2.60 o                         
  -1   4  12        241.64        223.56         5.25 o                         
   0   4  12        943.77       1007.97        12.88 o                         
   1   4  12          9.19          3.75         1.40 o                         
   2   4  12          9.79         12.38         1.85 o                         
   3   4  12         33.99         27.12         3.86 o                         
   4   4  12        406.70        392.11        11.06 o                         
   5   4  12         51.50         66.45         6.37 o                         
  -4   5  12         76.93         75.22         3.76 o                         
  -3   5  12          6.91          5.63         3.70 o                         
  -2   5  12         92.15         92.28         2.72 o                         
  -1   5  12        265.12        236.30        10.22 o                         
   0   5  12        217.65        207.08         8.35 o                         
   1   5  12        127.90        110.91         2.58 o                         
   2   5  12        804.10        761.15        10.77 o                         
   3   5  12          7.83          5.50         1.08 o                         
   4   5  12        165.95        166.96         7.22 o                         
   5   5  12         76.89         78.12         6.35 o                         
  -4   6  12          1.98          8.03         2.85 o                         
  -3   6  12         33.99         39.32         2.75 o                         
  -2   6  12          0.45         -1.23         4.18 o                         
  -1   6  12        236.36        227.10         8.66 o                         
   0   6  12        291.56        288.00         4.37 o                         
   1   6  12         10.19         12.59         2.18 o                         
   2   6  12         52.08         45.40         2.39 o                         
   3   6  12          5.47          4.36         1.55 o                         
   4   6  12          4.18          8.30         3.93 o                         
   5   6  12         29.53         28.35         5.36 o                         
  -4   7  12          0.81          6.09         3.49 o                         
  -3   7  12          0.29          4.06         2.43 o                         
  -2   7  12        154.98        164.29         3.99 o                         
  -1   7  12        225.82        224.13         8.91 o                         
   0   7  12         30.18         27.35         1.85 o                         
   1   7  12       1044.07       1021.57        29.43 o                         
   2   7  12        337.42        337.39         5.86 o                         
   3   7  12        138.46        144.25         2.74 o                         
   4   7  12        169.30        163.70         6.64 o                         
   5   7  12        155.82        158.14         8.00 o                         
  -4   8  12         49.86         51.31         7.61 o                         
  -3   8  12         20.83         22.13         5.17 o                         
  -2   8  12          1.92          1.80         2.12 o                         
  -1   8  12         72.02         70.48         3.22 o                         
   0   8  12        201.89        204.23         4.01 o                         
   1   8  12          8.85          9.32         2.85 o                         
   2   8  12         36.66         38.79         2.55 o                         
   3   8  12        379.73        324.56         4.76 o                         
   4   8  12        162.57        165.05         6.88 o                         
   5   8  12         25.08         24.19         5.18 o                         
  -4   9  12         23.64         23.75         4.13 o                         
  -3   9  12         21.04         21.38         7.48 o                         
  -2   9  12         14.88         18.13         2.69 o                         
  -1   9  12         55.60         55.91         5.04 o                         
   0   9  12        112.43        115.68         4.80 o                         
   1   9  12          0.84          3.07         1.96 o                         
   2   9  12        586.83        627.74        15.16 o                         
   3   9  12         45.59         44.82         2.91 o                         
   4   9  12         18.18         16.18         2.37 o                         
  -4  10  12         27.95         29.43         4.40 o                         
  -3  10  12         47.63         44.75         5.87 o                         
  -2  10  12        102.72         87.81         7.42 o                         
  -1  10  12        360.27        340.29        16.01 o                         
   0  10  12        129.59        124.92         6.90 o                         
   1  10  12         57.69         57.96         3.26 o                         
   2  10  12         90.73         91.67         4.09 o                         
   3  10  12        239.11        256.32         4.70 o                         
   4  10  12        110.45        103.22         4.85 o                         
  -3  11  12         22.31         20.63         4.17 o                         
  -2  11  12          6.20          8.94         2.99 o                         
  -1  11  12        101.94        106.33         4.01 o                         
   0  11  12         43.32         43.56         4.99 o                         
   1  11  12         19.68         15.43         2.48 o                         
   2  11  12        123.93        111.84         3.71 o                         
   3  11  12         77.54         78.44         2.98 o                         
   4  11  12         57.63         53.87         4.56 o                         
  -3  12  12         35.06         41.91         4.42 o                         
  -2  12  12         35.19         38.68         4.33 o                         
  -1  12  12        351.73        334.08        13.61 o                         
   0  12  12         28.15         31.43         2.98 o                         
   1  12  12          1.21          0.55         3.07 o                         
   2  12  12          7.52         10.86         2.39 o                         
   3  12  12        188.50        189.95         9.65 o                         
   4  12  12          4.71          7.71         2.46 o                         
  -3  13  12         93.35         93.83         5.88 o                         
  -2  13  12         27.22         29.12         3.97 o                         
  -1  13  12         34.28         36.28         3.45 o                         
   0  13  12        200.58        192.22         7.46 o                         
   1  13  12         91.56         95.54         4.48 o                         
   2  13  12        116.07        116.94         3.71 o                         
   3  13  12         19.50         15.56         3.31 o                         
  -2  14  12         83.69         82.31         5.59 o                         
  -1  14  12         18.74         14.30         3.44 o                         
   0  14  12         53.32         57.30         4.60 o                         
   1  14  12          2.63          3.42         2.44 o                         
   2  14  12         87.22         94.76         4.10 o                         
   3  14  12          0.48          2.96         2.50 o                         
  -2  15  12        110.38        116.87         5.92 o                         
  -1  15  12         22.23         24.70         3.82 o                         
   0  15  12         25.37         30.03         3.64 o                         
   1  15  12        204.77        192.22         5.46 o                         
   2  15  12        153.08        172.51         4.89 o                         
  -1  16  12         23.92         24.98         7.19 o                         
   0  16  12         14.24         14.68         3.96 o                         
   1  16  12         43.27         37.44         3.72 o                         
   0  -9  13         48.48         50.97         7.57 o                         
  -1  -8  13         49.55         40.72         7.71 o                         
   0  -8  13         68.64         70.61         7.28 o                         
   1  -8  13          8.80         15.05         4.92 o                         
   2  -8  13        181.02        189.07         9.77 o                         
  -2  -7  13         36.37         41.13        12.40 o                         
  -1  -7  13          4.34         19.21         6.37 o                         
   0  -7  13         40.84         49.02         6.35 o                         
   1  -7  13         51.91         49.03         3.88 o                         
   2  -7  13         31.57         36.61         2.96 o                         
   3  -7  13         25.75         18.83         3.17 o                         
  -2  -6  13         55.51         64.88         8.35 o                         
  -1  -6  13         20.39         12.78         6.00 o                         
   0  -6  13         14.11         14.20         4.95 o                         
   1  -6  13        219.83        209.83         4.36 o                         
   2  -6  13         78.31         74.37         3.22 o                         
   3  -6  13        178.45        190.97         5.74 o                         
  -3  -5  13         45.43         49.02         8.88 o                         
  -2  -5  13         52.51         54.20         7.86 o                         
  -1  -5  13         18.35         15.54         5.38 o                         
   0  -5  13         99.39         93.21         5.52 o                         
   1  -5  13         33.16         29.64         1.85 o                         
   2  -5  13         68.65         67.28         2.69 o                         
   3  -5  13         89.62        140.24        33.31 o                         
  -3  -4  13         36.25         29.19         7.71 o                         
  -2  -4  13        149.17        147.72         9.87 o                         
  -1  -4  13         20.96         24.42         5.50 o                         
   0  -4  13         33.56         25.92         0.95 o                         
   1  -4  13         15.43         12.82         1.52 o                         
   2  -4  13         20.11         21.21         1.82 o                         
   3  -4  13        145.32        146.46         4.71 o                         
   4  -4  13        173.01        215.18        31.81 o                         
  -3  -3  13        116.95        121.58        10.13 o                         
  -2  -3  13          3.22          5.53         5.53 o                         
  -1  -3  13        362.42        384.39        12.81 o                         
   0  -3  13        331.46        318.34         3.45 o                         
   1  -3  13         99.59        101.71         2.67 o                         
   2  -3  13         34.83         42.94         1.96 o                         
   3  -3  13        124.06        123.21         7.71 o                         
   4  -3  13         21.96         20.05        24.06 o                         
  -3  -2  13          5.95         15.46         6.46 o                         
  -2  -2  13         48.49         54.05         6.46 o                         
  -1  -2  13          5.08          2.59         2.58 o                         
   0  -2  13         59.18         59.13         1.62 o                         
   1  -2  13        699.81        664.95         9.29 o                         
   2  -2  13        238.48        241.39         4.01 o                         
   3  -2  13          7.48         10.34         3.45 o                         
   4  -2  13         26.56         15.26         9.53 o                         
  -4  -1  13         11.63         10.62         6.84 o                         
  -3  -1  13          9.72          0.20         8.15 o                         
  -2  -1  13        392.86        370.64        20.39 o                         
  -1  -1  13         30.48         29.37         1.74 o                         
   0  -1  13         83.01         76.57         1.96 o                         
   1  -1  13        642.79        680.56        15.31 o                         
   2  -1  13          6.15          9.16         1.63 o                         
   3  -1  13          8.66          6.63         2.84 o                         
   4  -1  13         74.44         89.52         5.92 o                         
  -4   0  13          8.65          4.57         6.00 o                         
  -3   0  13          7.14          7.03         3.07 o                         
  -2   0  13         59.17         59.84         1.76 o                         
  -1   0  13         98.77        102.53         4.16 o                         
   0   0  13        124.96        125.72         3.51 o                         
   1   0  13        206.90        212.77         5.68 o                         
   2   0  13        677.43        668.06        21.60 o                         
   3   0  13          0.68          0.22         3.33 o                         
   4   0  13          4.61          5.81         3.31 o                         
   5   0  13         95.59        100.17         6.11 o                         
  -4   1  13          2.92         12.66        10.07 o                         
  -3   1  13         34.78         31.37         1.94 o                         
  -2   1  13         24.48         29.02         1.29 o                         
  -1   1  13          3.12          3.86         1.03 o                         
   0   1  13         85.91         86.19         1.80 o                         
   1   1  13        447.84        445.85         5.08 o                         
   2   1  13        134.26        142.80         3.34 o                         
   3   1  13          1.51          1.10         2.43 o                         
   4   1  13         24.53         23.66         4.69 o                         
   5   1  13         25.95         31.65         5.01 o                         
  -4   2  13         53.39         51.90         5.95 o                         
  -3   2  13         34.69         32.06         2.66 o                         
  -2   2  13         88.84         90.31         5.72 o                         
  -1   2  13         55.48         52.43         3.32 o                         
   0   2  13         12.04          8.97         1.18 o                         
   1   2  13        295.18        290.96         4.27 o                         
   2   2  13        149.83        142.86         2.71 o                         
   3   2  13         91.44         80.92        10.29 o                         
   4   2  13        199.92        218.74         8.24 o                         
   5   2  13         46.92         52.17         5.09 o                         
  -4   3  13        265.79        234.80        17.90 o                         
  -3   3  13          1.06          1.50         1.67 o                         
  -2   3  13         20.58         19.95         4.42 o                         
  -1   3  13        508.16        523.56        17.30 o                         
   0   3  13         50.28         50.92         3.13 o                         
   1   3  13        269.35        272.39         4.19 o                         
   2   3  13        104.01         98.07         4.13 o                         
   3   3  13        351.76        290.81        23.33 o                         
   4   3  13        224.57        216.59         8.30 o                         
   5   3  13         46.59         41.16         6.00 o                         
  -4   4  13         31.40         36.20         2.97 o                         
  -3   4  13         61.41         66.78         2.76 o                         
  -2   4  13          0.57          1.23         1.81 o                         
  -1   4  13          0.58         -0.03         1.26 o                         
   0   4  13        163.59        159.11         4.64 o                         
   1   4  13        541.05        530.89         9.29 o                         
   2   4  13        405.12        421.33         6.69 o                         
   3   4  13         28.00         25.43         2.07 o                         
   4   4  13        164.72        170.80         7.54 o                         
   5   4  13         54.51         52.07         6.08 o                         
  -4   5  13         43.09         42.16         4.19 o                         
  -3   5  13         35.41         35.60         3.25 o                         
  -2   5  13        181.88        185.97         3.80 o                         
  -1   5  13        306.32        285.43        18.06 o                         
   0   5  13        409.58        420.28        13.88 o                         
   1   5  13        186.10        197.91         4.82 o                         
   2   5  13        196.28        189.62         3.97 o                         
   3   5  13          1.48          4.87         1.56 o                         
   4   5  13        201.35        187.89        10.74 o                         
   5   5  13          6.01          2.30         4.77 o                         
  -4   6  13          8.36          7.19         4.50 o                         
  -3   6  13         19.26         18.11         2.57 o                         
  -2   6  13         68.87         67.52         2.70 o                         
  -1   6  13        549.00        568.85        26.20 o                         
   0   6  13        343.95        333.47         5.03 o                         
   1   6  13        213.94        213.12         6.59 o                         
   2   6  13          8.11         10.70         2.08 o                         
   3   6  13         40.89         45.22         2.03 o                         
   4   6  13        172.45        162.57         7.01 o                         
   5   6  13         74.52         62.38         6.52 o                         
  -4   7  13         26.23         27.65         4.95 o                         
  -3   7  13          5.96          2.78         2.81 o                         
  -2   7  13         32.29         31.88         2.45 o                         
  -1   7  13        249.44        248.10        11.41 o                         
   0   7  13        207.64        192.72         8.86 o                         
   1   7  13        297.47        285.79         5.57 o                         
   2   7  13        122.15        116.00         5.56 o                         
   3   7  13          9.02         13.27         1.54 o                         
   4   7  13          3.94          6.11         3.87 o                         
   5   7  13         69.54         74.84         9.66 o                         
  -4   8  13         37.12         35.92         3.98 o                         
  -3   8  13          0.48          3.04         2.69 o                         
  -2   8  13        119.53        122.69         6.96 o                         
  -1   8  13          0.55          1.42         1.87 o                         
   0   8  13         19.45         19.70         3.84 o                         
   1   8  13       1282.49       1302.63        19.81 o                         
   2   8  13          3.79          9.10         2.95 o                         
   3   8  13         20.40         20.28         1.96 o                         
   4   8  13         56.30         73.56         4.25 o                         
  -4   9  13          9.84         15.95         5.62 o                         
  -3   9  13         18.70         18.43         3.24 o                         
  -2   9  13         17.58         19.02         2.73 o                         
  -1   9  13        248.80        237.57         8.59 o                         
   0   9  13         58.40         53.43         2.66 o                         
   1   9  13          2.45          2.65         3.94 o                         
   2   9  13        235.62        246.86         5.36 o                         
   3   9  13        204.46        202.11         4.07 o                         
   4   9  13        234.16        232.05         6.58 o                         
  -3  10  13          7.18         11.69         4.22 o                         
  -2  10  13          4.78          2.51         4.96 o                         
  -1  10  13        210.99        219.12         5.62 o                         
   0  10  13         27.98         30.91         4.51 o                         
   1  10  13         28.79         29.59         2.97 o                         
   2  10  13        569.07        528.52        10.43 o                         
   3  10  13         35.42         36.28         2.47 o                         
   4  10  13         25.05         23.37        10.36 o                         
  -3  11  13         41.76         39.36         4.19 o                         
  -2  11  13         42.70         45.58         3.55 o                         
  -1  11  13        119.04        111.84         4.58 o                         
   0  11  13          5.03          4.77         2.50 o                         
   1  11  13         23.65         24.40         2.64 o                         
   2  11  13        104.97        104.08         4.49 o                         
   3  11  13        146.36        152.13         4.24 o                         
   4  11  13         96.13         98.97         3.96 o                         
  -3  12  13         11.04         16.61         4.60 o                         
  -2  12  13         94.28         82.08         4.62 o                         
  -1  12  13        323.30        310.50        11.95 o                         
   0  12  13         70.02         71.94         3.69 o                         
   1  12  13         85.00         78.65         3.58 o                         
   2  12  13         50.14         55.28         2.83 o                         
   3  12  13         75.51         70.00         3.20 o                         
   4  12  13         54.88         46.65         3.51 o                         
  -2  13  13         18.70         14.88         5.69 o                         
  -1  13  13         67.43         65.18         6.51 o                         
   0  13  13          9.42         10.40         2.95 o                         
   1  13  13         39.65         38.33         3.31 o                         
   2  13  13         16.71         17.59         2.55 o                         
   3  13  13         51.99         52.99         3.43 o                         
  -2  14  13         85.56         86.83         5.29 o                         
  -1  14  13         24.27         23.15         3.83 o                         
   0  14  13        337.53        313.96         7.72 o                         
   1  14  13        116.83        122.53         4.77 o                         
   2  14  13        213.81        233.39         5.39 o                         
   3  14  13          3.02          5.17         2.76 o                         
  -1  15  13         71.59         83.01         4.86 o                         
   0  15  13          4.32         10.98         4.50 o                         
   1  15  13         23.07         26.62         3.19 o                         
   2  15  13         84.47         79.91         3.82 o                         
   0  16  13         27.85         29.87         4.07 o                         
   1  16  13         18.39         12.01         5.24 o                         
   0  -8  14         35.16         31.70         6.90 o                         
   1  -8  14          0.91          1.40         4.89 o                         
  -1  -7  14          1.76          2.74         6.20 o                         
   0  -7  14         42.35         37.55         6.67 o                         
   1  -7  14        102.51        112.62         7.10 o                         
   2  -7  14        126.82        128.23         4.82 o                         
  -2  -6  14         54.30         55.71         8.91 o                         
  -1  -6  14         75.05         77.60         8.44 o                         
   0  -6  14         27.77         37.90         5.94 o                         
   1  -6  14         94.76         91.71         4.13 o                         
   2  -6  14         89.27         89.09         3.05 o                         
   3  -6  14         53.92         51.01         3.77 o                         
  -2  -5  14         22.51         12.84         6.96 o                         
  -1  -5  14          8.67          7.89         5.85 o                         
   0  -5  14          0.35          0.32         4.60 o                         
   1  -5  14         84.05         77.95         2.12 o                         
   2  -5  14        108.91        105.77         2.88 o                         
   3  -5  14        118.90        130.81         4.68 o                         
  -3  -4  14         64.42         69.19         9.61 o                         
  -2  -4  14         40.19         51.46         7.63 o                         
  -1  -4  14         41.60         41.91         6.35 o                         
   0  -4  14         47.17         42.83         1.88 o                         
   1  -4  14         68.63         66.01         1.94 o                         
   2  -4  14         38.50         39.89         2.23 o                         
   3  -4  14        148.93        146.82         7.83 o                         
  -3  -3  14         75.79         70.44         9.29 o                         
  -2  -3  14          1.60         10.54         5.94 o                         
  -1  -3  14         41.12         40.26         9.29 o                         
   0  -3  14         10.82         11.03         1.05 o                         
   1  -3  14         25.81         27.53         2.68 o                         
   2  -3  14         14.78         10.31         1.71 o                         
   3  -3  14         98.02         98.87         4.10 o                         
   4  -3  14        108.84        102.93         6.15 o                         
  -3  -2  14         90.14         86.51        14.00 o                         
  -2  -2  14         92.89         89.62         8.21 o                         
  -1  -2  14         24.04         20.22         1.04 o                         
   0  -2  14        335.91        334.91         4.83 o                         
   1  -2  14        147.99        151.03         3.18 o                         
   2  -2  14         31.72         25.94         2.85 o                         
   3  -2  14         15.29         22.41         3.03 o                         
   4  -2  14          2.36          0.15         3.71 o                         
  -3  -1  14          1.37         -6.61         6.61 o                         
  -2  -1  14        377.20        325.77        17.07 o                         
  -1  -1  14          0.57          1.38         0.78 o                         
   0  -1  14         31.49         26.87         1.53 o                         
   1  -1  14       1035.76       1049.06        15.20 o                         
   2  -1  14        157.84        147.54         3.30 o                         
   3  -1  14         34.95         35.14         2.44 o                         
   4  -1  14         28.59         31.55         3.99 o                         
  -3   0  14          2.95          8.18         6.17 o                         
  -2   0  14         12.87         13.93         1.53 o                         
  -1   0  14         14.54         19.08         1.06 o                         
   0   0  14         56.16         58.95         1.52 o                         
   1   0  14        440.17        427.91         6.27 o                         
   2   0  14          0.60          2.92         2.28 o                         
   3   0  14         37.49         31.40         7.06 o                         
   4   0  14         41.43         49.35         4.35 o                         
  -4   1  14          9.35         20.46         6.96 o                         
  -3   1  14         41.92         41.36         2.03 o                         
  -2   1  14         21.77         19.51         1.23 o                         
  -1   1  14         22.02         24.01         1.72 o                         
   0   1  14        158.16        162.41         2.64 o                         
   1   1  14        644.51        605.18         6.98 o                         
   2   1  14        250.52        241.60         4.13 o                         
   3   1  14         58.00         50.49         6.17 o                         
   4   1  14        161.32        164.98         7.42 o                         
  -4   2  14         16.26         19.24         2.39 o                         
  -3   2  14         31.26         29.91         1.87 o                         
  -2   2  14         31.39         36.48         1.57 o                         
  -1   2  14         49.96         47.12         2.20 o                         
   0   2  14         72.43         70.45         1.89 o                         
   1   2  14        220.54        226.33         3.78 o                         
   2   2  14         43.00         42.48         1.74 o                         
   3   2  14        227.37        186.86        17.74 o                         
   4   2  14        152.10        151.36         7.16 o                         
   5   2  14         48.85         44.33         7.90 o                         
  -4   3  14         84.17         68.36         3.51 o                         
  -3   3  14          7.36          7.33         1.74 o                         
  -2   3  14          0.87          1.70         2.20 o                         
  -1   3  14         13.19         14.60         1.40 o                         
   0   3  14        122.94        119.49         2.82 o                         
   1   3  14        209.24        197.67         3.54 o                         
   2   3  14         17.04         20.17         2.05 o                         
   3   3  14          4.53          8.53         1.47 o                         
   4   3  14        149.29        144.90         7.04 o                         
   5   3  14         62.96         66.07        10.57 o                         
  -4   4  14        126.30        106.35         4.02 o                         
  -3   4  14          1.59          2.55         1.91 o                         
  -2   4  14        216.57        207.60        15.33 o                         
  -1   4  14        593.77        582.91        26.05 o                         
   0   4  14          6.26          5.99         1.44 o                         
   1   4  14          3.71          5.76         1.60 o                         
   2   4  14        128.17        140.11         4.12 o                         
   3   4  14        209.18        189.56         4.89 o                         
   4   4  14         75.46         93.61         5.94 o                         
   5   4  14          2.05          0.76         4.89 o                         
  -4   5  14          2.94          1.22         2.79 o                         
  -3   5  14          3.81          8.57         2.20 o                         
  -2   5  14         69.56         70.87         2.58 o                         
  -1   5  14         47.54         44.86         2.04 o                         
   0   5  14        326.16        334.60        11.35 o                         
   1   5  14          1.00          1.50         2.00 o                         
   2   5  14         61.19         61.83         3.16 o                         
   3   5  14        141.43        152.00         7.47 o                         
   4   5  14        142.12        133.34         6.81 o                         
   5   5  14          2.36          9.81         8.18 o                         
  -4   6  14         12.90         19.00         3.77 o                         
  -3   6  14         30.59         33.10         2.77 o                         
  -2   6  14         13.82         15.48         2.61 o                         
  -1   6  14         84.41         77.21         6.97 o                         
   0   6  14         23.33         20.89         1.88 o                         
   1   6  14        307.67        290.74         4.96 o                         
   2   6  14          2.18         -0.22         3.09 o                         
   3   6  14         28.79         33.32         3.52 o                         
   4   6  14        126.02        121.67         9.75 o                         
   5   6  14        111.73        133.22         7.95 o                         
  -4   7  14          1.82          3.00         5.53 o                         
  -3   7  14         52.90         57.32         3.74 o                         
  -2   7  14         34.33         37.12         2.95 o                         
  -1   7  14        143.95        140.46        13.43 o                         
   0   7  14        313.37        297.98         9.87 o                         
   1   7  14        385.52        390.52         6.33 o                         
   2   7  14         65.47         76.14         3.71 o                         
   3   7  14         82.35         77.09         2.36 o                         
   4   7  14         95.09         76.84         5.76 o                         
  -3   8  14         13.31         17.57         3.71 o                         
  -2   8  14        159.43        156.89         4.33 o                         
  -1   8  14         67.70         66.25         2.90 o                         
   0   8  14          3.10          2.24         3.43 o                         
   1   8  14         71.73         72.18         2.96 o                         
   2   8  14         77.88         88.41         3.39 o                         
   3   8  14        119.79        114.25         3.28 o                         
   4   8  14        124.32        114.75         5.00 o                         
  -3   9  14          1.60          9.61         3.04 o                         
  -2   9  14         58.81         60.71         4.00 o                         
  -1   9  14        145.08        139.24         4.92 o                         
   0   9  14         29.66         29.32         2.43 o                         
   1   9  14        971.14        963.03        15.27 o                         
   2   9  14         45.41         42.99         3.10 o                         
   3   9  14         13.58         13.18         2.14 o                         
   4   9  14        175.35        202.74         9.13 o                         
  -3  10  14         25.95         17.58         3.56 o                         
  -2  10  14          0.34          4.52         2.70 o                         
  -1  10  14        175.07        169.88         7.44 o                         
   0  10  14         21.12         25.94         2.63 o                         
   1  10  14         65.20         63.19         3.76 o                         
   2  10  14        836.39        800.24        13.75 o                         
   3  10  14        106.88        107.63         4.20 o                         
   4  10  14         16.55         18.00         4.20 o                         
  -3  11  14         20.51         23.73         4.18 o                         
  -2  11  14         60.99         55.98         3.92 o                         
  -1  11  14         90.81         92.32         4.54 o                         
   0  11  14         28.33         31.48         5.88 o                         
   1  11  14          0.49          2.01         2.47 o                         
   2  11  14         93.90         95.45         4.05 o                         
   3  11  14        125.52        110.14         6.37 o                         
   4  11  14         62.44         69.59         4.89 o                         
  -3  12  14         11.58         19.64         4.18 o                         
  -2  12  14         92.62         97.44         4.94 o                         
  -1  12  14         36.64         37.03         3.49 o                         
   0  12  14         14.51         19.21         4.98 o                         
   1  12  14         72.31         72.29         3.72 o                         
   2  12  14         99.43        102.50         4.98 o                         
   3  12  14          7.18          4.94         3.07 o                         
  -2  13  14         11.49          7.25         3.72 o                         
  -1  13  14        102.52        103.29         4.71 o                         
   0  13  14         12.53         13.52         4.15 o                         
   1  13  14         63.03         69.21         3.93 o                         
   2  13  14         22.52         27.99         2.79 o                         
   3  13  14         44.46         40.49         3.44 o                         
  -2  14  14         95.23         88.29         5.51 o                         
  -1  14  14         16.32         26.50         4.74 o                         
   0  14  14         30.23         37.68         5.87 o                         
   1  14  14         27.42         35.65         3.55 o                         
   2  14  14         60.75         64.74         3.43 o                         
   3  14  14         40.21         35.47         3.59 o                         
  -1  15  14         41.21         47.91         4.50 o                         
   0  15  14        146.02        136.16         5.60 o                         
   1  15  14         60.86         68.17         4.28 o                         
   2  15  14         40.53         39.07         3.36 o                         
   0  16  14         16.03         12.62         3.80 o                         
   1  16  14        178.66        166.96         6.36 o                         
   0  -7  15          6.48          6.93         5.82 o                         
   1  -7  15         56.19         63.40         6.52 o                         
  -1  -6  15         22.76         28.00         7.19 o                         
   0  -6  15         17.35         20.08         5.91 o                         
   1  -6  15         54.71         48.58         5.79 o                         
   2  -6  15        197.90        216.29         4.97 o                         
  -2  -5  15         19.62         11.29         7.57 o                         
  -1  -5  15         46.69         55.25         7.77 o                         
   0  -5  15         27.25         33.68         6.00 o                         
   1  -5  15         14.69         14.67         2.70 o                         
   2  -5  15         91.14         95.72         4.62 o                         
   3  -5  15         71.88         77.64         4.13 o                         
  -2  -4  15          0.80          5.88         6.72 o                         
  -1  -4  15         39.39         42.32        10.36 o                         
   0  -4  15         76.18         86.42         6.87 o                         
   1  -4  15         43.99         43.37         1.80 o                         
   2  -4  15         13.50         11.74         2.21 o                         
   3  -4  15        140.68        139.69         4.94 o                         
  -2  -3  15          2.98          6.40         6.61 o                         
  -1  -3  15         29.02         33.21         6.20 o                         
   0  -3  15         14.99         13.90         0.99 o                         
   1  -3  15        117.29        112.30         3.80 o                         
   2  -3  15         31.68         31.95         2.98 o                         
   3  -3  15         56.19         67.66         4.75 o                         
  -3  -2  15         85.52         95.06         9.95 o                         
  -2  -2  15         50.68         53.56        11.44 o                         
  -1  -2  15         22.75         11.94         7.64 o                         
   0  -2  15        325.01        310.91         8.00 o                         
   1  -2  15         89.95         89.57         3.66 o                         
   2  -2  15        218.98        217.10         7.50 o                         
   3  -2  15         95.09        107.12         4.30 o                         
   4  -2  15         40.03         36.81         5.76 o                         
  -3  -1  15          0.74         -7.16         7.16 o                         
  -2  -1  15        133.82        153.98         9.81 o                         
  -1  -1  15         65.11         61.81         9.82 o                         
   0  -1  15        182.16        180.07         7.67 o                         
   1  -1  15        106.15         90.60         2.62 o                         
   2  -1  15          7.92          9.93         5.40 o                         
   3  -1  15         24.22         23.43         2.03 o                         
   4  -1  15         20.31         14.85         4.91 o                         
  -3   0  15         26.57         18.28         7.19 o                         
  -2   0  15         34.79         29.89         3.18 o                         
  -1   0  15         53.69         50.33         1.61 o                         
   0   0  15        134.41        125.52         2.82 o                         
   1   0  15       1074.22       1045.77        15.56 o                         
   2   0  15        151.41        134.08         3.20 o                         
   3   0  15          1.35          1.61         1.86 o                         
   4   0  15        121.91        133.12         6.52 o                         
  -3   1  15         58.60         69.39         8.47 o                         
  -2   1  15         22.32         23.62         1.36 o                         
  -1   1  15         14.33         15.68         2.85 o                         
   0   1  15         93.50        101.20         2.36 o                         
   1   1  15        356.25        357.27         4.71 o                         
   2   1  15         63.95         62.91         2.41 o                         
   3   1  15         13.71         13.28         1.21 o                         
   4   1  15        179.96        205.38         8.44 o                         
  -3   2  15          0.19          2.78         2.28 o                         
  -2   2  15          0.44         -1.59         1.59 o                         
  -1   2  15         37.76         39.12         1.57 o                         
   0   2  15        174.48        173.98         3.10 o                         
   1   2  15        151.99        147.33         3.53 o                         
   2   2  15          0.87          1.36         1.43 o                         
   3   2  15        107.20         96.28         6.43 o                         
   4   2  15         25.29         28.96         4.98 o                         
  -3   3  15         21.58         21.20         3.06 o                         
  -2   3  15         88.87         95.37         5.18 o                         
  -1   3  15          0.51          2.79         2.65 o                         
   0   3  15        161.96        162.08        11.38 o                         
   1   3  15         85.96         88.47         4.57 o                         
   2   3  15        310.28        305.71         5.59 o                         
   3   3  15        153.81        138.89        14.92 o                         
   4   3  15         99.30        104.12         6.49 o                         
  -3   4  15          0.59          0.83         1.84 o                         
  -2   4  15         28.77         28.80         3.59 o                         
  -1   4  15         43.63         42.92         2.35 o                         
   0   4  15         97.41         88.49         2.42 o                         
   1   4  15          1.80          0.50         2.63 o                         
   2   4  15        334.14        340.88         6.70 o                         
   3   4  15        176.88        172.77        13.97 o                         
   4   4  15        164.64        161.55         7.48 o                         
  -3   5  15          0.30          0.81         4.63 o                         
  -2   5  15         80.67         83.02         4.73 o                         
  -1   5  15        275.20        265.42         6.01 o                         
   0   5  15         10.53         13.27         3.77 o                         
   1   5  15         14.51         11.99         2.59 o                         
   2   5  15         61.56         55.50         3.90 o                         
   3   5  15        301.74        284.68         6.53 o                         
   4   5  15         46.17         59.12         5.44 o                         
  -3   6  15         29.33         27.33         2.82 o                         
  -2   6  15        134.93        136.06         5.89 o                         
  -1   6  15        410.02        378.72        11.72 o                         
   0   6  15        332.16        331.03         5.48 o                         
   1   6  15        594.98        580.93         8.92 o                         
   2   6  15         37.45         32.10         2.66 o                         
   3   6  15         65.11         73.52         3.77 o                         
   4   6  15         92.68         76.32         5.88 o                         
  -3   7  15         26.90         28.07         4.52 o                         
  -2   7  15         52.33         51.83         3.22 o                         
  -1   7  15         19.79         20.08         2.47 o                         
   0   7  15          9.73          6.32         2.34 o                         
   1   7  15        169.39        172.65         4.05 o                         
   2   7  15         50.35         47.46         3.59 o                         
   3   7  15          5.21          7.54         2.83 o                         
   4   7  15         36.70         26.23         4.98 o                         
  -3   8  15         21.88         26.86         3.25 o                         
  -2   8  15         57.00         57.78         3.65 o                         
  -1   8  15         18.91         18.79         2.41 o                         
   0   8  15        632.38        607.99         9.81 o                         
   1   8  15          0.55          5.15         2.28 o                         
   2   8  15         64.58         71.35         4.08 o                         
   3   8  15        108.63        111.80         5.73 o                         
   4   8  15         57.61         77.17         4.64 o                         
  -3   9  15          4.26          8.09         3.09 o                         
  -2   9  15         79.93         82.65         4.71 o                         
  -1   9  15         99.41         96.63         3.63 o                         
   0   9  15          6.38         11.80         5.14 o                         
   1   9  15        431.10        448.45         8.00 o                         
   2   9  15        136.08        131.21         4.92 o                         
   3   9  15         69.62         66.03         3.15 o                         
   4   9  15        172.77        176.01         6.18 o                         
  -3  10  15         10.90          9.42         5.73 o                         
  -2  10  15          1.36          4.93         2.85 o                         
  -1  10  15         55.12         52.96         3.33 o                         
   0  10  15          0.88         -0.38         2.29 o                         
   1  10  15         25.65         26.38         3.40 o                         
   2  10  15         35.95         36.48         3.37 o                         
   3  10  15         47.74         41.93         2.57 o                         
   4  10  15        128.33        132.40         6.37 o                         
  -3  11  15         25.18         27.13         4.02 o                         
  -2  11  15         99.42         97.89         4.66 o                         
  -1  11  15         26.83         31.70         3.71 o                         
   0  11  15         18.20         18.57         3.17 o                         
   1  11  15         38.76         43.56         3.34 o                         
   2  11  15        275.96        293.74         6.92 o                         
   3  11  15        152.29        148.57         4.57 o                         
   4  11  15         17.89         12.38         3.86 o                         
  -2  12  15        131.62        127.38         5.57 o                         
  -1  12  15        110.00        102.43         4.57 o                         
   0  12  15          3.78          3.61         3.50 o                         
   1  12  15        108.88         91.19         5.06 o                         
   2  12  15         76.42         74.30         4.17 o                         
   3  12  15         47.02         41.51         3.06 o                         
  -2  13  15         40.67         45.86         5.55 o                         
  -1  13  15          7.29         13.94         3.51 o                         
   0  13  15          0.44          4.56         4.21 o                         
   1  13  15         20.92         24.22         3.25 o                         
   2  13  15        136.67        136.90         4.62 o                         
   3  13  15          1.54          0.67         2.50 o                         
  -1  14  15        117.02        115.96         9.59 o                         
   0  14  15         53.99         50.35         5.12 o                         
   1  14  15         66.51         71.47         4.56 o                         
   2  14  15          1.12          0.07         2.53 o                         
  -1  15  15          7.62         12.50         4.41 o                         
   0  15  15         37.83         36.05         5.31 o                         
   1  15  15         79.15         79.17         4.76 o                         
   2  15  15         13.13         12.01         3.46 o                         
   0  -6  16         37.97         40.93         7.01 o                         
   1  -6  16         23.88         28.87         8.56 o                         
  -1  -5  16          5.84          0.90         9.75 o                         
   0  -5  16        101.38        105.37         8.24 o                         
   1  -5  16         24.08         18.51         5.04 o                         
   2  -5  16        131.22        144.44         3.54 o                         
  -2  -4  16          2.23         -8.67        11.32 o                         
  -1  -4  16         12.73         17.17         6.55 o                         
   0  -4  16          0.28         -5.24         5.24 o                         
   1  -4  16         39.58         39.42         2.79 o                         
   2  -4  16         58.53         56.55         2.50 o                         
   3  -4  16         65.55         71.40         4.01 o                         
  -2  -3  16          1.08          8.53         6.84 o                         
  -1  -3  16         16.77         22.70         6.29 o                         
   0  -3  16         50.45         59.76         9.37 o                         
   1  -3  16          7.92         10.29         2.06 o                         
   2  -3  16         29.77         31.36         3.43 o                         
   3  -3  16        181.13        205.38         5.92 o                         
  -2  -2  16        118.05        124.55        10.13 o                         
  -1  -2  16         47.18         49.37         6.78 o                         
   0  -2  16          1.22          1.20         1.29 o                         
   1  -2  16          8.59          9.61         1.54 o                         
   2  -2  16         22.93         19.66         1.98 o                         
   3  -2  16          5.04          5.38         5.82 o                         
  -3  -1  16         33.96         32.54         8.44 o                         
  -2  -1  16          0.23          7.86         6.43 o                         
  -1  -1  16          6.07          5.33         2.88 o                         
   0  -1  16        578.78        554.33        20.11 o                         
   1  -1  16          2.37          4.36         1.86 o                         
   2  -1  16         75.25         77.44         3.61 o                         
   3  -1  16        134.15        131.33         4.84 o                         
   4  -1  16          7.85         12.63         3.83 o                         
  -3   0  16         67.77         66.69         9.17 o                         
  -2   0  16          1.25         -1.92         5.85 o                         
  -1   0  16          5.26          6.34         1.28 o                         
   0   0  16         59.68         60.97         1.78 o                         
   1   0  16        229.19        207.37         9.78 o                         
   2   0  16         41.82         43.61         3.63 o                         
   3   0  16         79.56         87.90         5.18 o                         
   4   0  16         39.33         39.91         4.33 o                         
  -3   1  16         16.73         34.32        11.96 o                         
  -2   1  16         38.10         37.19         2.20 o                         
  -1   1  16         53.79         54.62         3.69 o                         
   0   1  16        163.89        157.69         3.57 o                         
   1   1  16        376.01        390.26         5.30 o                         
   2   1  16          5.76          7.50         2.14 o                         
   3   1  16          2.61          9.69         3.70 o                         
   4   1  16        158.36        191.73         8.53 o                         
  -3   2  16         14.52         24.54         7.51 o                         
  -2   2  16          2.64          3.99         1.59 o                         
  -1   2  16         19.33         19.98         1.57 o                         
   0   2  16        212.18        218.65         3.77 o                         
   1   2  16        100.90        103.24         2.47 o                         
   2   2  16         54.04         49.48         2.44 o                         
   3   2  16         94.99         88.94         8.31 o                         
   4   2  16         16.40         17.87         4.89 o                         
  -3   3  16          4.78          8.43         2.79 o                         
  -2   3  16         31.18         30.00         1.92 o                         
  -1   3  16         21.59         20.56         3.09 o                         
   0   3  16        205.30        194.57         6.27 o                         
   1   3  16         52.23         54.65         2.36 o                         
   2   3  16         50.07         54.32         2.15 o                         
   3   3  16        346.62        331.97        22.25 o                         
   4   3  16         17.03         14.76         7.04 o                         
  -3   4  16          3.17          0.18         1.91 o                         
  -2   4  16        165.88        157.83        10.97 o                         
  -1   4  16          5.15          4.96         1.57 o                         
   0   4  16         65.42         68.83         2.80 o                         
   1   4  16         56.23         54.58         2.87 o                         
   2   4  16        234.57        225.80         4.96 o                         
   3   4  16         31.61         34.92         1.79 o                         
   4   4  16         44.60         43.11         5.38 o                         
  -3   5  16          2.35          5.79         2.79 o                         
  -2   5  16          6.84          6.22         1.91 o                         
  -1   5  16        244.33        238.23         8.02 o                         
   0   5  16         78.10         78.83         2.62 o                         
   1   5  16        107.63        110.90         3.19 o                         
   2   5  16          1.62          0.55         2.15 o                         
   3   5  16        313.97        308.84        19.27 o                         
   4   5  16         72.05         66.31         8.85 o                         
  -3   6  16         62.03         56.21         3.27 o                         
  -2   6  16         40.62         45.84         6.56 o                         
  -1   6  16          2.35          5.36         1.93 o                         
   0   6  16         56.31         61.93         2.63 o                         
   1   6  16        325.10        334.32         6.69 o                         
   2   6  16          8.94         12.65         2.48 o                         
   3   6  16        210.98        201.09         9.46 o                         
   4   6  16         40.26         49.31         5.53 o                         
  -3   7  16          2.90          2.94         2.89 o                         
  -2   7  16        125.78        134.47         6.74 o                         
  -1   7  16        283.56        288.05         7.48 o                         
   0   7  16         51.39         49.84         5.73 o                         
   1   7  16          1.43          2.89         6.52 o                         
   2   7  16         25.89         28.57         2.78 o                         
   3   7  16         40.48         42.55         4.37 o                         
   4   7  16         27.51         30.36         5.27 o                         
  -3   8  16         17.39         16.15         5.36 o                         
  -2   8  16         48.09         48.86         5.47 o                         
  -1   8  16         12.53         18.53         2.40 o                         
   0   8  16        795.25        804.04        13.59 o                         
   1   8  16         90.45         96.90         4.95 o                         
   2   8  16         41.56         45.05         3.82 o                         
   3   8  16         65.56         54.68         3.82 o                         
   4   8  16        210.83        232.99         7.25 o                         
  -3   9  16         11.48         16.27         3.31 o                         
  -2   9  16         12.74         14.24         3.29 o                         
  -1   9  16          5.94          6.85         2.44 o                         
   0   9  16        184.22        178.45        14.52 o                         
   1   9  16          8.44          9.94         2.58 o                         
   2   9  16         72.06         69.93         4.02 o                         
   3   9  16         91.26         90.49         4.60 o                         
   4   9  16         14.24         12.74         3.94 o                         
  -3  10  16          5.46          1.71         3.27 o                         
  -2  10  16         74.14         76.44         5.18 o                         
  -1  10  16         43.02         46.63         7.96 o                         
   0  10  16         41.67         38.71         4.54 o                         
   1  10  16        512.48        508.79        10.62 o                         
   2  10  16        118.95        127.59         7.09 o                         
   3  10  16         85.40         81.45         3.99 o                         
   4  10  16         72.60         89.53         7.86 o                         
  -2  11  16        101.18        106.61         4.92 o                         
  -1  11  16         24.67         27.41         3.77 o                         
   0  11  16          5.54         -0.38         2.56 o                         
   1  11  16        103.58        102.05         8.98 o                         
   2  11  16         45.85         55.43         3.90 o                         
   3  11  16         55.63         48.33         4.28 o                         
  -2  12  16         21.15         26.93         3.94 o                         
  -1  12  16          0.31          5.56         3.10 o                         
   0  12  16         32.95         31.97         5.05 o                         
   1  12  16         74.75         70.26         4.24 o                         
   2  12  16         37.40         35.53         3.81 o                         
   3  12  16         53.66         54.18         3.80 o                         
  -2  13  16        129.22        137.69        11.69 o                         
  -1  13  16         35.34         34.61         4.47 o                         
   0  13  16         31.84         32.75         3.75 o                         
   1  13  16          4.57          2.88         3.19 o                         
   2  13  16        136.65        126.86         6.59 o                         
   3  13  16         19.78         22.29         3.02 o                         
  -1  14  16         22.50         23.11         4.08 o                         
   0  14  16         86.65         85.60         5.66 o                         
   1  14  16         60.58         64.68         4.63 o                         
   2  14  16         15.98         19.28         3.08 o                         
   0  15  16          6.70         10.34         3.86 o                         
   1  15  16        104.17        110.75         5.63 o                         
   0  -5  17        102.87        110.58         9.08 o                         
   1  -5  17         53.94         47.39         6.00 o                         
  -1  -4  17         28.73         32.66         7.60 o                         
   0  -4  17         40.36         60.14        10.60 o                         
   1  -4  17         64.54         70.99         6.37 o                         
   2  -4  17         74.40         77.34         3.27 o                         
  -1  -3  17          1.29          2.68         6.00 o                         
   0  -3  17          7.55          4.37         5.21 o                         
   1  -3  17         11.10          8.33         1.58 o                         
   2  -3  17         69.48         72.29         3.43 o                         
  -2  -2  17         44.33         43.92         8.38 o                         
  -1  -2  17         92.42        109.01         8.88 o                         
   0  -2  17          6.32          4.77         4.86 o                         
   1  -2  17          2.78          3.14         1.55 o                         
   2  -2  17        117.26        109.44         3.78 o                         
   3  -2  17         51.25         52.65         3.86 o                         
  -2  -1  17          0.21          6.84         6.69 o                         
  -1  -1  17         49.01         39.41         6.72 o                         
   0  -1  17         14.08         13.57         1.70 o                         
   1  -1  17         26.32         26.95         2.21 o                         
   2  -1  17          4.58          2.31         2.01 o                         
   3  -1  17         19.42         20.22         3.94 o                         
  -2   0  17          0.66          8.41         6.32 o                         
  -1   0  17         52.22         48.14        15.21 o                         
   0   0  17        595.47        589.58        26.14 o                         
   1   0  17          0.66          0.43         2.37 o                         
   2   0  17          0.52          1.16         1.96 o                         
   3   0  17         32.14         33.71         4.22 o                         
  -3   1  17          4.05          3.55         7.42 o                         
  -2   1  17         17.94         13.16         6.55 o                         
  -1   1  17          8.65         11.42         1.36 o                         
   0   1  17         48.18         50.61         2.25 o                         
   1   1  17         90.20         94.07         3.32 o                         
   2   1  17         61.68         61.11         3.20 o                         
   3   1  17         41.25         35.89         4.31 o                         
   4   1  17         56.06         59.96         6.00 o                         
  -3   2  17          0.25         15.14         7.74 o                         
  -2   2  17          2.82          3.33         1.44 o                         
  -1   2  17         36.17         33.69         4.64 o                         
   0   2  17        238.00        230.02         5.29 o                         
   1   2  17         16.14         15.66         1.74 o                         
   2   2  17         35.26         39.39         2.91 o                         
   3   2  17        140.18        146.00         6.40 o                         
   4   2  17          7.03         23.58         7.74 o                         
  -3   3  17         23.30         19.86         2.07 o                         
  -2   3  17          2.89          2.87         1.62 o                         
  -1   3  17         21.45         20.49         1.78 o                         
   0   3  17         97.66         98.75         2.77 o                         
   1   3  17        124.45        127.53         3.84 o                         
   2   3  17         29.61         29.95         2.32 o                         
   3   3  17        250.56        257.80         8.35 o                         
   4   3  17        124.02        127.00         7.39 o                         
  -3   4  17          0.19          1.23         3.23 o                         
  -2   4  17        102.69         99.70         3.73 o                         
  -1   4  17         31.10         33.52         2.47 o                         
   0   4  17         33.56         32.76         4.54 o                         
   1   4  17          1.72          1.51         2.78 o                         
   2   4  17        137.90        139.87         4.07 o                         
   3   4  17        135.25        134.51         6.08 o                         
   4   4  17         57.80         63.34         6.11 o                         
  -3   5  17         20.62         21.55         2.56 o                         
  -2   5  17         35.52         34.79         3.01 o                         
  -1   5  17         19.75         16.69         2.38 o                         
   0   5  17         30.99         29.88         2.20 o                         
   1   5  17         74.75         77.86         2.95 o                         
   2   5  17        105.85        103.85         3.73 o                         
   3   5  17         44.43         50.29         3.13 o                         
   4   5  17          4.42          1.43         4.25 o                         
  -3   6  17         22.22         20.54         3.55 o                         
  -2   6  17         61.80         56.48         4.40 o                         
  -1   6  17        268.50        264.18        12.05 o                         
   0   6  17          0.68          2.35         2.90 o                         
   1   6  17         43.52         50.81         2.80 o                         
   2   6  17          6.86          9.42         2.57 o                         
   3   6  17        108.02         93.78         7.26 o                         
   4   6  17          0.57         11.96         4.86 o                         
  -3   7  17          4.53          6.45         3.06 o                         
  -2   7  17         44.06         40.76         4.21 o                         
  -1   7  17         17.71         18.01         2.75 o                         
   0   7  17        123.78        128.20         3.79 o                         
   1   7  17          6.56          7.95         2.34 o                         
   2   7  17         56.22         62.38         4.42 o                         
   3   7  17        176.38        174.61         8.69 o                         
   4   7  17        131.59        146.93         7.92 o                         
  -3   8  17         20.14         23.10         3.57 o                         
  -2   8  17         57.23         73.63         4.15 o                         
  -1   8  17         28.01         35.49         3.42 o                         
   0   8  17         71.75         61.57         3.18 o                         
   1   8  17         15.49         17.51         7.39 o                         
   2   8  17         34.92         41.61         3.66 o                         
   3   8  17         22.30         23.50         4.05 o                         
   4   8  17         13.96         23.37         5.10 o                         
  -3   9  17         44.01         36.56         4.66 o                         
  -2   9  17          7.84          9.14         3.13 o                         
  -1   9  17          5.70          6.09         2.54 o                         
   0   9  17        308.71        291.44         6.31 o                         
   1   9  17         50.57         63.05         4.74 o                         
   2   9  17         23.86         21.15         3.10 o                         
   3   9  17        154.05        158.46         5.78 o                         
  -2  10  17         47.54         40.90         4.63 o                         
  -1  10  17         59.78         54.24         5.84 o                         
   0  10  17         30.99         33.11         3.18 o                         
   1  10  17         65.34         72.91         3.80 o                         
   2  10  17         52.62         55.65         3.87 o                         
   3  10  17        204.66        211.76        12.38 o                         
  -2  11  17         53.90         51.24         4.14 o                         
  -1  11  17          2.58          7.41         4.18 o                         
   0  11  17         16.49         19.56         3.72 o                         
   1  11  17        454.88        456.86         9.51 o                         
   2  11  17         74.61         62.22         6.39 o                         
   3  11  17          9.60         12.06         3.06 o                         
  -2  12  17         45.27         48.12         4.41 o                         
  -1  12  17          8.76          9.93         3.35 o                         
   0  12  17          0.31          2.02         2.99 o                         
   1  12  17         59.34         63.21         4.20 o                         
   2  12  17        112.60        111.20         5.29 o                         
   3  12  17         72.96         68.82         3.59 o                         
  -1  13  17          0.86          3.65         3.34 o                         
   0  13  17         67.62         68.27         4.51 o                         
   1  13  17         37.93         46.94         4.25 o                         
   2  13  17          5.81          4.79         3.55 o                         
  -1  14  17          2.34          2.26         3.63 o                         
   0  14  17         16.15         15.71         7.86 o                         
   1  14  17          1.57          1.47         3.47 o                         
   2  14  17         47.58         52.50         4.65 o                         
  -1  -3  18         55.68         64.18         8.62 o                         
   0  -3  18         35.56         44.97         6.81 o                         
   1  -3  18         21.58         22.59         5.24 o                         
   2  -3  18         71.62         68.94         4.70 o                         
  -1  -2  18          0.28          2.30         6.37 o                         
   0  -2  18         67.98         77.60         7.13 o                         
   1  -2  18          3.54          4.92         1.67 o                         
   2  -2  18         23.55         28.15         2.29 o                         
  -2  -1  18          1.11         14.58         7.36 o                         
  -1  -1  18        206.55        256.26        17.90 o                         
   0  -1  18         13.56         11.16         1.71 o                         
   1  -1  18         95.53         86.60         3.26 o                         
   2  -1  18        167.48        173.19         5.23 o                         
   3  -1  18          7.12          8.01         3.14 o                         
  -2   0  18          2.70          6.90        10.60 o                         
  -1   0  18          6.50         16.45         9.61 o                         
   0   0  18         52.13         48.85         3.20 o                         
   1   0  18         23.93         23.80         2.31 o                         
   2   0  18         34.72         32.43         2.60 o                         
   3   0  18         30.62         35.86         4.42 o                         
  -2   1  18         11.78          9.29         6.75 o                         
  -1   1  18         64.92         55.03         2.65 o                         
   0   1  18        404.55        391.18         7.22 o                         
   1   1  18         58.19         48.88         2.63 o                         
   2   1  18          1.71          2.78         2.11 o                         
   3   1  18         26.56         43.46         7.16 o                         
  -2   2  18          6.83          0.44         6.14 o                         
  -1   2  18         54.31         50.43         2.38 o                         
   0   2  18        276.37        269.08         5.70 o                         
   1   2  18        104.74        105.86         3.83 o                         
   2   2  18         16.48         19.99         7.38 o                         
   3   2  18        125.42        134.19         6.35 o                         
  -2   3  18          8.51         10.04         3.80 o                         
  -1   3  18         39.41         37.37         2.40 o                         
   0   3  18         13.38         13.05         1.97 o                         
   1   3  18         11.27         14.85         2.46 o                         
   2   3  18         77.65         73.15         2.66 o                         
   3   3  18         36.42         46.51         4.74 o                         
  -2   4  18          1.28          2.31         2.15 o                         
  -1   4  18         67.75         67.51         5.87 o                         
   0   4  18         25.21         24.33         2.16 o                         
   1   4  18         95.15        102.76         5.85 o                         
   2   4  18         39.88         48.34         2.93 o                         
   3   4  18         51.12         57.49         4.89 o                         
   4   4  18        127.30        135.00         7.80 o                         
  -2   5  18        106.68        110.86         3.55 o                         
  -1   5  18          9.28         12.44         3.19 o                         
   0   5  18          1.36          2.53         1.94 o                         
   1   5  18         42.76         52.01         3.96 o                         
   2   5  18        291.90        295.33         9.88 o                         
   3   5  18        103.53        107.71         4.60 o                         
   4   5  18          5.34          2.07         4.63 o                         
  -2   6  18         31.65         29.56         2.68 o                         
  -1   6  18         11.62         12.51         2.27 o                         
   0   6  18          8.05         11.16         2.19 o                         
   1   6  18          4.06          2.72         2.28 o                         
   2   6  18        147.76        148.44         4.56 o                         
   3   6  18        128.74        136.60         5.17 o                         
   4   6  18          5.45         -3.32         4.69 o                         
  -2   7  18         88.19         83.84         8.92 o                         
  -1   7  18         58.09         52.41         3.05 o                         
   0   7  18        299.23        288.69         6.82 o                         
   1   7  18          7.84          4.62         3.78 o                         
   2   7  18          9.52         12.63         4.37 o                         
   3   7  18         33.41         26.22         3.74 o                         
  -2   8  18          1.90          1.49         2.59 o                         
  -1   8  18         48.25         49.13         3.19 o                         
   0   8  18        234.00        238.80        12.14 o                         
   1   8  18        100.37        112.66         4.09 o                         
   2   8  18         28.23         36.27         9.30 o                         
   3   8  18         50.77         45.90         4.08 o                         
  -2   9  18         22.81         27.00         4.29 o                         
  -1   9  18         56.69         52.23         4.13 o                         
   0   9  18         21.51         25.47         4.83 o                         
   1   9  18         48.06         49.71         3.42 o                         
   2   9  18         76.53         78.68         6.94 o                         
   3   9  18         41.58         46.68         4.28 o                         
  -2  10  18         22.47         28.50         3.65 o                         
  -1  10  18          1.86         -3.39         6.14 o                         
   0  10  18        363.57        360.32        12.95 o                         
   1  10  18         16.54         22.23         3.21 o                         
   2  10  18         21.41         19.11         3.45 o                         
   3  10  18        243.60        260.10        11.52 o                         
  -2  11  18         20.87         19.85         3.71 o                         
  -1  11  18          0.31          3.80         3.43 o                         
   0  11  18          2.04         -0.88         2.89 o                         
   1  11  18        131.66        143.01         5.21 o                         
   2  11  18         44.28         42.84         4.11 o                         
   3  11  18         11.82          6.87         2.73 o                         
  -1  12  18          0.99          0.59         3.71 o                         
   0  12  18         10.53         15.08         5.37 o                         
   1  12  18         69.55         70.88         5.32 o                         
   2  12  18         89.09         91.64         5.19 o                         
  -1  13  18          2.91          1.89         5.65 o                         
   0  13  18         40.15         38.72         4.22 o                         
   1  13  18         66.32         75.37        13.64 o                         
   2  13  18          7.45         14.14         3.94 o                         
   0  14  18         50.84         51.82         9.78 o                         
   1  14  18         42.07         40.84         4.52 o                         
   0  -2  19          9.00         20.46         6.20 o                         
   1  -2  19          8.15          5.62         4.89 o                         
  -1  -1  19         39.91         47.91         8.15 o                         
   0  -1  19         14.85         13.27         5.85 o                         
   1  -1  19         17.48         16.73         5.04 o                         
   2  -1  19          9.69         12.33         2.23 o                         
  -1   0  19        184.71        166.44        11.26 o                         
   0   0  19         16.26         12.91         2.08 o                         
   1   0  19         23.83         26.83         4.06 o                         
   2   0  19         14.38         17.10         2.51 o                         
  -1   1  19          9.53         12.34         6.49 o                         
   0   1  19        277.87        262.56         7.92 o                         
   1   1  19          1.52          3.74         2.14 o                         
   2   1  19         42.56         39.76         3.90 o                         
   3   1  19        208.40        213.85         8.09 o                         
  -2   2  19          4.40          5.47         6.93 o                         
  -1   2  19         31.53         32.86         2.27 o                         
   0   2  19         64.04         64.06         2.82 o                         
   1   2  19          1.54          1.51         2.28 o                         
   2   2  19          2.80         -1.23         4.22 o                         
   3   2  19        125.36        136.57         6.69 o                         
  -1   3  19         80.80         80.68         2.85 o                         
   0   3  19         46.79         48.11         3.63 o                         
   1   3  19         25.39         28.88         2.65 o                         
   2   3  19        101.64        106.31         4.31 o                         
   3   3  19          8.79         13.97         4.13 o                         
  -2   4  19          7.55         11.78         2.10 o                         
  -1   4  19         84.65         82.74         4.31 o                         
   0   4  19          5.93          7.50         2.47 o                         
   1   4  19         80.10         82.18         3.37 o                         
   2   4  19        256.46        263.72         6.85 o                         
   3   4  19         16.18         27.42         4.51 o                         
  -2   5  19          6.23          6.45         2.28 o                         
  -1   5  19         13.03         11.16         2.23 o                         
   0   5  19          0.76          0.18         2.79 o                         
   1   5  19         68.27         68.25        13.88 o                         
   2   5  19         32.39         38.04         3.24 o                         
   3   5  19         80.40         82.58         8.50 o                         
  -2   6  19         81.27         71.52         3.44 o                         
  -1   6  19          7.71         10.34         2.34 o                         
   0   6  19         23.24         26.88         2.58 o                         
   1   6  19          1.13          3.61         3.55 o                         
   2   6  19        133.33        123.17         4.79 o                         
   3   6  19         19.50         19.82         3.70 o                         
  -2   7  19         20.87         18.74         2.85 o                         
  -1   7  19          4.02          9.82         2.50 o                         
   0   7  19        140.14        144.50         4.38 o                         
   1   7  19          1.18          5.24         2.60 o                         
   2   7  19        135.25        142.68         4.97 o                         
   3   7  19         71.99         68.82         4.56 o                         
  -2   8  19         43.95         43.25         3.48 o                         
  -1   8  19          2.36          0.77         3.38 o                         
   0   8  19          1.71          2.25         2.52 o                         
   1   8  19          3.85          2.58         2.67 o                         
   2   8  19          3.35          2.43         2.95 o                         
   3   8  19         20.81         14.86         3.63 o                         
  -2   9  19          0.35         -0.39         2.84 o                         
  -1   9  19        514.75        480.93        25.00 o                         
   0   9  19          4.23          2.99         2.78 o                         
   1   9  19         56.65         56.82         6.26 o                         
   2   9  19        116.22        122.09         5.01 o                         
   3   9  19        116.57        119.54         6.34 o                         
  -1  10  19          0.34         -0.45         7.58 o                         
   0  10  19        123.82        125.71         8.21 o                         
   1  10  19         60.43         65.95         3.91 o                         
   2  10  19         52.42         51.52         4.11 o                         
   3  10  19          4.50         -2.84         3.75 o                         
  -1  11  19         19.42         16.45         3.87 o                         
   0  11  19        133.85        134.85         6.61 o                         
   1  11  19         26.35         28.64         3.69 o                         
   2  11  19         52.31         47.88         4.35 o                         
  -1  12  19          6.02         15.35         9.58 o                         
   0  12  19         22.49         15.00         3.70 o                         
   1  12  19         72.66         74.52         4.76 o                         
   2  12  19         92.24         91.70         5.32 o                         
   0  13  19         41.72         42.74         4.47 o                         
   1  13  19         22.65         26.55         4.58 o                         
   0   0  20          0.41          6.26         5.65 o                         
   1   0  20          4.59          7.15         3.09 o                         
  -1   1  20         80.42         60.14         8.47 o                         
   0   1  20         14.69         13.97         2.36 o                         
   1   1  20          6.49          7.12         4.37 o                         
   2   1  20         10.23         17.43         2.62 o                         
  -1   2  20         37.98         37.67        12.05 o                         
   0   2  20        111.99        114.37         3.22 o                         
   1   2  20         10.43         14.06         2.81 o                         
   2   2  20          9.58         10.68         4.35 o                         
  -1   3  20         70.77         65.37         3.81 o                         
   0   3  20          0.41         -0.85         1.83 o                         
   1   3  20         11.55         12.88         2.58 o                         
   2   3  20         89.12         89.64         3.81 o                         
  -1   4  20         29.17         30.44         2.95 o                         
   0   4  20         39.01         41.43         2.76 o                         
   1   4  20          0.64         -2.48         2.64 o                         
   2   4  20        219.98        224.95         4.78 o                         
   3   4  20         73.48         85.81         8.82 o                         
  -1   5  20          5.12          7.09         2.70 o                         
   0   5  20          3.77          1.27         2.26 o                         
   1   5  20        144.32        149.07         4.48 o                         
   2   5  20         14.80         20.65         3.17 o                         
   3   5  20         28.01         29.98         4.89 o                         
  -1   6  20         16.83         18.91         2.65 o                         
   0   6  20         15.68         13.81         2.56 o                         
   1   6  20         38.02         42.69         3.39 o                         
   2   6  20         87.49         86.47         6.52 o                         
   3   6  20         24.91         20.46         3.76 o                         
  -1   7  20          1.22          2.42         2.55 o                         
   0   7  20         41.82         40.65         3.69 o                         
   1   7  20          0.84          1.62         2.61 o                         
   2   7  20         75.08         72.19         4.16 o                         
   3   7  20          1.31          1.29         3.43 o                         
  -1   8  20         43.41         36.18         3.34 o                         
   0   8  20          4.54          5.08         3.21 o                         
   1   8  20         66.02         71.62        10.07 o                         
   2   8  20         90.07         96.70         5.70 o                         
  -1   9  20        117.67        106.69         6.19 o                         
   0   9  20          1.64          3.61         3.46 o                         
   1   9  20          3.95         -1.19         5.31 o                         
   2   9  20         11.49          8.59         3.41 o                         
  -1  10  20        102.26         97.31        10.46 o                         
   0  10  20          5.34          9.43         8.79 o                         
   1  10  20          1.96          3.78         3.20 o                         
   2  10  20         97.22         94.74         7.41 o                         
   0  11  20        155.81        156.10         6.69 o                         
   1  11  20         62.29         66.66         8.98 o                         
   2  11  20         83.81        101.55         7.20 o                         
   0  12  20         72.00         84.73         6.18 o                         
   1  12  20         29.14         31.64         6.55 o                         
   0   2  21          0.31          3.14         2.19 o                         
   1   2  21          0.33          3.44         5.24 o                         
   0   3  21         28.93         27.60         2.36 o                         
   1   3  21         38.92         41.25         2.65 o                         
   2   3  21         74.73         80.20         4.42 o                         
  -1   4  21          5.46          8.87         2.28 o                         
   0   4  21         45.25         49.72         5.54 o                         
   1   4  21         20.39         25.64         3.45 o                         
   2   4  21         55.92         62.36         3.96 o                         
  -1   5  21          2.02          8.57         2.82 o                         
   0   5  21          4.80          8.68         2.92 o                         
   1   5  21         50.93         54.69         4.12 o                         
   2   5  21         25.62         22.55         2.89 o                         
  -1   6  21          1.75          2.46         2.42 o                         
   0   6  21          1.87          4.76         2.99 o                         
   1   6  21        162.23        157.86         6.83 o                         
   2   6  21         28.32         38.76         3.70 o                         
  -1   7  21          0.23         -1.48         3.23 o                         
   0   7  21          1.41          3.89         3.58 o                         
   1   7  21         14.51         18.88         4.22 o                         
   2   7  21        108.91        105.19        10.46 o                         
  -1   8  21         66.77         63.89         3.99 o                         
   0   8  21          7.36          5.69         3.44 o                         
   1   8  21          0.28          4.76         3.00 o                         
   2   8  21         32.75         31.59         3.89 o                         
   0   9  21         46.39         46.30         4.88 o                         
   1   9  21         60.68         65.52         4.93 o                         
   2   9  21         17.75         15.42         7.07 o                         
   0  10  21         38.94         41.04         8.97 o                         
   1  10  21         40.27         34.88         4.00 o                         
   1   6  22         69.15         72.70         4.04 o                         
                                                                                
